# Supplementary material for: Screening and Functional Prediction of Key Candidate Genes in Hepatitis B Virus-Associated Hepatocellular Carcinoma
Source: Biomed Res Int. 2020 Oct 9;2020:7653506. doi: 10.1155/2020/7653506 (PMC7568806; doi:10.1155/2020/7653506)
Supplement: Supplementary Materials — Figure S1: GO function annotation and KEGG pathway analysis of differentially expressed genes (DEGs) by DAVID. Figure S2: the most representative canonical pathways associated with HBV-HCC are shown from IPA. Figure S3: diseases and biofunctions are presented in the form of histogram. Table S1: raw data of key differentially expressed genes in HBV-HCC. Table S2: the detailed data about diseases and biofunctions. Table S3: IPA predicted networks that are associated with HBV-HCC. [file 7653506.f1.zip › Supplemental Table 1.xlsx]

## Sheet: Sheet1
Transcript Cluster ID	疾病组 Bi-weight Avg Signal (log2)	正常组 Bi-weight Avg Signal (log2)	Fold Change (linear) (疾病组 vs. 正常组)	ANOVA p-value (疾病组 vs. 正常组)	FDR p-value (疾病组 vs. 正常组)	Gene Symbol	Chromosome	Genomic Position	Strand	annoID	Gene	Description	Location	Family	Drugs
205815_at	11.98	3.86	276.5	1.11e-16	2.21e-15	REG3A	chr2	79384132-79386879	-	205815_at	REG3A*	regenerating family member 3 alpha	Extracellular Space	enzyme
206561_s_at	13.2	7.18	65.04	0	0	AKR1B10	chr7	134212624-134226158	+	206561_s_at	AKR1B10	aldo-keto reductase family 1, member B10 (aldose reductase)	Cytoplasm	enzyme
206239_s_at	9.9	4.89	32.31	0	0	SPINK1	chr5	147204145-147211200	-	206239_s_at	SPINK1	serine peptidase inhibitor, Kazal type 1	Extracellular Space	other
211470_s_at	10.36	5.57	27.65	0	0	SULT1C2	chr2	108905094-108925168	+	211470_s_at	SULT1C2*	sulfotransferase family 1C member 2	Cytoplasm	enzyme
238021_s_at	9.34	4.86	22.39	0	0	CRNDE	chr16	54952778-54962690	-	238021_s_at	CRNDE*	colorectal neoplasia differentially expressed (non-protein coding)	Other	other
209921_at	9.02	4.7	20.1	0	0	SLC7A11	chr4	139085249-139163358	-	209921_at	SLC7A11*	solute carrier family 7 member 11	Plasma Membrane	transporter	N-acetyl-L-cysteine
242281_at	13.24	8.98	19.09	1.27e-13	1.69e-12	GLUL	chr1	182350839-182351395	-	242281_at	GLUL*	glutamate-ammonia ligase	Cytoplasm	enzyme
241418_at	8.26	4.12	17.66	0	0	LOC344887	chr3	185698075-185698663	+	241418_at	LOC344887	NmrA-like family domain containing 1 pseudogene	Other	other
201291_s_at	8.18	4.12	16.74	0	0	TOP2A	chr17	38544776-38574150	-	201291_s_at	TOP2A*	topoisomerase (DNA) II alpha	Nucleus	enzyme	novobiocin, etoposide, teniposide, CPI-0004Na, becatecarin, elsamitrucin, AQ4N, elomotecan, tafluposide, fleroxacin, cyclophosphamide/epirubicin/5-fluorouracil, cytarabine/daunorubicin, finafloxacin, hydrocortisone/mitoxantrone, mitoxantrone/prednisone, cladribine/cytarabine/daunorubicin, cytarabine/daunorubicin/tretinoin, cytarabine/idarubicin, idarubicin/mitoxantrone/tretinoin, arsenic trioxide…
213880_at	8.64	4.62	16.25	2.36e-11	2.3e-10	LGR5	chr12	71978761-71980086	+	213880_at	LGR5*	leucine-rich repeat containing G protein-coupled receptor 5	Plasma Membrane	transmembrane receptor
233170_at	7.17	3.17	16.06	0	0	LINC00348	chr13	71717316-71742546	+	233170_at	LINC00348	long intergenic non-protein coding RNA 348	Other	other
205342_s_at	8.52	4.56	15.53	0	0	SULT1C2	chr2	108905476-108924985	+	205342_s_at	SULT1C2*	sulfotransferase family 1C member 2	Cytoplasm	enzyme
212094_at	8.89	4.95	15.28	0	0	PEG10	chr7	94285681-94299007	+	212094_at	PEG10*	paternally expressed 10	Nucleus	other
204602_at	8.04	4.12	15.05	0	0	DKK1	chr10	54074077-54077143	+	204602_at	DKK1	dickkopf WNT signaling pathway inhibitor 1	Extracellular Space	growth factor
203820_s_at	7.91	4.01	14.95	0	0	IGF2BP3	chr7	23349830-23509979	-	203820_s_at	IGF2BP3*	insulin like growth factor 2 mRNA binding protein 3	Cytoplasm	translation regulator
209220_at	8.99	5.1	14.88	0	0	GPC3	chrX	132669911-133119627	-	209220_at	GPC3*	glypican 3	Plasma Membrane	other
242881_x_at	7.67	3.85	14.18	0	0	LINC01296	chr14	19662801-19663445	+	242881_x_at	DUXAP10*	double homeobox A pseudogene 10	Other	other
204105_s_at	8.3	4.5	14	0	0	NRCAM	chr7	107788093-108096770	-	204105_s_at	NRCAM*	neuronal cell adhesion molecule	Plasma Membrane	other
223642_at	7.06	3.28	13.68	0	0	ZIC2	chr13	100634318-100639018	+	223642_at	ZIC2	Zic family member 2	Nucleus	transcription regulator
209875_s_at	11.31	7.54	13.65	1.33e-15	2.34e-14	SPP1	chr4	88896869-88904284	+	209875_s_at	SPP1*	secreted phosphoprotein 1	Extracellular Space	cytokine
227952_at	7.15	3.4	13.48	0	0	ZNF595	chr4	49320549-49321956	+	227952_at	ZNF595*	zinc finger protein 595	Nucleus	other
203819_s_at	7.66	4	12.66	0	0	IGF2BP3	chr7	23349722-23509995	-	203819_s_at	IGF2BP3*	insulin like growth factor 2 mRNA binding protein 3	Cytoplasm	translation regulator
205373_at	7.52	3.96	11.77	0	0	CTNNA2	chr2	79878675-80875814	+	205373_at	CTNNA2	catenin alpha 2	Plasma Membrane	other
212531_at	9.39	5.85	11.64	0	0	LCN2	chr9	130911748-130915731	+	212531_at	LCN2	lipocalin 2	Extracellular Space	transporter
200648_s_at	12.83	9.34	11.19	0	0	GLUL	chr1	182353415-182360850	-	200648_s_at	GLUL*	glutamate-ammonia ligase	Cytoplasm	enzyme
222608_s_at	6.79	3.35	10.8	0	0	ANLN	chr7	36429480-36493400	+	222608_s_at	ANLN*	anillin actin binding protein	Cytoplasm	other
220510_at	10.64	7.21	10.72	1.2e-11	1.22e-10	RHBG	chr1	156339002-156355009	+	220510_at	RHBG	Rh family B glycoprotein (gene/pseudogene)	Plasma Membrane	transporter
207325_x_at	7.54	4.12	10.66	0	0	MAGEA1	chrX	152481524-152483223	-	207325_x_at	MAGEA1	MAGE family member A1	Plasma Membrane	other
213194_at	11.68	8.28	10.62	0	0	ROBO1	chr3	78646388-79639061	-	213194_at	ROBO1	roundabout guidance receptor 1	Plasma Membrane	transmembrane receptor
227812_at	7.76	4.37	10.49	1.77e-14	2.67e-13	TNFRSF19	chr9	116977120-116980404	+	227812_at	TNFRSF19*	tumor necrosis factor receptor superfamily member 19	Plasma Membrane	transmembrane receptor
235004_at	8.33	4.97	10.25	0	0	RBM24	chr6	17283077-17294106	+	235004_at	RBM24	RNA binding motif protein 24	Other	other
238732_at	6.48	3.14	10.12	0	0	COL24A1	chr1	86194917-86195381	-	238732_at	COL24A1	collagen type XXIV alpha 1	Extracellular Space	other	collagenase clostridium histolyticum
207165_at	8.74	5.41	10.03	0	0	HMMR	chr5	162887662-162918945	+	207165_at	HMMR*	hyaluronan mediated motility receptor	Plasma Membrane	transmembrane receptor
235763_at	7.4	4.09	9.93	0	0	SLC44A5	chr1	75667816-75668212	-	235763_at	SLC44A5*	solute carrier family 44 member 5	Plasma Membrane	transporter
204341_at	8.79	5.53	9.56	0	0	TRIM16	chr17	15531280-15555150	-	204341_at	TRIM16	tripartite motif containing 16	Cytoplasm	transcription regulator
217621_at	6.3	3.06	9.48	0	0	SLC6A2	chr16	55739238-55740103	+	217621_at	SLC6A2*	solute carrier family 6 member 2	Plasma Membrane	transporter	acetaminophen/clemastine/pseudoephedrine, acetaminophen/dexbrompheniramine/pseudoephedrine, dexbrompheniramine/pseudoephedrine, chlorpheniramine/ibuprofen/pseudoephedrine, cetirizine/pseudoephedrine, radafaxine, bicifadine, DOV-102,677, desvenlafaxine, tapentadol, milnacipran, phentermine/topiramate, hydrocodone/pseudoephedrine, levomilnacipran, amitriptyline/ketamine, bupropion/naltrexone, amitr…
1559316_at	6.42	3.19	9.38	0	0	LOC105374676	chr5	20660820-20937800	+	1559316_at	LOC105374676	uncharacterized LOC105374676	Other	other
219772_s_at	7.3	4.11	9.11	0	0	SMPX	chrX	21724090-21776230	-	219772_s_at	SMPX	small muscle protein, X-linked	Cytoplasm	other
219918_s_at	7.2	4.01	9.11	0	0	ASPM	chr1	197053391-197071766	-	219918_s_at	ASPM*	abnormal spindle microtubule assembly	Nucleus	other
231131_at	6.38	3.21	9.04	0	0	FAM133A	chrX	92966767-92967264	+	231131_at	FAM133A*	family with sequence similarity 133 member A	Other	other
201292_at	6.97	3.87	8.55	0	0	TOP2A	chr17	38544776-38574150	-	201292_at	TOP2A*	topoisomerase (DNA) II alpha	Nucleus	enzyme	novobiocin, etoposide, teniposide, CPI-0004Na, becatecarin, elsamitrucin, AQ4N, elomotecan, tafluposide, fleroxacin, cyclophosphamide/epirubicin/5-fluorouracil, cytarabine/daunorubicin, finafloxacin, hydrocortisone/mitoxantrone, mitoxantrone/prednisone, cladribine/cytarabine/daunorubicin, cytarabine/daunorubicin/tretinoin, cytarabine/idarubicin, idarubicin/mitoxantrone/tretinoin, arsenic trioxide…
229947_at	6.95	3.87	8.44	0	0	PI15	chr8	75766773-75767264	+	229947_at	PI15*	peptidase inhibitor 15	Extracellular Space	other
206626_x_at	7.32	4.26	8.32	0	0	SSX1	chrX	48114806-48126879	+	206626_x_at	SSX1*	synovial sarcoma, X breakpoint 1	Nucleus	transcription regulator
205110_s_at	9.07	6.01	8.31	0	0	FGF13	chrX	137713734-137793395	-	205110_s_at	FGF13	fibroblast growth factor 13	Extracellular Space	growth factor
212551_at	9.2	6.15	8.26	0	0	CAP2	chr6	17393735-17558013	+	212551_at	CAP2*	CAP, adenylate cyclase-associated protein, 2 (yeast)	Plasma Membrane	other
205348_s_at	7.76	4.71	8.24	0	0	DYNC1I1	chr7	95401901-95727724	+	205348_s_at	DYNC1I1*	dynein cytoplasmic 1 intermediate chain 1	Cytoplasm	other
209942_x_at	7.56	4.6	7.76	0	0	MAGEA3	chrX	151867264-151870814	+	209942_x_at	MAGEA3/MAGEA6*	MAGE family member A6	Cytoplasm	other
242135_at	6.39	3.44	7.74	0	0	LOC101930531	chr9	68454146-68454383	-	242135_at	LOC101930531	uncharacterized LOC101930531	Other	other
204162_at	7.49	4.54	7.72	0	0	NDC80	chr18	2571604-2616626	+	204162_at	NDC80	NDC80 kinetochore complex component	Nucleus	other
232195_at	6.76	3.83	7.59	0	0	GPR158	chr10	25885585-25891155	+	232195_at	GPR158	G protein-coupled receptor 158	Plasma Membrane	G-protein coupled receptor
222696_at	9.47	6.55	7.53	3.33e-16	6.32e-15	AXIN2	chr17	63524684-63554827	-	222696_at	AXIN2*	axin 2	Cytoplasm	other
229638_at	8.18	5.27	7.52	0	0	IRX3	chr16	54317217-54319767	-	229638_at	IRX3	iroquois homeobox 3	Nucleus	transcription regulator
212554_at	10.32	7.42	7.45	0	0	CAP2	chr6	17393735-17558013	+	212554_at	CAP2*	CAP, adenylate cyclase-associated protein, 2 (yeast)	Plasma Membrane	other
214612_x_at	6.41	3.53	7.37	0	0	MAGEA6	chrX	151869113-151870809	+	214612_x_at	MAGEA3/MAGEA6*	MAGE family member A6	Cytoplasm	other
33323_r_at	9.5	6.63	7.33	0	0	SFN	chr1	27189648-27190947	+	33323_r_at	SFN*	stratifin	Cytoplasm	other
202422_s_at	8.17	5.32	7.17	0	0	ACSL4	chrX	108884565-108976619	-	202422_s_at	ACSL4*	acyl-CoA synthetase long-chain family member 4	Cytoplasm	enzyme
204825_at	8.65	5.81	7.15	0	0	MELK	chr9	36572872-36677678	+	204825_at	MELK	maternal embryonic leucine zipper kinase	Cytoplasm	kinase	OTS167
225687_at	8.57	5.76	7.02	0	0	FAM83D	chr20	37555068-37581692	+	225687_at	FAM83D	family with sequence similarity 83 member D	Cytoplasm	other
202831_at	11.85	9.05	6.98	2e-06	8e-06	GPX2	chr14	65405871-65409477	-	202831_at	GPX2*	glutathione peroxidase 2	Cytoplasm	enzyme
203213_at	7.95	5.15	6.97	0	0	CDK1	chr10	62538235-62554662	+	203213_at	CDK1*	cyclin-dependent kinase 1	Nucleus	kinase	dinaciclib, milciclib, SB-1317, roniciclib, alvocidib
232010_at	5.97	3.2	6.83	0	0	FSTL5	chr4	162305048-163085118	-	232010_at	FSTL5	follistatin like 5	Extracellular Space	other
1557155_a_at	8.58	5.83	6.74	0	0	0	chr3	147111221-147112304	+	1557155_a_at	ZIC1*	Zic family member 1	Nucleus	transcription regulator
227226_at	7.2	4.47	6.63	0	0	MRAP2	chr6	84799525-84800602	+	227226_at	MRAP2	melanocortin 2 receptor accessory protein 2	Cytoplasm	other
239481_at	6.37	3.66	6.53	0	0	FAM133A	chrX	92929221-92965038	+	239481_at	FAM133A*	family with sequence similarity 133 member A	Other	other
238441_at	7.93	5.25	6.39	0	0	PRKAA2	chr1	57179505-57181008	+	238441_at	PRKAA2*	protein kinase AMP-activated catalytic subunit alpha 2	Cytoplasm	kinase
228033_at	6.02	3.35	6.36	0	0	E2F7	chr12	77415025-77416529	-	228033_at	E2F7*	E2F transcription factor 7	Nucleus	transcription regulator
236175_at	8.64	5.97	6.36	7.2e-11	6.54e-10	TRIM55	chr8	67087241-67087716	+	236175_at	TRIM55*	tripartite motif containing 55	Cytoplasm	other
1553211_at	6.09	3.43	6.33	1.03e-14	1.61e-13	ANKFN1	chr17	54230835-54560007	+	1553211_at	ANKFN1*	ankyrin repeat and fibronectin type III domain containing 1	Other	other
205890_s_at	11.28	8.63	6.3	0	0	GABBR1; UBD	chr6	29523395-29527496	-	205890_s_at	UBD	ubiquitin D	Nucleus	other
225834_at	7.3	4.65	6.3	0	0	FAM72A; FAM72B; FAM72C; FAM72D	chr1	120839026-120855681	+	225834_at	FAM72A	family with sequence similarity 72 member A	Cytoplasm	other
231867_at	9.5	6.85	6.28	5e-06	2e-05	TENM2	chr5	167626067-167691161	+	231867_at	TENM2	teneurin transmembrane protein 2	Plasma Membrane	other
206286_s_at	9.27	6.62	6.26	0	0	TDGF1; TDGF1P3	chr3	46619212-46623950	+	206286_s_at	TDGF1	teratocarcinoma-derived growth factor 1	Extracellular Space	growth factor
232707_at	6.48	3.84	6.22	0	0	ISX	chr22	35462129-35483378	+	232707_at	ISX	intestine specific homeobox	Nucleus	transcription regulator
207828_s_at	7.91	5.28	6.21	0	0	CENPF	chr1	214776537-214837430	+	207828_s_at	CENPF*	centromere protein F	Nucleus	other
228729_at	6.62	3.99	6.21	0	0	CCNB1	chr5	68473326-68474072	+	228729_at	CCNB1*	cyclin B1	Cytoplasm	kinase
203755_at	8.6	5.97	6.17	0	0	BUB1B	chr15	40453379-40513321	+	203755_at	BUB1B	BUB1 mitotic checkpoint serine/threonine kinase B	Nucleus	kinase
219148_at	6.51	3.89	6.15	0	0	PBK	chr8	27667412-27695300	-	219148_at	PBK	PDZ binding kinase	Cytoplasm	kinase
209773_s_at	8.63	6.03	6.08	0	0	RRM2	chr2	10262881-10269925	+	209773_s_at	RRM2*	ribonucleotide reductase regulatory subunit M2	Nucleus	enzyme	cytarabine/fludarabine phosphate, bortezomib/cladribine/rituximab, gemcitabine/paclitaxel, cyclophosphamide/fludarabine phosphate/rituximab, cladribine/cytarabine/daunorubicin, gemcitabine/oxaliplatin, gemcitabine/vinorelbine, docetaxel/gemcitabine, docetaxel/gemcitabine/vincristine, cladribine/cytarabine/filgrastim, capecitabine/gemcitabine, gemcitabine/oxaliplatin/paclitaxel, cytarabine/filgras…
231265_at	6.21	3.62	6.01	0	0	COX7B2	chr4	46736848-46847032	-	231265_at	COX7B2	cytochrome c oxidase subunit 7B2	Other	enzyme
229656_s_at	8.25	5.68	5.95	0	0	EML6	chr2	55196735-55199157	+	229656_s_at	EML6*	echinoderm microtubule associated protein like 6	Other	other
214710_s_at	7.16	4.59	5.92	0	0	CCNB1	chr5	68462887-68473567	+	214710_s_at	CCNB1*	cyclin B1	Cytoplasm	kinase
227892_at	8.8	6.24	5.92	0	0	PRKAA2	chr1	57178568-57179542	+	227892_at	PRKAA2*	protein kinase AMP-activated catalytic subunit alpha 2	Cytoplasm	kinase
222077_s_at	8.17	5.61	5.89	0	0	RACGAP1	chr12	50382946-50383586	-	222077_s_at	RACGAP1	Rac GTPase activating protein 1	Cytoplasm	transporter
229380_at	7.23	4.69	5.82	0	0	ILDR2	chr1	166882440-166882975	-	229380_at	ILDR2*	immunoglobulin like domain containing receptor 2	Other	other
226545_at	8.22	5.69	5.8	0	0	CD109	chr6	74536266-74538037	+	226545_at	CD109*	CD109 molecule	Plasma Membrane	other
236641_at	6.33	3.79	5.79	0	0	KIF14	chr1	200520629-200521245	-	236641_at	KIF14*	kinesin family member 14	Cytoplasm	enzyme
218009_s_at	8.15	5.62	5.76	0	0	PRC1	chr15	91509274-91537725	-	218009_s_at	PRC1	protein regulator of cytokinesis 1	Nucleus	other
235521_at	7.64	5.12	5.75	0	0	HOXA3	chr7	27146626-27147537	-	235521_at	HOXA3*	homeobox A3	Nucleus	transcription regulator
33322_i_at	10.22	7.71	5.72	0	0	SFN	chr1	27189648-27190947	+	33322_i_at	SFN*	stratifin	Cytoplasm	other
210497_x_at	7.43	4.92	5.7	0	0	SSX2; SSX2B	chrX	52780345-52790617	+	210497_x_at	SSX2/SSX2B*	synovial sarcoma, X breakpoint 2	Nucleus	other
242488_at	7.96	5.46	5.69	0	0	CHRM3	chr1	240078325-240078750	+	242488_at	CHRM3*	cholinergic receptor muscarinic 3	Plasma Membrane	G-protein coupled receptor	fesoterodine, ABT-089, protoveratrine derivative, aclidinium, dextromethorphan/quinidine, umeclidinium, glycopyrrolate/indacaterol, umeclidinium/vilanterol, olodaterol/tiotropium, indacaterol/tiotropium, atropine/edrophonium, cyclopentolate/phenylephrine, albuterol/ipratropium, trihexyphenidyl, carbamylcholine, darifenacin, methacholine, diphenhydramine, doxepin, quinidine, procyclidine, trospium…
221558_s_at	7.93	5.43	5.68	0	0	LEF1	chr4	108968700-109089578	-	221558_s_at	LEF1*	lymphoid enhancer binding factor 1	Nucleus	transcription regulator
200795_at	11.72	9.22	5.67	2.55e-12	2.84e-11	SPARCL1	chr4	88394489-88450382	-	200795_at	SPARCL1	SPARC like 1	Extracellular Space	other
201890_at	9.53	7.03	5.64	0	0	RRM2	chr2	10262510-10271540	+	201890_at	RRM2*	ribonucleotide reductase regulatory subunit M2	Nucleus	enzyme	cytarabine/fludarabine phosphate, bortezomib/cladribine/rituximab, gemcitabine/paclitaxel, cyclophosphamide/fludarabine phosphate/rituximab, cladribine/cytarabine/daunorubicin, gemcitabine/oxaliplatin, gemcitabine/vinorelbine, docetaxel/gemcitabine, docetaxel/gemcitabine/vincristine, cladribine/cytarabine/filgrastim, capecitabine/gemcitabine, gemcitabine/oxaliplatin/paclitaxel, cytarabine/filgras…
206373_at	8.48	5.99	5.64	0	0	ZIC1	chr3	147127173-147132348	+	206373_at	ZIC1*	Zic family member 1	Nucleus	transcription regulator
1563591_at	6	3.5	5.63	0	0	LOC100506403; RUNX1	chr21	36807976-36837627	-	1563591_at	LOC100506403*	uncharacterized LOC100506403	Other	other
218755_at	6.69	4.21	5.58	0	0	KIF20A	chr5	137515347-137523360	+	218755_at	KIF20A	kinesin family member 20A	Cytoplasm	transporter
205048_s_at	5.82	3.35	5.56	3.17e-08	1.93e-07	PSPH	chr7	56078758-56183957	-	205048_s_at	PSPH*	phosphoserine phosphatase	Cytoplasm	phosphatase
203726_s_at	8.24	5.81	5.38	0	0	LAMA3	chr18	21453041-21534903	+	203726_s_at	LAMA3*	laminin subunit alpha 3	Extracellular Space	other
218585_s_at	7.58	5.16	5.35	0	0	DTL	chr1	212209130-212278186	+	218585_s_at	DTL*	denticleless E3 ubiquitin protein ligase homolog	Nucleus	other
219787_s_at	7.53	5.11	5.34	0	0	ECT2	chr3	172520661-172539257	+	219787_s_at	ECT2*	epithelial cell transforming 2	Cytoplasm	other
205476_at	9.05	6.64	5.32	2.7e-08	1.66e-07	CCL20	chr2	228678569-228682250	+	205476_at	CCL20	C-C motif chemokine ligand 20	Extracellular Space	cytokine
220205_at	5.4	2.99	5.31	2.22e-16	4.28e-15	TPTE	chr21	10906748-10990882	-	220205_at	TPTE	transmembrane phosphatase with tensin homology	Plasma Membrane	phosphatase
227314_at	6.82	4.41	5.31	0	0	ITGA2	chr5	52388509-52390413	+	227314_at	ITGA2*	integrin subunit alpha 2	Plasma Membrane	transmembrane receptor
223381_at	5.61	3.21	5.3	0	0	NUF2	chr1	163291753-163325547	+	223381_at	NUF2	NUF2, NDC80 kinetochore complex component	Nucleus	other
218662_s_at	6.37	3.98	5.26	0	0	NCAPG	chr4	17812604-17845131	+	218662_s_at	NCAPG*	non-SMC condensin I complex subunit G	Nucleus	other
235845_at	8.14	5.75	5.23	0	0	SP5	chr2	171574011-171574588	+	235845_at	SP5	Sp5 transcription factor	Nucleus	other
227238_at	6.75	4.37	5.2	8.88e-16	1.6e-14	MUC15	chr11	26580578-26593792	-	227238_at	MUC15*	mucin 15, cell surface associated	Extracellular Space	other
232388_at	7.25	4.87	5.2	0	0	CNTNAP4	chr16	76389213-76593162	+	232388_at	CNTNAP4*	contactin associated protein like 4	Plasma Membrane	other
203477_at	6.2	3.84	5.17	0	0	COL15A1	chr9	101706254-101833072	+	203477_at	COL15A1	collagen type XV alpha 1	Extracellular Space	other	collagenase clostridium histolyticum
204720_s_at	8.05	5.68	5.14	0	0	DNAJC6	chr1	65730436-65881552	+	204720_s_at	DNAJC6*	DnaJ heat shock protein family (Hsp40) member C6	Cytoplasm	other
204159_at	8.13	5.78	5.1	0	0	CDKN2C	chr1	51434366-51440305	+	204159_at	CDKN2C*	cyclin-dependent kinase inhibitor 2C	Nucleus	transcription regulator
226287_at	7.98	5.64	5.09	0	0	CCDC34	chr11	27360060-27384787	-	226287_at	CCDC34*	coiled-coil domain containing 34	Other	other
1560098_at	5.28	2.94	5.06	0	0	0	chr10	5048990-5052250	-	1560098_at	AKR1C1/AKR1C2*	aldo-keto reductase family 1, member C2	Cytoplasm	enzyme
216471_x_at	6.03	3.7	5.05	0	0	SSX2; SSX2B	chrX	52786928-52790401	+	216471_x_at	SSX2/SSX2B*	synovial sarcoma, X breakpoint 2	Nucleus	other
204822_at	5.91	3.59	5.02	0	0	TTK	chr6	80714385-80752233	+	204822_at	TTK	TTK protein kinase	Nucleus	kinase
205896_at	6.93	4.61	4.99	0	0	SLC22A4	chr5	131630163-131679861	+	205896_at	SLC22A4	solute carrier family 22 member 4	Plasma Membrane	transporter
235343_at	6.04	3.73	4.97	0	0	VASH2	chr1	213164456-213164925	+	235343_at	VASH2*	vasohibin 2	Cytoplasm	other
209890_at	7.54	5.23	4.96	0	0	TSPAN5	chr4	99393420-99579724	-	209890_at	TSPAN5*	tetraspanin 5	Plasma Membrane	other
225540_at	8.95	6.65	4.93	0	0	MAP2	chr2	210596755-210598836	+	225540_at	MAP2*	microtubule associated protein 2	Plasma Membrane	other	estramustine
209709_s_at	6.81	4.51	4.92	0	0	HMMR	chr5	162887660-162918687	+	209709_s_at	HMMR*	hyaluronan mediated motility receptor	Plasma Membrane	transmembrane receptor
243802_at	6.69	4.42	4.82	0	0	DNAH12	chr3	57327727-57330943	-	243802_at	DNAH12*	dynein axonemal heavy chain 12	Other	other
203862_s_at	5.81	3.54	4.81	0	0	ACTN2	chr1	236849807-236927925	+	203862_s_at	ACTN2*	actinin alpha 2	Nucleus	transcription regulator
206102_at	7.7	5.44	4.79	0	0	GINS1	chr20	25388362-25427957	+	206102_at	GINS1	GINS complex subunit 1	Nucleus	other
230560_at	7.05	4.8	4.78	0	0	STXBP6	chr14	25278864-25279335	-	230560_at	STXBP6*	syntaxin binding protein 6	Cytoplasm	other
210394_x_at	6.55	4.3	4.77	0	0	SSX4; SSX4B	chrX	48242967-48252785	+	210394_x_at	SSX4/SSX4B*	synovial sarcoma, X breakpoint 4	Nucleus	other
219682_s_at	9.6	7.35	4.76	3e-06	1.4e-05	TBX3	chr12	115108371-115121112	-	219682_s_at	TBX3*	T-box 3	Nucleus	transcription regulator
205862_at	6.4	4.15	4.75	4.7e-14	6.66e-13	GREB1	chr2	11752393-11782912	+	205862_at	GREB1*	growth regulation by estrogen in breast cancer 1	Cytoplasm	other
1553199_at	5.27	3.02	4.74	0	0	DCAF4L2	chr8	88882974-88886296	-	1553199_at	DCAF4L2*	DDB1 and CUL4 associated factor 4-like 2	Other	other
201266_at	12.09	9.86	4.72	0	0	TXNRD1	chr12	104680842-104744062	+	201266_at	TXNRD1*	thioredoxin reductase 1	Cytoplasm	enzyme	arsenic trioxide/tretinoin, arsenic trioxide/daunorubicin/tretinoin, arsenic trioxide/gemtuzumab ozogamicin/tretinoin, arsenic trioxide/idarubicin/tretinoin, ethaselen, arsenic trioxide
228273_at	7.58	5.35	4.71	0	0	PRR11	chr17	57283553-57285219	+	228273_at	PRR11*	proline rich 11	Other	other
1559240_at	7.45	5.23	4.64	0	0	LOC100507053	chr4	100010101-100024256	+	1559240_at	LOC100507053*	uncharacterized LOC100507053	Other	other
211207_s_at	6.21	4	4.63	0	0	ACSL6	chr5	131289611-131329946	-	211207_s_at	ACSL6*	acyl-CoA synthetase long-chain family member 6	Cytoplasm	enzyme
229725_at	6.7	4.5	4.61	2.22e-16	4.28e-15	ACSL6	chr5	131285665-131286446	-	229725_at	ACSL6*	acyl-CoA synthetase long-chain family member 6	Cytoplasm	enzyme
242546_at	6.07	3.86	4.61	0	0	DUXAP8; LINC01296	chr14	19880143-19881148	-	242546_at	LINC01296*	long intergenic non-protein coding RNA 1296	Other	other
222347_at	7.05	4.86	4.59	0	0	0	chr1	143455090-143455601	-	222347_at	LOC100233156*	tektin 4 pseudogene	Other	other
231882_at	8.34	6.14	4.58	0	0	DUXAP8; LINC01296	chr22	16149051-16193000	-	231882_at	LINC01296*	long intergenic non-protein coding RNA 1296	Other	other
227241_at	5.43	3.24	4.57	1.11e-16	2.21e-15	MUC15	chr11	26580578-26593792	-	227241_at	MUC15*	mucin 15, cell surface associated	Extracellular Space	other
217202_s_at	11.03	8.86	4.52	7.77e-15	1.23e-13	GLUL	chr9	34917171-34918072	+	217202_s_at	GLUL*	glutamate-ammonia ligase	Cytoplasm	enzyme
1559213_at	5.07	2.91	4.46	0	0	LINC01419	chr8	84320099-84321130	+	1559213_at	LINC01419	long intergenic non-protein coding RNA 1419	Other	other
225387_at	7.85	5.71	4.4	5.55e-16	1.03e-14	TSPAN5	chr4	99391517-99393481	-	225387_at	TSPAN5*	tetraspanin 5	Plasma Membrane	other
201656_at	10.09	7.96	4.39	0	0	ITGA6	chr2	173292369-173371002	+	201656_at	ITGA6*	integrin subunit alpha 6	Plasma Membrane	transmembrane receptor
205623_at	7.01	4.87	4.39	4.22e-15	6.91e-14	ALDH3A1	chr17	19641300-19651608	-	205623_at	ALDH3A1	aldehyde dehydrogenase 3 family member A1	Cytoplasm	enzyme
208079_s_at	8.63	6.5	4.37	0	0	AURKA	chr20	54944465-54967259	-	208079_s_at	AURKA*	aurora kinase A	Nucleus	kinase	tozasertib, MLN8054, AT-9283, danusertib, TTP607, AMG 900, ilorasertib, TAS-119
215715_at	7.91	5.79	4.35	2.22e-16	4.28e-15	SLC6A2	chr16	55690013-55736659	+	215715_at	SLC6A2*	solute carrier family 6 member 2	Plasma Membrane	transporter	acetaminophen/clemastine/pseudoephedrine, acetaminophen/dexbrompheniramine/pseudoephedrine, dexbrompheniramine/pseudoephedrine, chlorpheniramine/ibuprofen/pseudoephedrine, cetirizine/pseudoephedrine, radafaxine, bicifadine, DOV-102,677, desvenlafaxine, tapentadol, milnacipran, phentermine/topiramate, hydrocodone/pseudoephedrine, levomilnacipran, amitriptyline/ketamine, bupropion/naltrexone, amitr…
205880_at	7.31	5.19	4.33	7.77e-16	1.41e-14	PRKD1	chr14	30045688-30396927	-	205880_at	PRKD1*	protein kinase D1	Cytoplasm	kinase
214079_at	7.02	4.91	4.31	2.82e-09	2.01e-08	DHRS2	chr14	24112253-24114846	+	214079_at	DHRS2*	dehydrogenase/reductase (SDR family) member 2	Nucleus	enzyme
220133_at	5.76	3.65	4.31	0	0	ODAM	chr4	71063831-71070161	+	220133_at	ODAM	odontogenic, ameloblast asssociated	Extracellular Space	other
208700_s_at	9.47	7.38	4.25	0	0	TKT	chr3	53259672-53290047	-	208700_s_at	TKT*	transketolase	Cytoplasm	enzyme
210609_s_at	8.86	6.78	4.25	0	0	TP53I3	chr2	24300305-24307655	-	210609_s_at	TP53I3	tumor protein p53 inducible protein 3	Cytoplasm	enzyme
220129_at	5.32	3.23	4.25	0	0	CCDC169-SOHLH2; SOHLH2	chr13	36742354-36788676	-	220129_at	SOHLH2*	spermatogenesis and oogenesis specific basic helix-loop-helix 2	Other	other
205542_at	8.97	6.89	4.22	0	0	STEAP1	chr7	89783823-89794140	+	205542_at	STEAP1	six transmembrane epithelial antigen of the prostate 1	Plasma Membrane	transporter
209160_at	13.04	10.96	4.22	0	0	AKR1C3	chr10	5136597-5149878	+	209160_at	AKR1C3	aldo-keto reductase family 1, member C3	Cytoplasm	enzyme
202503_s_at	9.65	7.58	4.2	0	0	KIAA0101	chr15	64657789-64673631	-	202503_s_at	KIAA0101*	KIAA0101	Nucleus	other
204058_at	8.3	6.23	4.19	0.034602	0.063945	ME1	chr6	83920111-84140787	-	204058_at	ME1*	malic enzyme 1	Cytoplasm	enzyme
240349_at	6.01	3.94	4.18	0	0	PRKAA2	chr1	57174102-57174810	+	240349_at	PRKAA2*	protein kinase AMP-activated catalytic subunit alpha 2	Cytoplasm	kinase
218039_at	9.14	7.08	4.17	0	0	NUSAP1	chr15	41625087-41673243	+	218039_at	NUSAP1*	nucleolar and spindle associated protein 1	Nucleus	other
202870_s_at	6.7	4.64	4.16	0	0	CDC20	chr1	43824627-43828871	+	202870_s_at	CDC20	cell division cycle 20	Nucleus	other
218883_s_at	7.67	5.62	4.16	0	0	CENPU	chr4	185616157-185650164	-	218883_s_at	CENPU*	centromere protein U	Nucleus	other
229116_at	6.91	4.85	4.16	0	0	CNKSR2	chrX	21671359-21672411	+	229116_at	CNKSR2*	connector enhancer of kinase suppressor of Ras 2	Plasma Membrane	other
220062_s_at	6.52	4.48	4.11	0	0	MAGEC2	chrX	141290137-141293057	-	220062_s_at	MAGEC2*	MAGE family member C2	Other	other
225871_at	7.66	5.62	4.11	0	0	STEAP2	chr7	89864222-89866997	+	225871_at	STEAP2	STEAP2 metalloreductase	Plasma Membrane	transporter
237058_x_at	6.24	4.21	4.1	0	0	SLC6A13	chr12	368156-372002	-	237058_x_at	SLC6A13*	solute carrier family 6 member 13	Plasma Membrane	transporter	tiagabine
1569344_a_at	5.41	3.39	4.06	0	0	LOC105375172	chr7	17472702-17474308	-	1569344_a_at	LOC105375172	uncharacterized LOC105375172	Other	other
213924_at	8.1	6.08	4.04	0	0	GNAL	chr18	11884195-11885819	+	213924_at	GNAL*	G protein subunit alpha L	Cytoplasm	enzyme
205343_at	6.66	4.66	4.01	0	0	SULT1C2	chr2	108905424-108926337	+	205343_at	SULT1C2*	sulfotransferase family 1C member 2	Cytoplasm	enzyme
204146_at	7.44	5.44	3.99	0	0	RAD51AP1	chr12	4648032-4669212	+	204146_at	RAD51AP1	RAD51 associated protein 1	Nucleus	other
214247_s_at	10.4	8.4	3.99	8.43e-12	8.73e-11	DKK3	chr11	11984537-11985087	-	214247_s_at	DKK3*	dickkopf WNT signaling pathway inhibitor 3	Extracellular Space	cytokine
219732_at	9.56	7.56	3.99	1.66e-13	2.17e-12	PLPPR1	chr9	103947316-104087409	+	219732_at	PLPPR1*	phospholipid phosphatase related 1	Other	other
217678_at	5.37	3.37	3.98	0	0	SLC7A11	chr4	139088320-139089367	-	217678_at	SLC7A11*	solute carrier family 7 member 11	Plasma Membrane	transporter	N-acetyl-L-cysteine
223870_at	7.02	5.04	3.94	0	0	FBXW10	chr17	18647387-18682661	+	223870_at	FBXW10	F-box and WD repeat domain containing 10	Other	other
204136_at	8.11	6.14	3.93	0	0	COL7A1	chr3	48601505-48632700	-	204136_at	COL7A1*	collagen type VII alpha 1	Extracellular Space	other	collagenase clostridium histolyticum
228116_at	8.02	6.05	3.92	0	0	0	chr14	19688308-19689243	+	228116_at	DUXAP10*	double homeobox A pseudogene 10	Other	other
232238_at	5.22	3.25	3.92	0	0	ASPM	chr1	197073859-197104330	-	232238_at	ASPM*	abnormal spindle microtubule assembly	Nucleus	other
218355_at	6.49	4.52	3.9	0	0	KIF4A	chrX	69509961-69640675	+	218355_at	KIF4A	kinesin family member 4A	Nucleus	other
222848_at	5.82	3.86	3.9	0	0	CENPK	chr5	64813593-64858985	-	222848_at	CENPK	centromere protein K	Nucleus	other
1555745_a_at	6.39	4.43	3.89	3.84e-11	3.64e-10	LYZ	chr12	69742188-69746999	+	1555745_a_at	LYZ*	lysozyme	Extracellular Space	enzyme
205741_s_at	7.57	5.61	3.88	0	0	DTNA	chr18	32335939-32409292	+	205741_s_at	DTNA*	dystrobrevin alpha	Plasma Membrane	other
205054_at	6.66	4.71	3.86	0	0	NEB	chr2	152341854-152590946	-	205054_at	NEB*	nebulin	Cytoplasm	other
203764_at	5.24	3.3	3.85	0	0	DLGAP5	chr14	55614847-55655775	-	203764_at	DLGAP5	discs large homolog associated protein 5	Nucleus	phosphatase
236278_at	6.99	5.05	3.85	0	0	LOC105374984	chr6	26226871-26227708	+	236278_at	HIST1H3E*	histone cluster 1, H3e	Nucleus	other
208699_x_at	7.93	6	3.81	0	0	TKT	chr3	53259663-53290047	-	208699_x_at	TKT*	transketolase	Cytoplasm	enzyme
231223_at	4.84	2.92	3.8	0	0	CSMD1	chr8	2792875-2793277	-	231223_at	CSMD1*	CUB and Sushi multiple domains 1	Plasma Membrane	other
202705_at	7.15	5.24	3.77	0	0	CCNB2	chr15	59397319-59417243	+	202705_at	CCNB2*	cyclin B2	Cytoplasm	other
1553197_at	5.11	3.2	3.77	0	0	DCAF4L2	chr8	88882974-88886296	-	1553197_at	DCAF4L2*	DDB1 and CUL4 associated factor 4-like 2	Other	other
220840_s_at	5.51	3.6	3.75	0	0	C1orf112	chr1	169764219-169822226	+	220840_s_at	C1orf112	chromosome 1 open reading frame 112	Other	other
226936_at	7.43	5.54	3.71	0	0	CENPW	chr6	126661250-126669754	+	226936_at	CENPW	centromere protein W	Nucleus	other
239010_at	4.92	3.03	3.71	0	0	0	chr14	19720397-19721308	+	239010_at	DUXAP10*	double homeobox A pseudogene 10	Other	other
206110_at	5.96	4.08	3.7	0	0	HIST1H3H	chr6	27777841-27779078	+	206110_at	HIST1H3H	histone cluster 1, H3h	Nucleus	other
204235_s_at	6.55	4.67	3.68	5.34e-13	6.55e-12	GULP1	chr2	189157581-189459786	+	204235_s_at	GULP1*	GULP, engulfment adaptor PTB domain containing 1	Cytoplasm	other
244631_at	7.28	5.4	3.68	0	0	LOC389834	chr2	95529943-95530467	+	244631_at	LOC389834*	ankyrin repeat domain 57 pseudogene	Other	other
204237_at	6.1	4.23	3.67	9.06e-13	1.08e-11	GULP1	chr2	189157581-189460650	+	204237_at	GULP1*	GULP, engulfment adaptor PTB domain containing 1	Cytoplasm	other
207666_x_at	5.51	3.64	3.67	0	0	SSX3	chrX	48205862-48216101	-	207666_x_at	SSX3*	synovial sarcoma, X breakpoint 3	Other	other
204444_at	5.79	3.92	3.66	0	0	KIF11	chr10	94352990-94415150	+	204444_at	KIF11	kinesin family member 11	Nucleus	other
212942_s_at	5.54	3.67	3.66	0	0	CEMIP	chr15	81181891-81244099	+	212942_s_at	CEMIP*	cell migration inducing hyaluronan binding protein	Cytoplasm	enzyme
218796_at	6.97	5.1	3.66	0	0	FERMT1	chr20	6055711-6074819	-	218796_at	FERMT1*	fermitin family member 1	Plasma Membrane	other
238022_at	5.82	3.95	3.65	0	0	CRNDE	chr16	54952778-54962690	-	238022_at	CRNDE*	colorectal neoplasia differentially expressed (non-protein coding)	Other	other
202095_s_at	6.72	4.86	3.64	0	0	BIRC5	chr17	76210348-76220777	+	202095_s_at	BIRC5*	baculoviral IAP repeat containing 5	Cytoplasm	other
204641_at	5.98	4.12	3.63	0	0	NEK2	chr1	211836121-211848947	-	204641_at	NEK2*	NIMA related kinase 2	Cytoplasm	kinase
207469_s_at	8.7	6.84	3.63	0	0	PIR	chrX	15402925-15511456	-	207469_s_at	PIR	pirin	Nucleus	transcription regulator
213954_at	7.13	5.28	3.63	3.33e-16	6.32e-15	FAM169A	chr5	74075458-74162615	-	213954_at	FAM169A*	family with sequence similarity 169 member A	Other	other
222843_at	8.88	7.03	3.62	0	0	FIGNL1	chr7	50511830-50518048	-	222843_at	FIGNL1*	fidgetin like 1	Nucleus	enzyme
220988_s_at	9.17	7.32	3.61	0	0	C1QTNF3	chr5	34019801-34043299	-	220988_s_at	C1QTNF3*	C1q and tumor necrosis factor related protein 3	Extracellular Space	other
225252_at	10.51	8.66	3.61	0	0	SRXN1	chr20	627269-633814	-	225252_at	SRXN1	sulfiredoxin 1	Cytoplasm	enzyme
242560_at	7.19	5.34	3.59	0	0	FANCD2	chr3	10143333-10143614	+	242560_at	FANCD2*	Fanconi anemia complementation group D2	Nucleus	other
228338_at	6.33	4.49	3.58	0	0	COLCA2	chr11	111175373-111179458	+	228338_at	COLCA2*	colorectal cancer associated 2	Cytoplasm	other
203766_s_at	7.71	5.88	3.57	1.73e-12	1.98e-11	LMOD1	chr1	201865581-201915588	-	203766_s_at	LMOD1*	leiomodin 1	Cytoplasm	other
204026_s_at	8.75	6.93	3.55	0	0	ZWINT	chr10	58117206-58121013	-	204026_s_at	ZWINT	ZW10 interacting kinetochore protein	Nucleus	other
217626_at	10.53	8.7	3.55	1.01e-12	1.2e-11	AKR1C1	chr10	5005623-5006264	+	217626_at	AKR1C1/AKR1C2*	aldo-keto reductase family 1, member C2	Cytoplasm	enzyme
220281_at	5.23	3.41	3.53	3.25e-10	2.68e-09	SLC12A1	chr15	48499729-48596273	+	220281_at	SLC12A1*	solute carrier family 12 member 1	Plasma Membrane	transporter	deserpidine/methyclothiazide, azilsartan medoxomil/chlorthalidone, furosemide, trichloromethiazide, torsemide, bumetanide, ethacrynic acid, reserpine/trichloromethiazide, chlorthalidone/reserpine, methyclothiazide, chlorthalidone/clonidine, atenolol/chlorthalidone, hydroflumethiazide/reserpine, quinethazone, chlorthalidone, hydroflumethiazide
1568933_at	5.12	3.3	3.53	0	0	LYPD8	chr1	248884570-248885507	-	1568933_at	LYPD8*	LY6/PLAUR domain containing 8	Other	other
222906_at	7.4	5.59	3.52	0	0	FLVCR1	chr1	213031596-213070198	+	222906_at	FLVCR1*	feline leukemia virus subgroup C cellular receptor 1	Plasma Membrane	transporter
213975_s_at	12.34	10.53	3.5	8.14e-11	7.34e-10	LYZ	chr8	42948660-42978344	+	213975_s_at	LYZ*	lysozyme	Extracellular Space	enzyme
223307_at	7.07	5.26	3.5	0	0	CDCA3	chr12	6957992-6960426	-	223307_at	CDCA3*	cell division cycle associated 3	Cytoplasm	other
203554_x_at	8.98	7.19	3.46	0	0	PTTG1	chr5	159848864-159855745	+	203554_x_at	PTTG1	pituitary tumor-transforming 1	Nucleus	transcription regulator
205990_s_at	8.51	6.72	3.46	1.38e-07	7.66e-07	WNT5A	chr3	55501642-55515391	-	205990_s_at	WNT5A*	Wnt family member 5A	Extracellular Space	cytokine
209576_at	8.74	6.95	3.46	0	0	GNAI1	chr7	79764161-79847350	+	209576_at	GNAI1*	G protein subunit alpha i1	Plasma Membrane	enzyme
210652_s_at	5.86	4.08	3.45	0	0	TTC39A	chr1	51752930-51761844	-	210652_s_at	TTC39A*	tetratricopeptide repeat domain 39A	Other	other
203549_s_at	7.21	5.43	3.44	0	0	LPL	chr8	19796777-19824769	+	203549_s_at	LPL*	lipoprotein lipase	Cytoplasm	enzyme	atorvastatin/niacin, nicotinic acid/pioglitazone, nicotinic acid, tyloxapol, lovastatin/niacin
213110_s_at	8.4	6.62	3.43	3.51e-07	2e-06	COL4A5	chrX	107683355-107940774	+	213110_s_at	COL4A5*	collagen type IV alpha 5	Extracellular Space	other	collagenase clostridium histolyticum
213226_at	6.68	4.9	3.43	0	0	CCNA2	chr4	122737503-122738626	-	213226_at	CCNA2*	cyclin A2	Nucleus	other
204430_s_at	5.87	4.1	3.41	2.92e-14	4.28e-13	SLC2A5	chr1	9097006-9129670	-	204430_s_at	SLC2A5*	solute carrier family 2 member 5	Plasma Membrane	transporter
232676_x_at	6.96	5.19	3.41	1.41e-13	1.86e-12	MYEF2	chr15	48433992-48444449	-	232676_x_at	MYEF2*	myelin expression factor 2	Nucleus	transcription regulator
213425_at	7.64	5.87	3.4	1.57e-10	1.35e-09	WNT5A	chr3	55499742-55502308	-	213425_at	WNT5A*	Wnt family member 5A	Extracellular Space	cytokine
229538_s_at	6.55	4.8	3.38	0	0	IQGAP3	chr1	156495224-156495546	-	229538_s_at	IQGAP3*	IQ motif containing GTPase activating protein 3	Plasma Membrane	other
211425_x_at	5.65	3.9	3.37	2.22e-16	4.28e-15	SSX4; SSX4B	chrX	48045654-48265523	-	211425_x_at	SSX4/SSX4B*	synovial sarcoma, X breakpoint 4	Nucleus	other
213150_at	5.57	3.83	3.36	0	0	HOXA10	chr7	27210223-27214191	-	213150_at	HOXA10*	homeobox A10	Nucleus	transcription regulator
60474_at	6.51	4.76	3.36	0	0	FERMT1	chr20	6055711-6056479	-	60474_at	FERMT1*	fermitin family member 1	Plasma Membrane	other
218663_at	4.76	3.03	3.33	0	0	NCAPG	chr4	17812604-17845131	+	218663_at	NCAPG*	non-SMC condensin I complex subunit G	Nucleus	other
226623_at	8.05	6.31	3.33	0	0	PHYHIPL	chr10	60936397-61006110	+	226623_at	PHYHIPL	phytanoyl-CoA 2-hydroxylase interacting protein like	Cytoplasm	other
228051_at	6.41	4.68	3.33	0	0	ARFGEF3	chr6	138664615-138665800	+	228051_at	ARFGEF3*	ARFGEF family member 3	Other	other
229576_s_at	7.27	5.54	3.33	2.68e-14	3.94e-13	TBX3	chr12	115109235-115109885	-	229576_s_at	TBX3*	T-box 3	Nucleus	transcription regulator
218704_at	9.19	7.46	3.31	0	0	RNF43	chr17	56431039-56493488	-	218704_at	RNF43	ring finger protein 43	Plasma Membrane	enzyme
242002_at	4.86	3.13	3.3	0	0	NKAIN2	chr6	125146462-125146784	+	242002_at	NKAIN2*	Na+/K+ transporting ATPase interacting 2	Plasma Membrane	other
205034_at	6.08	4.36	3.28	0	0	CCNE2	chr8	95892468-95906476	-	205034_at	CCNE2*	cyclin E2	Nucleus	other
229964_at	5.11	3.39	3.28	0	0	C9orf152	chr9	112961847-112962388	-	229964_at	C9orf152	chromosome 9 open reading frame 152	Other	other
208307_at	5.56	3.85	3.27	0	0	RBMY1A1; RBMY1B; RBMY1D; RBMY1E; RBMY1F; RBMY1J	chrY	23696798-23711204	+	208307_at	RBMY1A1 (includes others)	RNA binding motif protein, Y-linked, family 1, member A1	Nucleus	other
222309_at	5.76	4.05	3.27	0	0	C6orf62	chr6	24710112-24710415	-	222309_at	C6orf62*	chromosome 6 open reading frame 62	Other	other
205414_s_at	7.35	5.65	3.26	0	0	ARHGAP44	chr17	12692855-12894959	+	205414_s_at	ARHGAP44*	Rho GTPase activating protein 44	Cytoplasm	other
206414_s_at	8.89	7.19	3.25	0	0	ASAP2	chr2	9346893-9545806	+	206414_s_at	ASAP2	ArfGAP with SH3 domain, ankyrin repeat and PH domain 2	Nucleus	other
1555225_at	5.77	4.08	3.25	0	0	C1orf43	chr1	154184695-154193009	-	1555225_at	C1orf43*	chromosome 1 open reading frame 43	Other	other
203358_s_at	7.81	6.11	3.24	0	0	EZH2	chr7	148504476-148581298	-	203358_s_at	EZH2	enhancer of zeste 2 polycomb repressive complex 2 subunit	Nucleus	transcription regulator	EPZ-6438, GSK2816126
221523_s_at	7.93	6.23	3.24	4.44e-16	8.31e-15	RRAGD	chr6	90074223-90121987	-	221523_s_at	RRAGD*	Ras related GTP binding D	Cytoplasm	enzyme
227566_at	5.54	3.84	3.24	1.13e-12	1.33e-11	NTM	chr11	132205698-132206708	+	227566_at	NTM*	neurotrimin	Plasma Membrane	other
237273_at	5.4	3.71	3.24	1.13e-12	1.33e-11	KCNU1	chr8	36793198-36793643	+	237273_at	KCNU1	potassium calcium-activated channel subfamily U member 1	Plasma Membrane	ion channel
238066_at	8.25	6.55	3.24	7.75e-14	1.06e-12	RBP7	chr1	10057273-10076078	+	238066_at	RBP7	retinol binding protein 7	Cytoplasm	other
242350_s_at	7.22	5.53	3.24	0	0	ST8SIA6-AS1	chr10	17450060-17455502	+	242350_s_at	ST8SIA6-AS1	ST8SIA6 antisense RNA 1	Other	other
203362_s_at	6.67	4.99	3.22	0	0	MAD2L1	chr4	120980591-120987963	-	203362_s_at	MAD2L1*	MAD2 mitotic arrest deficient-like 1 (yeast)	Nucleus	other
207199_at	7.39	5.71	3.21	7.86e-13	9.42e-12	TERT	chr5	1253288-1295159	-	207199_at	TERT*	telomerase reverse transcriptase	Nucleus	enzyme	imetelstat, telomerase inhibitor
217771_at	9.04	7.35	3.21	2.32e-11	2.26e-10	GOLM1	chr9	88641061-88714451	-	217771_at	GOLM1*	golgi membrane protein 1	Cytoplasm	other
235048_at	8.99	7.31	3.21	4.36e-14	6.22e-13	FAM169A	chr5	74073342-74074884	-	235048_at	FAM169A*	family with sequence similarity 169 member A	Other	other
210253_at	8.62	6.95	3.2	0	0	HTATIP2	chr11	20385686-20389198	+	210253_at	HTATIP2*	HIV-1 Tat interactive protein 2	Nucleus	transcription regulator
232336_at	6.53	4.86	3.19	0	0	ZSWIM5	chr1	45482070-45672228	-	232336_at	ZSWIM5	zinc finger SWIM-type containing 5	Extracellular Space	other
204962_s_at	5.73	4.06	3.18	0	0	CENPA	chr2	27008920-27017454	+	204962_s_at	CENPA*	centromere protein A	Nucleus	other
215177_s_at	7.17	5.5	3.18	0	0	ITGA6	chr2	173355948-173369965	+	215177_s_at	ITGA6*	integrin subunit alpha 6	Plasma Membrane	transmembrane receptor
220100_at	5.77	4.1	3.18	9.1e-15	1.43e-13	SLC22A11	chr11	64323419-64339000	+	220100_at	SLC22A11	solute carrier family 22 member 11	Plasma Membrane	transporter	colchicine/probenecid, probenecid
228667_at	6.95	5.29	3.18	0	0	AGPAT4	chr6	161551051-161556499	-	228667_at	AGPAT4*	1-acylglycerol-3-phosphate O-acyltransferase 4	Cytoplasm	enzyme
201681_s_at	10.15	8.49	3.17	0	0	DLG5	chr10	79550550-79595683	-	201681_s_at	DLG5*	discs large homolog 5	Plasma Membrane	other
204569_at	7.09	5.43	3.17	0	0	ICK	chr6	52866097-52926487	-	204569_at	ICK*	intestinal cell (MAK-like) kinase	Cytoplasm	kinase
206632_s_at	6.51	4.84	3.17	0	0	APOBEC3B	chr22	39382345-39388783	+	206632_s_at	APOBEC3B	apolipoprotein B mRNA editing enzyme catalytic subunit 3B	Cytoplasm	enzyme
222958_s_at	5.69	4.02	3.17	0	0	DEPDC1	chr1	68941258-68962765	-	222958_s_at	DEPDC1*	DEP domain containing 1	Nucleus	transcription regulator
235405_at	8.3	6.64	3.17	1.11e-16	2.21e-15	GSTA4	chr6	52849399-52850128	-	235405_at	GSTA4*	glutathione S-transferase alpha 4	Cytoplasm	enzyme
204092_s_at	7.36	5.7	3.16	0	0	AURKA	chr20	54944444-54967249	-	204092_s_at	AURKA*	aurora kinase A	Nucleus	kinase	tozasertib, MLN8054, AT-9283, danusertib, TTP607, AMG 900, ilorasertib, TAS-119
219990_at	4.89	3.23	3.16	0	0	E2F8	chr11	19245613-19253918	-	219990_at	E2F8	E2F transcription factor 8	Nucleus	transcription regulator
213222_at	8.83	7.17	3.15	0	0	PLCB1	chr20	8113295-8865547	+	213222_at	PLCB1*	phospholipase C beta 1	Cytoplasm	enzyme
222680_s_at	6.64	4.98	3.15	0	0	DTL	chr1	212209079-212278348	+	222680_s_at	DTL*	denticleless E3 ubiquitin protein ligase homolog	Nucleus	other
215446_s_at	6.89	5.25	3.11	2.22e-16	4.28e-15	LOX	chr5	121400381-121402444	-	215446_s_at	LOX*	lysyl oxidase	Extracellular Space	enzyme
231292_at	6.06	4.43	3.11	0	0	EID3	chr12	104698524-104698983	+	231292_at	EID3	EP300 interacting inhibitor of differentiation 3	Cytoplasm	other
209642_at	5.01	3.38	3.1	0	0	BUB1	chr2	111395518-111435605	-	209642_at	BUB1*	BUB1 mitotic checkpoint serine/threonine kinase	Nucleus	kinase
225612_s_at	7.45	5.81	3.1	1.57e-14	2.38e-13	B3GNT5	chr3	182988592-182991172	+	225612_s_at	B3GNT5*	UDP-GlcNAc:betaGal beta-1,3-N-acetylglucosaminyltransferase 5	Cytoplasm	enzyme
231786_at	4.64	3.01	3.1	0	0	HOXA13	chr7	27236606-27239696	-	231786_at	HOXA13*	homeobox A13	Nucleus	transcription regulator
219508_at	7.33	5.7	3.09	0	0	GCNT3	chr15	59908787-59912202	+	219508_at	GCNT3	glucosaminyl (N-acetyl) transferase 3, mucin type	Plasma Membrane	enzyme
221524_s_at	9.68	8.06	3.08	0	0	RRAGD	chr6	90077593-90121765	-	221524_s_at	RRAGD*	Ras related GTP binding D	Cytoplasm	enzyme
241453_at	5.47	3.84	3.08	0	0	PTK2	chr8	141889261-141889652	-	241453_at	PTK2*	protein tyrosine kinase 2	Cytoplasm	kinase	CT-707
213172_at	4.81	3.19	3.07	0	0	TTC9	chr14	71108503-71141798	+	213172_at	TTC9*	tetratricopeptide repeat domain 9	Extracellular Space	other
204510_at	6.98	5.37	3.06	0	0	CDC7	chr1	91966443-91991313	+	204510_at	CDC7	cell division cycle 7	Nucleus	kinase	NMS-1116354, BMS-863233, TAK-931
209555_s_at	9.81	8.2	3.05	9.9e-05	0.000336	CD36	chr7	80267991-80306323	+	209555_s_at	CD36*	CD36 molecule	Plasma Membrane	transmembrane receptor
230165_at	5.71	4.11	3.05	0	0	SGOL2	chr2	201438497-201448531	+	230165_at	SGO2*	shugoshin 2	Nucleus	other
215001_s_at	14.14	12.54	3.04	2.78e-15	4.68e-14	GLUL	chr1	182352029-182358302	-	215001_s_at	GLUL*	glutamate-ammonia ligase	Cytoplasm	enzyme
217111_at	6.55	4.94	3.04	1.11e-16	2.21e-15	AMACR	chr5	33997111-34008189	-	217111_at	AMACR*	alpha-methylacyl-CoA racemase	Cytoplasm	enzyme
220994_s_at	6.54	4.93	3.04	0	0	STXBP6	chr14	25281698-25288683	-	220994_s_at	STXBP6*	syntaxin binding protein 6	Cytoplasm	other
230323_s_at	9.23	7.63	3.04	1.96e-08	1.23e-07	TMEM45B	chr11	129728944-129729404	+	230323_s_at	TMEM45B*	transmembrane protein 45B	Extracellular Space	other
243582_at	7.77	6.17	3.04	0	0	SH3RF2	chr5	145460924-145461334	+	243582_at	SH3RF2*	SH3 domain containing ring finger 2	Extracellular Space	other
210589_s_at	8.9	7.3	3.02	0	0	GBAP1	chr1	155183616-155188264	-	210589_s_at	GBAP1	glucosylceramidase beta pseudogene 1	Other	other
225638_at	9.46	7.86	3.02	0	0	COA6	chr1	234508555-234519791	+	225638_at	COA6	cytochrome c oxidase assembly factor 6	Cytoplasm	other
205352_at	7.18	5.6	3	0	0	SERPINI1	chr3	167453548-167543356	+	205352_at	SERPINI1	serpin family I member 1	Extracellular Space	other
238332_at	7.4	5.82	3	1.68e-13	2.2e-12	ANKRD29	chr18	21180201-21229159	-	238332_at	ANKRD29*	ankyrin repeat domain 29	Other	other
225105_at	6.56	4.98	2.99	5.46e-09	3.74e-08	C12orf75	chr12	105724434-105765296	+	225105_at	C12orf75	chromosome 12 open reading frame 75	Other	other
1559633_a_at	5.08	3.5	2.99	0	0	CHRM3	chr1	239549864-240049896	+	1559633_a_at	CHRM3*	cholinergic receptor muscarinic 3	Plasma Membrane	G-protein coupled receptor	fesoterodine, ABT-089, protoveratrine derivative, aclidinium, dextromethorphan/quinidine, umeclidinium, glycopyrrolate/indacaterol, umeclidinium/vilanterol, olodaterol/tiotropium, indacaterol/tiotropium, atropine/edrophonium, cyclopentolate/phenylephrine, albuterol/ipratropium, trihexyphenidyl, carbamylcholine, darifenacin, methacholine, diphenhydramine, doxepin, quinidine, procyclidine, trospium…
210896_s_at	9.57	7.99	2.98	9.81e-09	6.43e-08	ASPH	chr8	62537458-62602327	-	210896_s_at	ASPH*	aspartate beta-hydroxylase	Cytoplasm	enzyme
223608_at	5.88	4.3	2.98	0	0	EFCAB2	chr1	245133691-245251138	+	223608_at	EFCAB2*	EF-hand calcium binding domain 2	Other	other
232203_at	7.11	5.54	2.98	3.97e-13	4.95e-12	NKD1	chr16	50671503-50674771	+	232203_at	NKD1*	naked cuticle homolog 1	Other	other
204033_at	6.34	4.77	2.97	0	0	TRIP13	chr5	893068-918070	+	204033_at	TRIP13	thyroid hormone receptor interactor 13	Cytoplasm	transcription regulator
222593_s_at	8.31	6.74	2.97	0	0	SPATS2	chr12	49761292-49921208	+	222593_s_at	SPATS2*	spermatogenesis associated serine rich 2	Cytoplasm	other
202580_x_at	6.28	4.71	2.96	0	0	FOXM1	chr12	2966849-2983693	-	202580_x_at	FOXM1	forkhead box M1	Nucleus	transcription regulator
211200_s_at	6.41	4.85	2.95	0	0	EFCAB2	chr1	27939138-27953078	-	211200_s_at	EFCAB2*	EF-hand calcium binding domain 2	Other	other
225655_at	6.59	5.04	2.94	0	0	UHRF1	chr19	4910845-4962165	+	225655_at	UHRF1	ubiquitin like with PHD and ring finger domains 1	Nucleus	transcription regulator
230238_at	8.43	6.88	2.94	1.17e-13	1.56e-12	SOWAHA	chr5	132152009-132152480	+	230238_at	SOWAHA	sosondowah ankyrin repeat domain family member A	Other	other
200872_at	10.82	9.27	2.93	0	0	S100A10	chr1	151955393-151966296	-	200872_at	S100A10*	S100 calcium binding protein A10	Cytoplasm	other
223509_at	9.96	8.41	2.92	0.019748	0.039269	CLDN2	chrX	106143393-106172803	+	223509_at	CLDN2	claudin 2	Plasma Membrane	other
228191_at	9.01	7.48	2.89	0	0	FLVCR1	chr1	213072215-213072705	+	228191_at	FLVCR1*	feline leukemia virus subgroup C cellular receptor 1	Plasma Membrane	transporter
205339_at	6.7	5.18	2.88	0	0	STIL	chr1	47715848-47779819	-	205339_at	STIL	SCL/TAL1 interrupting locus	Nucleus	other
221173_at	6.5	4.97	2.88	2.22e-16	4.28e-15	USH1C	chr11	17536363-17537941	-	221173_at	USH1C*	USH1 protein network component harmonin	Plasma Membrane	other
225681_at	7.12	5.6	2.88	5.75e-09	3.92e-08	CTHRC1	chr8	104383731-104395221	+	225681_at	CTHRC1	collagen triple helix repeat containing 1	Extracellular Space	other
227350_at	6.82	5.3	2.88	2.33e-15	3.96e-14	HELLS	chr10	96370701-96373380	+	227350_at	HELLS*	helicase, lymphoid-specific	Nucleus	enzyme
208394_x_at	5.94	4.42	2.87	0	0	ESM1	chr5	54273695-54281407	-	208394_x_at	ESM1	endothelial cell specific molecule 1	Extracellular Space	growth factor
208955_at	7.59	6.07	2.87	0	0	DUT	chr15	48624429-48635563	+	208955_at	DUT*	deoxyuridine triphosphatase	Nucleus	enzyme	TAS-114
209172_s_at	5.39	3.87	2.87	0	0	CENPF	chr1	214776633-214837912	+	209172_s_at	CENPF*	centromere protein F	Nucleus	other
236075_s_at	7.02	5.5	2.87	0	0	LOC101928000	chr17	5017035-5017677	+	236075_s_at	LOC101928000*	uncharacterized LOC101928000	Other	other
237154_at	8.19	6.67	2.87	0	0	LOC101930114	chr1	209836255-209897470	-	237154_at	LOC101930114	uncharacterized LOC101930114	Other	other
207039_at	6.39	4.87	2.86	0	0	CDKN2A	chr9	21967751-21974866	-	207039_at	CDKN2A*	cyclin-dependent kinase inhibitor 2A	Nucleus	transcription regulator
244723_at	10.08	8.56	2.86	0.034885	0.064402	ACSM2A	chr16	20500147-20501357	+	244723_at	ACSM2A*	acyl-CoA synthetase medium-chain family member 2A	Cytoplasm	enzyme
214830_at	8.48	6.97	2.85	0	0	SLC38A6	chr14	61447974-61519343	+	214830_at	SLC38A6	solute carrier family 38 member 6	Plasma Membrane	transporter
219306_at	5.61	4.1	2.85	0	0	KIF15	chr3	44803284-44894743	+	219306_at	KIF15	kinesin family member 15	Nucleus	other
220581_at	5.96	4.45	2.85	0	0	CCDC170	chr6	151815262-151939473	+	220581_at	CCDC170	coiled-coil domain containing 170	Extracellular Space	other
227179_at	7.92	6.41	2.84	0	0	STAU2	chr8	74332605-74659075	-	227179_at	STAU2*	staufen double-stranded RNA binding protein 2	Cytoplasm	other
242056_at	6.72	5.21	2.84	0	0	TRIM45	chr1	117653683-117654337	-	242056_at	TRIM45*	tripartite motif containing 45	Cytoplasm	other
231310_at	5.44	3.93	2.83	0	0	TRIM71	chr3	32938602-32939315	+	231310_at	TRIM71	tripartite motif containing 71, E3 ubiquitin protein ligase	Cytoplasm	enzyme
222569_at	8.3	6.81	2.81	0	0	UGGT1	chr2	128848893-128950403	+	222569_at	UGGT1*	UDP-glucose glycoprotein glucosyltransferase 1	Cytoplasm	enzyme
201764_at	9.6	8.11	2.8	0	0	TMEM106C	chr12	48357990-48362660	+	201764_at	TMEM106C*	transmembrane protein 106C	Other	other
241440_at	4.83	3.35	2.79	0	0	LOC440982; ZIC1	chr3	147225741-147227649	+	241440_at	LOC440982	uncharacterized LOC440982	Other	other
218252_at	6.68	5.2	2.78	0	0	CKAP2	chr13	53035888-53050795	+	218252_at	CKAP2*	cytoskeleton associated protein 2	Cytoplasm	other
230645_at	7.11	5.64	2.78	2.89e-15	4.86e-14	FRMD3	chr9	85862311-85862785	-	230645_at	FRMD3*	FERM domain containing 3	Other	other
205194_at	6.35	4.88	2.77	0	0	PSPH	chr7	56078745-56183957	-	205194_at	PSPH*	phosphoserine phosphatase	Cytoplasm	phosphatase
206638_at	7.89	6.42	2.77	1.53e-08	9.72e-08	HTR2B	chr2	231972951-231988533	-	206638_at	HTR2B	5-hydroxytryptamine receptor 2B	Plasma Membrane	G-protein coupled receptor	risperidone, buspirone, blonanserin, asenapine, cariprazine, opipramol, fenfluramine/phentermine, chlorprothixene, doxepin, clomipramine, eletriptan, triflupromazine, epinastine, fenfluramine, quetiapine, nefazodone, mirtazapine, methysergide, dihydroergotamine, apomorphine, ergotamine
242979_at	8.7	7.23	2.77	8.11e-11	7.31e-10	IRS1	chr2	227596033-227596685	-	242979_at	IRS1*	insulin receptor substrate 1	Cytoplasm	enzyme
225972_at	8.32	6.85	2.76	0	0	TMEM64	chr8	91634227-91637416	-	225972_at	TMEM64*	transmembrane protein 64	Cytoplasm	other
202345_s_at	8.33	6.87	2.75	1.86e-08	1.17e-07	FABP5	chr13	52540832-52541476	+	202345_s_at	FABP5	fatty acid binding protein 5	Cytoplasm	transporter
225647_s_at	5.58	4.12	2.75	4.52e-14	6.42e-13	CTSC	chr11	88059253-88070910	-	225647_s_at	CTSC*	cathepsin C	Cytoplasm	peptidase
230773_at	5.59	4.14	2.75	6.55e-15	1.05e-13	ZNF385D	chr3	21459914-21460453	-	230773_at	ZNF385D*	zinc finger protein 385D	Nucleus	other
234464_s_at	7.29	5.83	2.75	0	0	EME1	chr17	48457119-48458818	+	234464_s_at	EME1*	essential meiotic structure-specific endonuclease 1	Nucleus	other
235840_at	6.69	5.23	2.75	0	0	ZKSCAN3	chr6	28334989-28336948	+	235840_at	ZKSCAN3*	zinc finger with KRAB and SCAN domains 3	Nucleus	transcription regulator
201841_s_at	10.1	8.64	2.74	5.91e-13	7.21e-12	HSPB1	chr7	75931922-75933612	+	201841_s_at	HSPB1	heat shock protein family B (small) member 1	Cytoplasm	other
206857_s_at	8.65	7.19	2.74	3.55e-09	2.49e-08	FKBP1B	chr2	24272648-24286548	+	206857_s_at	FKBP1B*	FK506 binding protein 1B	Cytoplasm	enzyme
226360_at	9.48	8.02	2.74	1.05e-11	1.08e-10	ZNRF3	chr22	29279889-29453475	+	226360_at	ZNRF3	zinc and ring finger 3	Plasma Membrane	enzyme
228069_at	5.34	3.88	2.74	0	0	MTFR2	chr6	136552167-136571385	-	228069_at	MTFR2*	mitochondrial fission regulator 2	Cytoplasm	other
228776_at	5.94	4.49	2.74	0	0	GJC1	chr17	42875816-42880423	-	228776_at	GJC1*	gap junction protein gamma 1	Plasma Membrane	ion channel
1552928_s_at	5.3	3.85	2.74	0	0	TAB3	chrX	30848450-30877797	-	1552928_s_at	TAB3*	TGF-beta activated kinase 1/MAP3K7 binding protein 3	Cytoplasm	other
200882_s_at	11.42	9.97	2.73	0	0	PSMD4	chr1	151227196-151239936	+	200882_s_at	PSMD4*	proteasome 26S subunit, non-ATPase 4	Cytoplasm	other
220167_s_at	5.67	4.22	2.73	3.22e-15	5.38e-14	LOC102723655; LOC102723713; TP53TG3; TP53TG3B; TP53TG3C; TP53TG3D; TP53TG3E; TP53TG3F	chr16	33262117-33264716	+	220167_s_at	TP53TG3B (includes others)	TP53 target 3B	Other	other
230288_at	7.32	5.87	2.73	8.93e-12	9.22e-11	FGF14	chr13	102374221-102374761	-	230288_at	FGF14*	fibroblast growth factor 14	Extracellular Space	growth factor
202196_s_at	6.16	4.71	2.72	8.67e-13	1.03e-11	DKK3	chr11	11984652-12030156	-	202196_s_at	DKK3*	dickkopf WNT signaling pathway inhibitor 3	Extracellular Space	cytokine
209714_s_at	5.92	4.48	2.72	0	0	CDKN3	chr14	54866610-54886826	+	209714_s_at	CDKN3*	cyclin-dependent kinase inhibitor 3	Cytoplasm	phosphatase
225275_at	6.22	4.77	2.72	2.02e-09	1.48e-08	EDIL3	chr5	83236372-83238956	-	225275_at	EDIL3*	EGF like repeats and discoidin domains 3	Extracellular Space	other
1562054_at	4.42	2.97	2.72	4.44e-16	8.31e-15	PPP4R3CP	chrX	27478341-27480533	-	1562054_at	PPP4R3CP	protein phosphatase 4 regulatory subunit 3C, pseudogene	Other	other
203434_s_at	9.04	7.6	2.71	0.01556	0.031937	MME	chr3	154797633-154901492	+	203434_s_at	MME*	membrane metallo-endopeptidase	Plasma Membrane	peptidase	sacubitril/valsartan, sacubitril
209425_at	11.27	9.84	2.71	5.03e-10	4.03e-09	AMACR; C1QTNF3-AMACR	chr5	33987093-34008213	-	AMACR	AMACR*	alpha-methylacyl-CoA racemase	Cytoplasm	enzyme
227289_at	7.04	5.61	2.71	0	0	PCDH17	chr13	58300312-58302775	+	227289_at	PCDH17*	protocadherin 17	Plasma Membrane	other
235217_at	7.49	6.05	2.71	0	0	LINC01004	chr7	104622189-104623692	-	235217_at	LINC01004*	long intergenic non-protein coding RNA 1004	Other	other
204240_s_at	7.42	5.98	2.7	0	0	SMC2	chr9	106856606-106901937	+	204240_s_at	SMC2*	structural maintenance of chromosomes 2	Nucleus	transporter
235425_at	5.5	4.07	2.7	0	0	SGOL2	chr2	201435785-201436538	+	235425_at	SGO2*	shugoshin 2	Nucleus	other
218638_s_at	9.74	8.31	2.68	0	0	SPON2	chr4	1160722-1166597	-	218638_s_at	SPON2	spondin 2	Extracellular Space	other
217820_s_at	9.13	7.71	2.67	1.11e-16	2.21e-15	ENAH	chr1	225683179-225702448	-	217820_s_at	ENAH*	enabled homolog (Drosophila)	Plasma Membrane	other
218610_s_at	6.94	5.52	2.67	0	0	CPPED1	chr16	12756936-12897724	-	218610_s_at	CPPED1*	calcineurin like phosphoesterase domain containing 1	Cytoplasm	enzyme
226226_at	9.32	7.9	2.67	1.52e-07	8.37e-07	TMEM45B	chr11	129722367-129729296	+	226226_at	TMEM45B*	transmembrane protein 45B	Extracellular Space	other
214156_at	10.71	9.3	2.66	3e-06	1.3e-05	MYRIP	chr3	40285936-40301809	+	214156_at	MYRIP*	myosin VIIA and Rab interacting protein	Cytoplasm	other
222771_s_at	4.83	3.42	2.66	4.39e-13	5.44e-12	MYEF2	chr15	48432009-48470550	-	222771_s_at	MYEF2*	myelin expression factor 2	Nucleus	transcription regulator
1553672_at	6.63	5.22	2.66	6e-15	9.62e-14	ENAH	chr1	225706747-225840788	-	1553672_at	ENAH*	enabled homolog (Drosophila)	Plasma Membrane	other
202954_at	6.71	5.3	2.65	0	0	UBE2C	chr20	44441302-44445590	+	202954_at	UBE2C	ubiquitin conjugating enzyme E2 C	Cytoplasm	enzyme
203963_at	6.47	5.07	2.65	1.37e-11	1.38e-10	CA12	chr15	63616905-63674034	-	203963_at	CA12*	carbonic anhydrase 12	Plasma Membrane	enzyme	methazolamide, hydrochlorothiazide, acetazolamide, trichloromethiazide, chlorothiazide, chlorthalidone, benzthiazide, sulfacetamide, topiramate
200771_at	10.92	9.52	2.64	0	0	LAMC1	chr1	182992552-183114727	+	200771_at	LAMC1*	laminin subunit gamma 1	Extracellular Space	other
201377_at	9.35	7.95	2.64	0	0	UBAP2L	chr1	154192654-154235981	+	201377_at	UBAP2L*	ubiquitin associated protein 2 like	Other	other
219383_at	5.73	4.33	2.64	1.11e-16	2.21e-15	PRR5L	chr11	36397587-36486515	+	219383_at	PRR5L*	proline rich 5 like	Cytoplasm	other
206609_at	4.81	3.41	2.63	3.66e-15	6.06e-14	MAGEC1	chrX	140991710-140997159	+	206609_at	MAGEC1	MAGE family member C1	Other	other
222039_at	7.09	5.69	2.63	0	0	KIF18B	chr17	43001815-43002597	-	222039_at	KIF18B	kinesin family member 18B	Cytoplasm	other
1554781_at	6.97	5.57	2.63	1.26e-08	8.12e-08	MGC32805	chr5	121772191-121814782	-	1554781_at	MGC32805*	uncharacterized LOC153163	Other	other
232654_s_at	6.18	4.79	2.62	3.66e-15	6.06e-14	UGT1A6	chr2	234601401-234602233	+	232654_s_at	UGT1A6*	UDP glucuronosyltransferase family 1 member A6	Cytoplasm	enzyme
222654_at	8.84	7.46	2.61	0	0	IMPAD1	chr8	57874163-57906427	-	222654_at	IMPAD1*	inositol monophosphatase domain containing 1	Cytoplasm	enzyme
224937_at	8.62	7.24	2.61	0	0	PTGFRN	chr1	117452688-117532975	+	224937_at	PTGFRN*	prostaglandin F2 receptor inhibitor	Plasma Membrane	other
209424_s_at	9.57	8.19	2.6	4.83e-09	3.34e-08	AMACR; C1QTNF3-AMACR	chr5	33987093-34008213	-	AMACR	AMACR*	alpha-methylacyl-CoA racemase	Cytoplasm	enzyme
210015_s_at	5.81	4.43	2.6	0	0	MAP2	chr2	210517906-210595233	+	210015_s_at	MAP2*	microtubule associated protein 2	Plasma Membrane	other	estramustine
220085_at	6.29	4.91	2.6	1.11e-16	2.21e-15	HELLS	chr10	96350453-96370191	+	220085_at	HELLS*	helicase, lymphoid-specific	Nucleus	enzyme
209426_s_at	10.63	9.25	2.59	8.37e-09	5.56e-08	AMACR; C1QTNF3-AMACR	chr5	33988394-34008213	-	209426_s_at	AMACR*	alpha-methylacyl-CoA racemase	Cytoplasm	enzyme
235545_at	4.75	3.37	2.59	0	0	DEPDC1	chr1	68939836-68940642	-	235545_at	DEPDC1*	DEP domain containing 1	Nucleus	transcription regulator
235599_at	4.29	2.91	2.59	0	0	LINC01139	chr1	238643662-238644264	-	235599_at	LINC01139	long intergenic non-protein coding RNA 1139	Other	other
1568648_a_at	4.65	3.28	2.59	0	0	LOC100505851	chr19	24132321-24140755	-	1568648_a_at	LOC100505851*	uncharacterized LOC100505851	Other	other
228863_at	7.03	5.66	2.58	7.44e-15	1.18e-13	PCDH17	chr13	58302855-58303444	+	228863_at	PCDH17*	protocadherin 17	Plasma Membrane	other
231217_at	5.66	4.29	2.57	5.3e-14	7.46e-13	SLC13A3	chr20	45211089-45214040	-	231217_at	SLC13A3*	solute carrier family 13 member 3	Plasma Membrane	transporter
203580_s_at	8.51	7.16	2.56	0	0	SLC7A6	chr16	68300493-68335722	+	203580_s_at	SLC7A6*	solute carrier family 7 member 6	Plasma Membrane	transporter
203861_s_at	6.59	5.23	2.56	2.83e-13	3.6e-12	ACTN2	chr1	236849807-236927925	+	203861_s_at	ACTN2*	actinin alpha 2	Nucleus	transcription regulator
207180_s_at	9.55	8.19	2.56	0	0	HTATIP2	chr11	20385686-20404974	+	207180_s_at	HTATIP2*	HIV-1 Tat interactive protein 2	Nucleus	transcription regulator
220405_at	4.55	3.19	2.56	3.33e-15	5.55e-14	SNTG1	chr8	50824338-51706678	+	220405_at	SNTG1*	syntrophin gamma 1	Nucleus	other
222433_at	9.51	8.15	2.56	2.49e-13	3.2e-12	ENAH	chr1	225680534-225702474	-	222433_at	ENAH*	enabled homolog (Drosophila)	Plasma Membrane	other
244111_at	6.03	4.67	2.56	1.79e-07	9.75e-07	KRT222	chr17	38812408-38812869	-	244111_at	KRT222*	keratin 222	Other	other
204944_at	8.43	7.08	2.55	0	0	PTPRG	chr3	61546768-62279957	+	204944_at	PTPRG*	protein tyrosine phosphatase, receptor type G	Plasma Membrane	phosphatase
210467_x_at	4.74	3.39	2.55	1.11e-16	2.21e-15	MAGEA12	chrX	151899294-151903172	-	210467_x_at	MAGEA12	MAGE family member A12	Other	other
218788_s_at	8	6.65	2.55	0	0	SMYD3	chr1	245912644-246518399	-	218788_s_at	SMYD3	SET and MYND domain containing 3	Nucleus	enzyme
235609_at	6.92	5.57	2.55	2.22e-16	4.28e-15	BRIP1	chr17	59758629-59759206	-	235609_at	BRIP1*	BRCA1 interacting protein C-terminal helicase 1	Nucleus	enzyme
236313_at	5.41	4.06	2.55	0	0	CDKN2B	chr9	22002898-22003475	-	236313_at	CDKN2B*	cyclin-dependent kinase inhibitor 2B	Nucleus	transcription regulator
200998_s_at	8.91	7.56	2.54	0	0	CKAP4	chr12	106631654-106641713	-	200998_s_at	CKAP4*	cytoskeleton-associated protein 4	Cytoplasm	other
1552531_a_at	6.72	5.37	2.54	3.95e-13	4.93e-12	NLRP11	chr19	56296769-56329603	-	1552531_a_at	NLRP11	NLR family, pyrin domain containing 11	Extracellular Space	other
209408_at	6.55	5.21	2.53	0	0	KIF2C	chr1	45205550-45233360	+	209408_at	KIF2C*	kinesin family member 2C	Nucleus	other
219923_at	7.23	5.89	2.53	0	0	TRIM45	chr1	117654807-117664350	-	219923_at	TRIM45*	tripartite motif containing 45	Cytoplasm	other
231968_at	10.87	9.54	2.53	0	0	UGGT1	chr2	128951779-128953230	+	231968_at	UGGT1*	UDP-glucose glycoprotein glucosyltransferase 1	Cytoplasm	enzyme
1557765_at	4.27	2.93	2.53	2.43e-14	3.6e-13	LINC01021	chr5	27485031-27486247	+	1557765_at	LINC01021	long intergenic non-protein coding RNA 1021	Other	other
222547_at	6.21	4.88	2.52	0	0	MAP4K4	chr2	102508365-102511151	+	222547_at	MAP4K4*	mitogen-activated protein kinase kinase kinase kinase 4	Cytoplasm	kinase
239002_at	5.15	3.82	2.52	0	0	ASPM	chr1	197112709-197115757	-	239002_at	ASPM*	abnormal spindle microtubule assembly	Nucleus	other
244266_at	5.41	4.08	2.52	0	0	AKR1C2	chr10	4994986-4995307	+	244266_at	AKR1C1/AKR1C2*	aldo-keto reductase family 1, member C2	Cytoplasm	enzyme
1553099_at	6.11	4.78	2.52	0	0	TIGD1	0	0	0	1553099_at	TIGD1	tigger transposable element derived 1	Other	other
209135_at	11.09	9.76	2.51	1.8e-12	2.05e-11	ASPH	chr8	62537103-62626941	-	209135_at	ASPH*	aspartate beta-hydroxylase	Cytoplasm	enzyme
210410_s_at	7.75	6.43	2.51	0	0	MSH5; MSH5-SAPCD1	chr6	31707793-31730406	+	210410_s_at	MSH5*	mutS homolog 5	Nucleus	enzyme
218380_at	8.04	6.71	2.51	6.66e-16	1.22e-14	LOC728392	chr17	5402747-5404305	-	218380_at	LOC728392	uncharacterized LOC728392	Other	other
224950_at	8.24	6.91	2.51	0	0	PTGFRN	chr1	117452688-117532975	+	224950_at	PTGFRN*	prostaglandin F2 receptor inhibitor	Plasma Membrane	other
200616_s_at	10.43	9.11	2.5	0	0	MLEC	chr12	121124977-121134443	+	200616_s_at	MLEC*	malectin	Plasma Membrane	other
203560_at	11.91	10.59	2.5	0	0	GGH	chr8	63927640-63951386	-	203560_at	GGH	gamma-glutamyl hydrolase	Cytoplasm	peptidase
203714_s_at	10.13	8.81	2.5	0	0	TBCE	chr1	235530770-235612280	+	203714_s_at	TBCE*	tubulin folding cofactor E	Cytoplasm	other
213007_at	6.25	4.93	2.5	0	0	FANCI	chr15	89836171-89860954	+	213007_at	FANCI*	Fanconi anemia complementation group I	Nucleus	other
225485_at	6.14	4.81	2.5	0	0	CEP41	chr7	130035953-130080868	-	225485_at	CEP41*	centrosomal protein 41	Cytoplasm	other
244174_at	5.14	3.82	2.5	0	0	LOC101926913	chr2	171556875-171557319	-	244174_at	LOC101926913*	uncharacterized LOC101926913	Other	other
209448_at	11.56	10.24	2.49	0	0	HTATIP2	chr11	20385346-20405328	+	209448_at	HTATIP2*	HIV-1 Tat interactive protein 2	Nucleus	transcription regulator
225008_at	8.98	7.67	2.49	6.92e-07	3e-06	ASPH	chr8	62413115-62415441	-	225008_at	ASPH*	aspartate beta-hydroxylase	Cytoplasm	enzyme
200999_s_at	11.74	10.43	2.48	0	0	CKAP4	chr12	106631791-106641713	-	200999_s_at	CKAP4*	cytoskeleton-associated protein 4	Cytoplasm	other
218257_s_at	8.79	7.48	2.48	0	0	UGGT1	chr2	128848893-128947520	+	218257_s_at	UGGT1*	UDP-glucose glycoprotein glucosyltransferase 1	Cytoplasm	enzyme
229908_s_at	9.65	8.34	2.48	0	0	UNKL	chr16	1413205-1414441	-	229908_s_at	UNKL*	unkempt family like zinc finger	Other	other
240545_at	5.21	3.89	2.48	5.33e-14	7.5e-13	LOC286382	chr9	73673957-73674347	-	240545_at	LOC286382	uncharacterized LOC286382	Other	other
210559_s_at	6.08	4.78	2.47	0	0	CDK1	chr10	62539897-62553762	+	210559_s_at	CDK1*	cyclin-dependent kinase 1	Nucleus	kinase	dinaciclib, milciclib, SB-1317, roniciclib, alvocidib
213349_at	9.88	8.57	2.47	2.53e-09	1.82e-08	TMCC1	chr3	129367543-129389684	-	213349_at	TMCC1*	transmembrane and coiled-coil domain family 1	Other	other
225401_at	8.97	7.67	2.47	0	0	GLMP	chr1	156262478-156265468	-	225401_at	GLMP*	glycosylated lysosomal membrane protein	Cytoplasm	transcription regulator
227646_at	7.15	5.85	2.47	7.11e-15	1.13e-13	EBF1	chr5	158123886-158125702	-	227646_at	EBF1*	early B-cell factor 1	Nucleus	transcription regulator
238778_at	5.61	4.3	2.47	9.1e-15	1.43e-13	MPP7	chr10	28339921-28340418	-	238778_at	MPP7*	membrane palmitoylated protein 7	Plasma Membrane	other
1566557_at	6.96	5.65	2.47	0	0	BAIAP2-AS1	chr17	79003760-79006260	-	1566557_at	BAIAP2-AS1*	BAIAP2 antisense RNA 1 (head to head)	Other	other
227126_at	6.91	5.61	2.46	6.66e-16	1.22e-14	PTPRG	chr3	62282212-62283284	+	227126_at	PTPRG*	protein tyrosine phosphatase, receptor type G	Plasma Membrane	phosphatase
231233_at	5.9	4.6	2.46	0	0	PCAT6	chr1	202779752-202781039	+	231233_at	PCAT6	prostate cancer associated transcript 6 (non-protein coding)	Other	other
231846_at	8.04	6.74	2.46	0	0	FOXRED2	chr22	36883232-36900222	-	231846_at	FOXRED2*	FAD dependent oxidoreductase domain containing 2	Cytoplasm	other
242577_at	5.55	4.25	2.46	0	0	LOC389834	chr21	9918074-9918523	-	242577_at	LOC389834*	ankyrin repeat domain 57 pseudogene	Other	other
201578_at	8.07	6.78	2.45	0	0	PODXL	chr7	131185042-131241368	-	201578_at	PODXL	podocalyxin like	Plasma Membrane	kinase
202421_at	7.56	6.26	2.45	5.13e-11	4.77e-10	IGSF3	chr1	117117029-117209331	-	202421_at	IGSF3*	immunoglobulin superfamily member 3	Plasma Membrane	other
214596_at	5.47	4.18	2.45	0	0	CHRM3	chr1	240070732-240074761	+	214596_at	CHRM3*	cholinergic receptor muscarinic 3	Plasma Membrane	G-protein coupled receptor	fesoterodine, ABT-089, protoveratrine derivative, aclidinium, dextromethorphan/quinidine, umeclidinium, glycopyrrolate/indacaterol, umeclidinium/vilanterol, olodaterol/tiotropium, indacaterol/tiotropium, atropine/edrophonium, cyclopentolate/phenylephrine, albuterol/ipratropium, trihexyphenidyl, carbamylcholine, darifenacin, methacholine, diphenhydramine, doxepin, quinidine, procyclidine, trospium…
203999_at	6.74	5.46	2.44	1.11e-16	2.21e-15	SYT1	chr12	79258566-79845782	+	203999_at	SYT1*	synaptotagmin 1	Cytoplasm	transporter
208864_s_at	11.54	10.25	2.44	0	0	TXN	chr9	113006395-113018725	-	208864_s_at	TXN*	thioredoxin	Cytoplasm	enzyme	PX-12
203579_s_at	5.94	4.66	2.43	0	0	SLC7A6	chr16	68300493-68335722	+	203579_s_at	SLC7A6*	solute carrier family 7 member 6	Plasma Membrane	transporter
206316_s_at	6.62	5.33	2.43	0	0	KNTC1	chr12	123011808-123110924	+	206316_s_at	KNTC1	kinetochore associated 1	Nucleus	other
212022_s_at	5.78	4.5	2.43	0	0	MKI67	chr10	129894926-129924649	-	212022_s_at	MKI67*	marker of proliferation Ki-67	Nucleus	other
218324_s_at	7.55	6.27	2.43	0	0	SPATS2	chr12	49761292-49921009	+	218324_s_at	SPATS2*	spermatogenesis associated serine rich 2	Cytoplasm	other
223949_at	6.45	5.17	2.43	2.3e-05	8.7e-05	TMPRSS3	chr21	43801985-43816200	-	223949_at	TMPRSS3*	transmembrane protease, serine 3	Plasma Membrane	peptidase
205449_at	8.24	6.96	2.42	0	0	SAC3D1	chr11	64808441-64812299	+	205449_at	SAC3D1	SAC3 domain containing 1	Cytoplasm	other
226534_at	8.72	7.45	2.42	0	0	KITLG	chr12	88886569-88890031	-	226534_at	KITLG*	KIT ligand	Extracellular Space	growth factor
228679_at	6.56	5.29	2.42	2.22e-16	4.28e-15	CCEPR	chr10	60933722-60935245	-	228679_at	CCEPR	cervical carcinoma expressed PCNA regulatory lncRNA	Other	other
237017_s_at	9.27	8	2.42	3.11e-15	5.21e-14	LOC102723493	chr15	67278705-67351531	-	237017_s_at	LOC102723493	uncharacterized LOC102723493	Other	other
229782_at	5.59	4.33	2.41	6.27e-14	8.72e-13	RMST	chr12	97958206-97958813	+	229782_at	RMST*	rhabdomyosarcoma 2 associated transcript (non-protein coding)	Other	other
236365_at	5.84	4.57	2.41	8.77e-15	1.38e-13	AMACR	chr5	33986031-33986872	-	236365_at	AMACR*	alpha-methylacyl-CoA racemase	Cytoplasm	enzyme
201487_at	10.7	9.44	2.4	0	0	CTSC	chr11	88026760-88070873	-	201487_at	CTSC*	cathepsin C	Cytoplasm	peptidase
203428_s_at	8.27	7.01	2.4	1.11e-16	2.21e-15	ASF1A	chr6	119215415-119228963	+	203428_s_at	ASF1A*	anti-silencing function 1A histone chaperone	Nucleus	other
205830_at	5.32	4.06	2.4	9.97e-09	6.53e-08	CLGN	chr4	141309608-141348782	-	205830_at	CLGN	calmegin	Cytoplasm	peptidase
206346_at	6.13	4.86	2.4	2.22e-16	4.28e-15	PRLR	chr5	35064620-35230549	-	206346_at	PRLR*	prolactin receptor	Plasma Membrane	transmembrane receptor	fluoxymesterone
209218_at	9.86	8.6	2.4	4.44e-08	2.66e-07	SQLE	chr8	126011490-126034506	+	209218_at	SQLE*	squalene epoxidase	Cytoplasm	enzyme	tolnaftate, terbinafine, butenafine, naftifine
213008_at	6.37	5.11	2.4	0	0	FANCI	chr15	89836171-89860954	+	213008_at	FANCI*	Fanconi anemia complementation group I	Nucleus	other
221922_at	6.29	5.03	2.4	0	0	GPSM2	chr1	109472360-109473214	+	221922_at	GPSM2*	G-protein signaling modulator 2	Nucleus	other
228488_at	7.58	6.31	2.4	0	0	TBC1D16	chr17	77906077-77907136	-	228488_at	TBC1D16*	TBC1 domain family member 16	Extracellular Space	other
213587_s_at	9.68	8.42	2.39	7.11e-15	1.13e-13	ATP6V0E2	chr7	149577303-149577784	+	213587_s_at	ATP6V0E2	ATPase H+ transporting V0 subunit e2	Cytoplasm	enzyme
226420_at	7.18	5.92	2.39	9.44e-15	1.48e-13	MECOM	chr3	168801294-168833223	-	226420_at	MECOM*	MDS1 and EVI1 complex locus	Nucleus	transcription regulator
1558693_s_at	8.54	7.28	2.39	0	0	GLMP	chr1	156259882-156262862	-	1558693_s_at	GLMP*	glycosylated lysosomal membrane protein	Cytoplasm	transcription regulator
202338_at	6.92	5.67	2.38	0	0	TK1	chr17	76170180-76183131	-	202338_at	TK1*	thymidine kinase 1	Cytoplasm	kinase
205076_s_at	6.74	5.49	2.38	0	0	MTMR11	chr1	149900543-149908727	-	205076_s_at	MTMR11*	myotubularin related protein 11	Cytoplasm	other
208956_x_at	11.76	10.51	2.38	0	0	DUT	chr15	48624425-48634616	+	208956_x_at	DUT*	deoxyuridine triphosphatase	Nucleus	enzyme	TAS-114
213112_s_at	8.74	7.49	2.38	5.87e-11	5.41e-10	SQSTM1	chr5	179263961-179265078	+	213112_s_at	SQSTM1*	sequestosome 1	Cytoplasm	transcription regulator
214071_at	4.74	3.49	2.38	0	0	GNAL	chr18	11882503-11884437	+	214071_at	GNAL*	G protein subunit alpha L	Cytoplasm	enzyme
219602_s_at	8.85	7.59	2.38	0	0	PIEZO2	chr18	10670863-10697814	-	219602_s_at	PIEZO2*	piezo type mechanosensitive ion channel component 2	Other	ion channel
223274_at	6.17	4.92	2.38	0	0	TCF19	chr6	31127065-31131555	+	223274_at	TCF19	transcription factor 19	Nucleus	transcription regulator
231337_at	6.03	4.78	2.38	0	0	LOC100505498; TEX41	chr2	145780736-145940213	+	231337_at	TEX41*	testis expressed 41 (non-protein coding)	Other	other
200783_s_at	8.4	7.15	2.37	0	0	STMN1	chr1	26226611-26231232	-	200783_s_at	STMN1*	stathmin 1	Cytoplasm	other
203192_at	8.96	7.71	2.37	0	0	ABCB6	chr2	220074493-220083672	-	203192_at	ABCB6*	ATP binding cassette subfamily B member 6 (Langereis blood group)	Cytoplasm	transporter
221685_s_at	6.97	5.73	2.37	0	0	SPDL1	chr5	169010746-169031776	+	221685_s_at	SPDL1*	spindle apparatus coiled-coil protein 1	Nucleus	other
222116_s_at	8.12	6.88	2.37	0	0	TBC1D16	chr17	77909426-77916002	-	222116_s_at	TBC1D16*	TBC1 domain family member 16	Extracellular Space	other
224320_s_at	6.07	4.83	2.37	0	0	MCM8	chr20	5931598-5975380	+	224320_s_at	MCM8*	minichromosome maintenance 8 homologous recombination repair factor	Nucleus	enzyme
228401_at	8.06	6.82	2.37	0	0	ATAD2	chr8	124332089-124332713	-	228401_at	ATAD2*	ATPase family, AAA domain containing 2	Nucleus	enzyme
1554588_a_at	4.98	3.73	2.37	0	0	TTC30B	chr2	178415376-178417695	-	1554588_a_at	TTC30B*	tetratricopeptide repeat domain 30B	Extracellular Space	other
202321_at	7.28	6.04	2.36	0	0	GGPS1	chr1	235491871-235507842	+	202321_at	GGPS1*	geranylgeranyl diphosphate synthase 1	Cytoplasm	enzyme	zoledronic acid
203284_s_at	7.67	6.43	2.36	0	0	HS2ST1	chr1	87380344-87575821	+	203284_s_at	HS2ST1*	heparan sulfate 2-O-sulfotransferase 1	Cytoplasm	enzyme
203929_s_at	5.93	4.69	2.36	0	0	MAPT	chr17	43971829-44103471	+	203929_s_at	MAPT*	microtubule associated protein tau	Plasma Membrane	other
208650_s_at	6.41	5.17	2.36	0.000239	0.000753	CD24	chrY	21152512-21154677	-	208650_s_at	CD24*	CD24 molecule	Plasma Membrane	other
209478_at	9.46	8.22	2.36	0	0	STRA13	chr17	79976579-79980740	-	209478_at	STRA13	stimulated by retinoic acid 13	Nucleus	other
220361_at	4.94	3.7	2.36	4.76e-14	6.74e-13	IQCH	chr15	67547193-67794139	+	220361_at	IQCH*	IQ motif containing H	Other	other
225193_at	7.3	6.06	2.36	0	0	CCAR2	chr8	22462270-22478287	+	225193_at	CCAR2*	cell cycle and apoptosis regulator 2	Cytoplasm	peptidase
229067_at	9.56	8.32	2.36	4.22e-15	6.91e-14	0	chr1	121130269-121131017	-	229067_at	SRGAP2C*	SLIT-ROBO Rho GTPase activating protein 2C	Other	other
1552745_at	4.91	3.67	2.36	0	0	SLCO6A1	chr5	101707649-101834720	-	1552745_at	SLCO6A1	solute carrier organic anion transporter family member 6A1	Plasma Membrane	transporter
1558501_at	4.61	3.37	2.36	0	0	DNM3	chr1	172348157-172387630	+	1558501_at	DNM3*	dynamin 3	Cytoplasm	enzyme
204776_at	6.87	5.64	2.35	0	0	THBS4	chr5	79331339-79379105	+	204776_at	THBS4	thrombospondin 4	Extracellular Space	other
212922_s_at	10.57	9.34	2.35	0	0	SMYD2	chr1	214504374-214512115	+	212922_s_at	SMYD2*	SET and MYND domain containing 2	Cytoplasm	enzyme
218726_at	5.47	4.23	2.35	0	0	HJURP	chr2	234746028-234750668	-	218726_at	HJURP	Holliday junction recognition protein	Nucleus	other
228724_at	5.71	4.48	2.35	1.2e-12	1.41e-11	TTLL7	chr1	84330710-84332423	-	228724_at	TTLL7*	tubulin tyrosine ligase like 7	Plasma Membrane	other
229090_at	5.63	4.41	2.34	0	0	ZEB1-AS1	chr10	31605457-31607629	-	229090_at	ZEB1-AS1	ZEB1 antisense RNA 1	Other	other
229305_at	5.89	4.67	2.34	3.99e-14	5.71e-13	CENPU	chr4	185615235-185619062	-	229305_at	CENPU*	centromere protein U	Nucleus	other
1568574_x_at	4.17	2.94	2.34	3.11e-15	5.21e-14	SPP1	chr4	88902881-88902950	-	1568574_x_at	SPP1*	secreted phosphoprotein 1	Extracellular Space	cytokine
204531_s_at	6.36	5.15	2.33	0	0	BRCA1	chr17	41196317-41277131	-	204531_s_at	BRCA1*	breast cancer 1	Nucleus	transcription regulator
209822_s_at	5.98	4.76	2.33	5.25e-10	4.19e-09	VLDLR	chr9	2622079-2654463	+	209822_s_at	VLDLR	very low density lipoprotein receptor	Plasma Membrane	transporter
210290_at	6.23	5.01	2.33	0	0	ZNF174	chr16	3451243-3455042	+	210290_at	ZNF174*	zinc finger protein 174	Nucleus	transcription regulator
223253_at	9.07	7.85	2.33	1.63e-10	1.4e-09	EPDR1	chr7	37960418-37991540	+	223253_at	EPDR1	ependymin related 1	Nucleus	other
238877_at	5.2	3.98	2.33	3.33e-16	6.32e-15	EYA4	chr6	133852017-133853245	+	238877_at	EYA4*	EYA transcriptional coactivator and phosphatase 4	Cytoplasm	phosphatase
239135_at	8.81	7.59	2.33	0	0	CPPED1	chr16	12756002-12756592	-	239135_at	CPPED1*	calcineurin like phosphoesterase domain containing 1	Cytoplasm	enzyme
205372_at	5.69	4.48	2.32	1.32e-13	1.75e-12	PLAG1	chr8	57073482-57123838	-	205372_at	PLAG1	PLAG1 zinc finger	Nucleus	transcription regulator
205656_at	7.86	6.64	2.32	0	0	PCDH17	chr13	58205943-58299670	+	205656_at	PCDH17*	protocadherin 17	Plasma Membrane	other
205854_at	8.31	7.1	2.32	0	0	TULP3	chr12	3000032-3049764	+	205854_at	TULP3*	tubby like protein 3	Extracellular Space	other
209589_s_at	6.19	4.97	2.32	0	0	EPHB2	chr1	23037457-23241082	+	209589_s_at	EPHB2*	EPH receptor B2	Plasma Membrane	kinase
219880_at	7.73	6.52	2.32	0	0	CTC-338M12.4	chr5	180682719-180684586	+	219880_at	CTC-338M12.4*	uncharacterized LOC101928649	Other	other
224521_s_at	6.55	5.34	2.32	0	0	CCDC77	chr12	510827-551804	+	224521_s_at	CCDC77	coiled-coil domain containing 77	Cytoplasm	other
1556597_a_at	6.01	4.79	2.32	0	0	LOC284513	chr1	19536888-19540212	+	1556597_a_at	LOC284513	uncharacterized LOC284513	Other	other
203073_at	8.9	7.69	2.31	0	0	COG2	chr1	230778257-230829727	+	203073_at	COG2*	component of oligomeric golgi complex 2	Cytoplasm	transporter
210052_s_at	6.44	5.24	2.31	0	0	TPX2	chr20	30327130-30389295	+	210052_s_at	TPX2	TPX2, microtubule nucleation factor	Nucleus	other
213329_at	6.65	5.45	2.31	0	0	SRGAP2	chr1	206516199-206637774	+	SRGAP2	SRGAP2*	SLIT-ROBO Rho GTPase activating protein 2	Cytoplasm	other
219118_at	7.82	6.61	2.31	0	0	FKBP11	chr12	49315742-49319275	-	219118_at	FKBP11*	FK506 binding protein 11	Cytoplasm	enzyme
225974_at	9.51	8.3	2.31	0	0	TMEM64	chr8	91634227-91637416	-	225974_at	TMEM64*	transmembrane protein 64	Cytoplasm	other
228825_at	10.73	9.52	2.31	2.31e-14	3.43e-13	PTGR1	chr9	114354955-114362093	-	228825_at	PTGR1*	prostaglandin reductase 1	Cytoplasm	enzyme
229754_at	7.36	6.15	2.31	2.11e-13	2.73e-12	TMEM44-AS1	chr3	194309832-194311561	+	229754_at	TMEM44-AS1	TMEM44 antisense RNA 1	Other	other
234759_at	6.25	5.04	2.31	1.11e-16	2.21e-15	LOC100287497	chr1	224196428-224197385	+	234759_at	LOC100287497	septin 7 pseudogene	Other	other
235428_at	5.6	4.39	2.31	0	0	MINCR	chr8	144362331-144363860	-	235428_at	MINCR*	MYC-induced long noncoding RNA	Other	other
200617_at	9.72	8.52	2.3	0	0	MLEC	chr12	121124971-121139661	+	200617_at	MLEC*	malectin	Plasma Membrane	other
226962_at	9.23	8.03	2.3	2.22e-16	4.28e-15	ZBTB41	chr1	197122742-197124859	-	226962_at	ZBTB41	zinc finger and BTB domain containing 41	Other	other
1553145_at	7.27	6.07	2.3	4.87e-14	6.89e-13	TAPT1-AS1	chr4	16228285-16230285	+	1553145_at	TAPT1-AS1	TAPT1 antisense RNA 1 (head to head)	Other	other
202478_at	9.5	8.3	2.29	1.31e-11	1.32e-10	TRIB2	chr2	12857207-12882856	+	202478_at	TRIB2*	tribbles pseudokinase 2	Plasma Membrane	kinase
202813_at	8.92	7.72	2.29	0	0	TARBP1	chr1	234527090-234614849	-	202813_at	TARBP1	TAR (HIV-1) RNA binding protein 1	Nucleus	transcription regulator
206698_at	5.06	3.87	2.29	8.19e-09	5.45e-08	XK	chrX	37545132-37591382	+	206698_at	XK	X-linked Kx blood group	Plasma Membrane	transporter	zanamivir
1558139_at	6.17	4.97	2.29	0	0	DUXAP8; LINC01296	chr14	19683611-19688144	+	1558139_at	LINC01296*	long intergenic non-protein coding RNA 1296	Other	other
204141_at	10.46	9.27	2.28	0	0	TUBB2A	chr6	3153903-3157760	-	204141_at	TUBB2A*	tubulin beta 2A class IIa	Cytoplasm	other	epothilone B, colchicine/probenecid, larotaxel, ABT-751, eribulin, simotaxel, davunetide, vintafolide, milataxel, cevipabulin, gemcitabine/paclitaxel, docetaxel/prednisone, capecitabine/docetaxel, paclitaxel/trastuzumab, cyclophosphamide/prednisone/vincristine, docetaxel/hydrocortisone, cyclophosphamide/docetaxel, gemcitabine/vinorelbine, cyclophosphamide/daunorubicin/imatinib/prednisone/vincrist…
205413_at	5.59	4.4	2.28	6.47e-11	5.92e-10	MPPED2	chr11	30431773-30602040	-	205413_at	MPPED2*	metallophosphoesterase domain containing 2	Other	other
209421_at	6.9	5.71	2.28	1.54e-13	2.03e-12	MSH2	chr2	47630262-47710162	+	209421_at	MSH2	mutS homolog 2	Nucleus	enzyme
213894_at	7.6	6.42	2.28	1.99e-13	2.58e-12	THSD7A	chr7	11414073-11633050	-	213894_at	THSD7A*	thrombospondin type 1 domain containing 7A	Cytoplasm	other
223580_at	7.46	6.27	2.28	0	0	SPSB2	chr12	6980101-6982452	-	223580_at	SPSB2	splA/ryanodine receptor domain and SOCS box containing 2	Other	other
226558_at	8.81	7.62	2.28	6.66e-16	1.22e-14	LOC105379273; LOC389834; MAFIP; TEKT4P2	chr21	9915153-9968593	-	LOC389834	LOC389834*	ankyrin repeat domain 57 pseudogene	Other	other
228209_at	6.31	5.13	2.28	0	0	ACBD6; LHX4-AS1	chr1	180238792-180239250	-	228209_at	LHX4-AS1	LHX4 antisense RNA 1	Other	other
228946_at	5.62	4.44	2.28	2.15e-14	3.21e-13	INTU	chr4	128554119-128638145	+	228946_at	INTU	inturned planar cell polarity protein	Cytoplasm	other
232395_x_at	5.4	4.21	2.28	1.74e-14	2.63e-13	AGBL3	chr7	134673099-134674436	+	232395_x_at	AGBL3*	ATP/GTP binding protein-like 3	Other	peptidase
236769_at	6.78	5.59	2.28	5.1e-12	5.43e-11	LOC158402	chr9	114799140-114799619	-	236769_at	LOC158402*	uncharacterized LOC158402	Other	other
200770_s_at	9.07	7.89	2.27	0	0	LAMC1	chr1	182992596-183112142	+	200770_s_at	LAMC1*	laminin subunit gamma 1	Extracellular Space	other
201956_s_at	10.44	9.26	2.27	0	0	GNPAT	chr1	231376981-231413534	+	201956_s_at	GNPAT	glyceronephosphate O-acyltransferase	Cytoplasm	enzyme
203245_s_at	6.67	5.48	2.27	1.11e-16	2.21e-15	LINC00094	chr3	50384922-50388184	-	203245_s_at	LINC00094*	long intergenic non-protein coding RNA 94	Other	other
216874_at	4.38	3.2	2.27	0	0	LOC100505498	0	0	0	216874_at	LOC100505498*	uncharacterized LOC100505498	Other	other
221729_at	9.53	8.35	2.27	1.02e-14	1.59e-13	COL5A2	chr2	189896621-190044597	-	221729_at	COL5A2*	collagen type V alpha 2	Extracellular Space	other	collagenase clostridium histolyticum
221823_at	7.18	5.99	2.27	7.77e-16	1.41e-14	C5orf30	chr5	102594460-102614361	+	221823_at	C5orf30	chromosome 5 open reading frame 30	Cytoplasm	other
222740_at	8.9	7.71	2.27	0	0	ATAD2	chr8	124332549-124371898	-	222740_at	ATAD2*	ATPase family, AAA domain containing 2	Nucleus	enzyme
235333_at	6.15	4.96	2.27	0	0	B4GALT6	chr18	29202208-29202968	-	235333_at	B4GALT6*	beta-1,4-galactosyltransferase 6	Cytoplasm	enzyme
236656_s_at	7	5.81	2.27	7.12e-07	4e-06	LOC100288911	chr2	36581891-36582373	-	236656_s_at	LOC100288911*	uncharacterized LOC100288911	Other	other
204023_at	8.46	7.29	2.26	0	0	RFC4	chr3	186507686-186524250	-	204023_at	RFC4	replication factor C subunit 4	Nucleus	other
206090_s_at	6.46	5.28	2.26	1.11e-16	2.21e-15	DISC1; TSNAX-DISC1	chr1	231762560-232176872	+	206090_s_at	DISC1*	disrupted in schizophrenia 1	Cytoplasm	other
206364_at	6.23	5.05	2.26	0	0	KIF14	chr1	200521306-200589862	-	206364_at	KIF14*	kinesin family member 14	Cytoplasm	enzyme
209093_s_at	7.96	6.79	2.26	0	0	GBA; GBAP1	chr1	155204589-155210888	-	209093_s_at	GBA*	glucosylceramidase beta	Cytoplasm	enzyme
219687_at	7.3	6.12	2.26	0	0	HHAT	chr1	210502296-210849638	+	219687_at	HHAT	hedgehog acyltransferase	Cytoplasm	enzyme
223156_at	8.55	7.38	2.26	1.56e-10	1.35e-09	MRPS23	chr17	55916913-55927399	-	223156_at	MRPS23*	mitochondrial ribosomal protein S23	Cytoplasm	other
205097_at	6.45	5.28	2.25	0	0	SLC26A2	chr5	149340470-149362593	+	205097_at	SLC26A2*	solute carrier family 26 member 2	Plasma Membrane	transporter
209932_s_at	9.35	8.18	2.25	0	0	DUT	chr15	48623650-48634416	+	209932_s_at	DUT*	deoxyuridine triphosphatase	Nucleus	enzyme	TAS-114
213316_at	5.44	4.27	2.25	0	0	KIAA1462	chr10	30301729-30304184	-	213316_at	KIAA1462*	KIAA1462	Plasma Membrane	other
229359_at	6.55	5.37	2.25	0	0	ASXL2	chr2	25956621-25957759	-	229359_at	ASXL2*	additional sex combs like 2, transcriptional regulator	Extracellular Space	other
229778_at	4.52	3.35	2.25	0	0	SPX	chr12	21684881-21685461	+	229778_at	SPX*	spexin hormone	Nucleus	other
222760_at	7.44	6.27	2.24	0	0	ZNF703	chr8	37553300-37557539	+	222760_at	ZNF703*	zinc finger protein 703	Nucleus	other
226059_at	7.66	6.49	2.24	0	0	TOMM40L	chr1	161195849-161200482	+	226059_at	TOMM40L	translocase of outer mitochondrial membrane 40 like	Cytoplasm	other
232758_s_at	7.14	5.98	2.24	0	0	LOC101928291	chr1	224645507-224648396	+	232758_s_at	LOC101928291	uncharacterized LOC101928291	Other	other
214774_x_at	9.33	8.17	2.23	2e-14	3e-13	TOX3	chr16	52471921-52502488	-	214774_x_at	TOX3*	TOX high mobility group box family member 3	Nucleus	other
216623_x_at	8.95	7.8	2.23	2.24e-14	3.33e-13	TOX3	chr16	52471993-52473758	-	216623_x_at	TOX3*	TOX high mobility group box family member 3	Nucleus	other
220283_at	5.79	4.63	2.23	1.22e-15	2.16e-14	HHIPL2	chr1	222695608-222721129	-	220283_at	HHIPL2	HHIP like 2	Other	other
225583_at	9.28	8.13	2.23	0	0	UXS1	chr2	106709762-106810784	-	225583_at	UXS1*	UDP-glucuronate decarboxylase 1	Cytoplasm	enzyme
227084_at	8.46	7.3	2.23	1.87e-13	2.43e-12	DTNA	chr18	32462119-32471365	+	227084_at	DTNA*	dystrobrevin alpha	Plasma Membrane	other
233540_s_at	9.76	8.6	2.23	4.44e-16	8.31e-15	CDK5RAP2	chr9	123151153-123177373	-	233540_s_at	CDK5RAP2*	CDK5 regulatory subunit associated protein 2	Cytoplasm	other
201463_s_at	11.9	10.76	2.22	0	0	TALDO1	chr11	747431-765023	+	201463_s_at	TALDO1	transaldolase 1	Cytoplasm	enzyme
205436_s_at	7.11	5.96	2.22	0	0	H2AFX	chr11	118964586-118966177	-	205436_s_at	H2AFX*	H2A histone family member X	Nucleus	transcription regulator
207426_s_at	6.58	5.43	2.22	0	0	TNFSF4	chr1	173152873-173176351	-	207426_s_at	TNFSF4	tumor necrosis factor superfamily member 4	Extracellular Space	cytokine
213454_at	7.81	6.66	2.22	0	0	APITD1	chr1	10490519-10502865	+	213454_at	APITD1/APITD1-CORT	apoptosis-inducing, TAF9-like domain 1	Nucleus	other
218217_at	9.36	8.21	2.22	1.11e-16	2.21e-15	SCPEP1	chr17	55055488-55084124	+	218217_at	SCPEP1*	serine carboxypeptidase 1	Cytoplasm	peptidase
49306_at	7.15	6	2.22	3.33e-16	6.32e-15	RASSF4	chr10	45479507-45487452	+	49306_at	RASSF4*	Ras association domain family member 4	Other	other
223796_at	7.92	6.77	2.22	2.74e-08	1.69e-07	CNTNAP3; CNTNAP3B; CNTNAP3P2; LOC100289279; LOC105369234	chr9	43685195-43921491	+	223796_at	CNTNAP3*	contactin associated protein-like 3	Extracellular Space	other
225420_at	11.5	10.35	2.22	0.000275	0.000858	GPAM	chr10	113909623-113933518	-	225420_at	GPAM*	glycerol-3-phosphate acyltransferase, mitochondrial	Cytoplasm	enzyme
235572_at	5.57	4.42	2.22	0	0	SPC24	0	0	0	235572_at	SPC24	SPC24, NDC80 kinetochore complex component	Cytoplasm	other
201471_s_at	11.92	10.78	2.21	8.88e-16	1.6e-14	SQSTM1	chr5	179247884-179264255	+	201471_s_at	SQSTM1*	sequestosome 1	Cytoplasm	transcription regulator
205564_at	5.8	4.66	2.21	5.34e-13	6.56e-12	PAGE4	chrX	49593927-49598569	+	205564_at	PAGE4	PAGE family member 4	Other	other
215034_s_at	9.44	8.3	2.21	1e-05	3.9e-05	TM4SF1	chr3	149087457-149089323	-	215034_s_at	TM4SF1*	transmembrane 4 L six family member 1	Plasma Membrane	other
220117_at	5.12	3.98	2.21	2.11e-15	3.6e-14	ZNF385D	chr3	21462649-21792816	-	220117_at	ZNF385D*	zinc finger protein 385D	Nucleus	other
233198_at	8.7	7.56	2.21	3.53e-09	2.48e-08	GOLGA2P5	chr12	100557089-100558238	-	233198_at	GOLGA2P5*	golgin A2 pseudogene 5	Other	other
203715_at	6.77	5.63	2.2	0	0	TBCE	chr1	235530770-235612280	+	203715_at	TBCE*	tubulin folding cofactor E	Cytoplasm	other
204083_s_at	7.02	5.88	2.2	3.51e-09	2.47e-08	TPM2	chr9	35682006-35689920	-	204083_s_at	TPM2*	tropomyosin 2 (beta)	Other	other
204688_at	9.16	8.02	2.2	7.63e-11	6.91e-10	SGCE	chr7	94214541-94285478	-	204688_at	SGCE	sarcoglycan epsilon	Plasma Membrane	other
204788_s_at	7.85	6.71	2.2	0	0	PPOX	chr1	161136204-161141006	+	204788_s_at	PPOX*	protoporphyrinogen oxidase	Cytoplasm	enzyme
210387_at	4.58	3.44	2.2	1.11e-16	2.21e-15	HIST1H2BG	chr6	26215416-26216899	-	NCALD	NCALD*	neurocalcin delta	Cytoplasm	other
216611_s_at	7.13	5.99	2.2	6.95e-13	8.39e-12	SLC6A2	chr16	55734185-55739978	+	216611_s_at	SLC6A2*	solute carrier family 6 member 2	Plasma Membrane	transporter	acetaminophen/clemastine/pseudoephedrine, acetaminophen/dexbrompheniramine/pseudoephedrine, dexbrompheniramine/pseudoephedrine, chlorpheniramine/ibuprofen/pseudoephedrine, cetirizine/pseudoephedrine, radafaxine, bicifadine, DOV-102,677, desvenlafaxine, tapentadol, milnacipran, phentermine/topiramate, hydrocodone/pseudoephedrine, levomilnacipran, amitriptyline/ketamine, bupropion/naltrexone, amitr…
225799_at	9.19	8.06	2.2	4.09e-13	5.09e-12	LINC00152; MIR4435-2HG	chr2	87754980-87821032	+	225799_at	MIR4435-2HG*	MIR4435-2 host gene	Other	other
226253_at	7.11	5.97	2.2	0	0	LRRC45	chr17	79981224-79988987	+	226253_at	LRRC45	leucine rich repeat containing 45	Cytoplasm	other
226851_at	9.58	8.45	2.2	0	0	LYPLAL1	chr1	219347208-219385720	+	226851_at	LYPLAL1*	lysophospholipase like 1	Cytoplasm	enzyme
244308_at	4.67	3.53	2.2	0	0	LOC102724593	chr10	88964792-88965282	+	244308_at	LOC101927699*	uncharacterized LOC101927699	Other	other
201555_at	8.18	7.05	2.19	0	0	MCM3	chr6	52128817-52149507	-	201555_at	MCM3	minichromosome maintenance complex component 3	Nucleus	enzyme
209935_at	7.13	5.99	2.19	0	0	ATP2C1	chr3	130613021-130735553	+	209935_at	ATP2C1*	ATPase secretory pathway Ca2+ transporting 1	Cytoplasm	transporter	sevoflurane, isoflurane, desflurane, enflurane, Ca2+
227692_at	10.1	8.97	2.19	0	0	GNAI1	chr7	79847721-79848720	+	227692_at	GNAI1*	G protein subunit alpha i1	Plasma Membrane	enzyme
229823_at	4.08	2.95	2.19	4.33e-15	7.09e-14	RIMS2	chr8	105265567-105266914	+	229823_at	RIMS2*	regulating synaptic membrane exocytosis 2	Plasma Membrane	other
230678_at	5.42	4.29	2.19	0	0	RGS5	chr1	163214296-163214765	-	230678_at	RGS5*	regulator of G-protein signaling 5	Plasma Membrane	other
235694_at	6.73	5.6	2.19	0	0	TCFL5	chr20	61482839-61483487	-	235694_at	TCFL5*	transcription factor like 5	Nucleus	transcription regulator
201088_at	11.16	10.04	2.18	0	0	KPNA2	chr17	66031847-66042958	+	201088_at	KPNA2*	karyopherin subunit alpha 2	Nucleus	transporter
211980_at	10.95	9.83	2.18	2.93e-09	2.08e-08	COL4A1	chr13	110801314-110959374	-	211980_at	COL4A1*	collagen type IV alpha 1	Extracellular Space	other	collagenase clostridium histolyticum
212774_at	11.62	10.49	2.18	0	0	ZBTB18	chr1	244216581-244220776	+	212774_at	ZBTB18*	zinc finger and BTB domain containing 18	Nucleus	transcription regulator
213147_at	6.48	5.35	2.18	2.22e-16	4.28e-15	HOXA10	chr7	27210223-27214191	-	213147_at	HOXA10*	homeobox A10	Nucleus	transcription regulator
214430_at	9.57	8.45	2.18	1.82e-12	2.07e-11	GLA	chrX	100652790-100662951	-	214430_at	GLA	galactosidase alpha	Cytoplasm	enzyme
226546_at	6.13	5.01	2.18	0	0	LOC100506844	chr12	58325231-58329950	-	226546_at	LOC100506844*	uncharacterized LOC100506844	Other	other
229095_s_at	7.44	6.32	2.18	1.64e-12	1.88e-11	LIMS3-LOC440895; LOC100288570; LOC100507334; LOC440895	chr2	110693918-110726204	+	LIMS3	LIMS3/LIMS4*	LIM zinc finger domain containing 3	Other	other
230508_at	5.05	3.92	2.18	3.52e-14	5.09e-13	DKK3	chr11	12022408-12023479	-	230508_at	DKK3*	dickkopf WNT signaling pathway inhibitor 3	Extracellular Space	cytokine
201579_at	11.33	10.21	2.17	8.61e-13	1.03e-11	FAT1	chr4	187508948-187644987	-	201579_at	FAT1	FAT atypical cadherin 1	Plasma Membrane	other
201714_at	7.42	6.3	2.17	0	0	TUBG1	chr17	40761732-40767245	+	201714_at	TUBG1	tubulin gamma 1	Cytoplasm	other	epothilone B, colchicine/probenecid, larotaxel, eribulin, davunetide, vintafolide, milataxel, cevipabulin, gemcitabine/paclitaxel, docetaxel/prednisone, capecitabine/docetaxel, paclitaxel/trastuzumab, cyclophosphamide/prednisone/vincristine, docetaxel/hydrocortisone, cyclophosphamide/docetaxel, gemcitabine/vinorelbine, cyclophosphamide/daunorubicin/imatinib/prednisone/vincristine, cyclophosphamid…
205406_s_at	5.21	4.09	2.17	0	0	SPA17	chr11	124543779-124564685	+	205406_s_at	SPA17	sperm autoantigenic protein 17	Plasma Membrane	other
219117_s_at	11.18	10.06	2.17	0	0	FKBP11	chr12	49315742-49319275	-	219117_s_at	FKBP11*	FK506 binding protein 11	Cytoplasm	enzyme
219619_at	4.88	3.76	2.17	4.38e-07	2e-06	DIRAS2	chr9	93372114-93375139	-	219619_at	DIRAS2*	DIRAS family GTP binding RAS like 2	Plasma Membrane	enzyme
220289_s_at	5.58	4.45	2.17	0	0	AIM1L	chr1	26648371-26680621	-	220289_s_at	AIM1L*	absent in melanoma 1-like	Extracellular Space	other
221572_s_at	6.66	5.54	2.17	0	0	SLC26A6	chr3	48663157-48672874	-	221572_s_at	SLC26A6*	solute carrier family 26 member 6	Cytoplasm	transporter
229481_at	6.38	5.26	2.17	8.51e-13	1.02e-11	NKD1	chr16	50668225-50670816	+	229481_at	NKD1*	naked cuticle homolog 1	Other	other
235825_at	6.18	5.06	2.17	0	0	LOC101927330	chr2	113340596-113341320	-	235825_at	LOC101927330	uncharacterized LOC101927330	Other	other
201577_at	9.76	8.65	2.16	3.33e-15	5.55e-14	NME1	chr17	49230943-49239395	+	201577_at	NME1	NME/NM23 nucleoside diphosphate kinase 1	Cytoplasm	kinase
209031_at	9.86	8.75	2.16	0	0	CADM1	chr11	115044348-115375128	-	209031_at	CADM1*	cell adhesion molecule 1	Plasma Membrane	other
210427_x_at	11.41	10.3	2.16	4.86e-09	3.36e-08	ANXA2	chr15	60639535-60690174	-	210427_x_at	ANXA2*	annexin A2	Plasma Membrane	other
212737_at	9.6	8.49	2.16	0	0	GM2A	chr5	150647740-150649522	+	212737_at	GM2A*	GM2 ganglioside activator	Cytoplasm	enzyme
213301_x_at	9.75	8.64	2.16	0	0	TRIM24	chr7	138189031-138271154	+	213301_x_at	TRIM24*	tripartite motif containing 24	Nucleus	transcription regulator
227898_s_at	7.14	6.03	2.16	0	0	ZFP41	chr8	144341623-144347426	+	227898_s_at	ZFP41*	ZFP41 zinc finger protein	Nucleus	other
244334_at	5.21	4.1	2.16	0	0	TRAM1L1	chr4	118004710-118005361	-	244334_at	TRAM1L1	translocation associated membrane protein 1-like 1	Extracellular Space	other
200661_at	10.43	9.33	2.15	2.37e-12	2.65e-11	CTSA	chr20	44520205-44527456	+	200661_at	CTSA	cathepsin A	Cytoplasm	peptidase
201930_at	9.57	8.47	2.15	3.33e-16	6.32e-15	MCM6	chr2	136598014-136633996	-	201930_at	MCM6*	minichromosome maintenance complex component 6	Nucleus	enzyme
209406_at	7.04	5.94	2.15	6.98e-12	7.29e-11	BAG2	chr6	57037333-57049369	+	209406_at	BAG2*	BCL2 associated athanogene 2	Cytoplasm	other
210353_s_at	5.71	4.61	2.15	1.78e-13	2.32e-12	SLC6A2	chr16	55690072-55736319	+	210353_s_at	SLC6A2*	solute carrier family 6 member 2	Plasma Membrane	transporter	acetaminophen/clemastine/pseudoephedrine, acetaminophen/dexbrompheniramine/pseudoephedrine, dexbrompheniramine/pseudoephedrine, chlorpheniramine/ibuprofen/pseudoephedrine, cetirizine/pseudoephedrine, radafaxine, bicifadine, DOV-102,677, desvenlafaxine, tapentadol, milnacipran, phentermine/topiramate, hydrocodone/pseudoephedrine, levomilnacipran, amitriptyline/ketamine, bupropion/naltrexone, amitr…
222369_at	7.39	6.28	2.15	0	0	NAA40	chr11	63724452-63724791	+	222369_at	NAA40*	N(alpha)-acetyltransferase 40, NatD catalytic subunit	Other	other
222568_at	8.67	7.56	2.15	0	0	UGGT1	chr2	128848893-128950403	+	222568_at	UGGT1*	UDP-glucose glycoprotein glucosyltransferase 1	Cytoplasm	enzyme
225484_at	6.62	5.52	2.15	0	0	CEP41	chr7	130035953-130080868	-	225484_at	CEP41*	centrosomal protein 41	Cytoplasm	other
225803_at	6.62	5.52	2.15	1.11e-16	2.21e-15	FBXO32	chr8	124514069-124553211	-	225803_at	FBXO32*	F-box protein 32	Cytoplasm	enzyme
226342_at	9.43	8.33	2.15	5.11e-15	8.29e-14	SPTBN1	chr2	54887495-54889519	+	226342_at	SPTBN1*	spectrin beta, non-erythrocytic 1	Plasma Membrane	other
226665_at	8.57	7.46	2.15	2.74e-10	2.29e-09	AHSA2	chr2	61412431-61414281	+	226665_at	AHSA2*	AHA1, activator of heat shock 90kDa protein ATPase homolog 2 (yeast)	Other	other
226901_at	9.47	8.36	2.15	0	0	C17orf58	chr17	65987214-65989707	-	226901_at	C17orf58	chromosome 17 open reading frame 58	Other	other
228438_at	6.28	5.17	2.15	1.51e-07	8.34e-07	MSC-AS1	chr8	72966195-72967194	+	228438_at	MSC-AS1	MSC antisense RNA 1	Other	other
239067_s_at	6.08	4.98	2.15	0	0	PANX2	chr22	50618147-50618724	+	239067_s_at	PANX2*	pannexin 2	Plasma Membrane	transporter
239742_at	8.89	7.79	2.15	9.29e-12	9.57e-11	TULP4	chr6	158703292-158733456	+	239742_at	TULP4*	tubby like protein 4	Cytoplasm	transcription regulator
1568813_at	5.01	3.9	2.15	0	0	SLC16A1-AS1	chr1	113510651-113511596	+	1568813_at	SLC16A1-AS1*	SLC16A1 antisense RNA 1	Other	other
203162_s_at	8.04	6.94	2.14	0	0	KATNB1	chr16	57771116-57791156	+	203162_s_at	KATNB1*	katanin regulatory subunit B1	Cytoplasm	enzyme
204069_at	7.44	6.34	2.14	2.63e-14	3.88e-13	MEIS1	chr2	66662923-66799613	+	204069_at	MEIS1*	Meis homeobox 1	Nucleus	transcription regulator
213568_at	4.85	3.75	2.14	0	0	OSR2	chr8	99956685-99964324	+	213568_at	OSR2	odd-skipped related transciption factor 2	Nucleus	transcription regulator
222581_at	8.6	7.51	2.14	0	0	XPR1	chr1	180601172-180855479	+	222581_at	XPR1*	xenotropic and polytropic retrovirus receptor 1	Plasma Membrane	G-protein coupled receptor
203304_at	9.6	8.5	2.13	0	0	BAMBI	chr10	28966452-28971696	+	203304_at	BAMBI	BMP and activin membrane-bound inhibitor	Plasma Membrane	other
205522_at	5.97	4.88	2.13	0	0	0	chr2	177015117-177020798	+	205522_at	HOXD4*	homeobox D4	Nucleus	transcription regulator
212155_at	9.89	8.8	2.13	0	0	RNF187	chr1	228676658-228682954	+	212155_at	RNF187*	ring finger protein 187	Nucleus	enzyme
218187_s_at	8.26	7.17	2.13	1.54e-12	1.77e-11	C8orf33	chr8	146277825-146281008	+	218187_s_at	C8orf33*	chromosome 8 open reading frame 33	Other	other
224707_at	10.15	9.06	2.13	0	0	CYSTM1	chr5	139554729-139623372	+	224707_at	CYSTM1	cysteine rich transmembrane module containing 1	Cytoplasm	other
226436_at	9.32	8.22	2.13	1.12e-13	1.5e-12	RASSF4	chr10	45489567-45490162	+	226436_at	RASSF4*	Ras association domain family member 4	Other	other
228351_at	7.58	6.49	2.13	0	0	HEATR1	chr1	236712300-236713558	-	228351_at	HEATR1*	HEAT repeat containing 1	Nucleus	other
240200_at	6.13	5.04	2.13	0	0	SULT1C2	0	0	0	240200_at	SULT1C2*	sulfotransferase family 1C member 2	Cytoplasm	enzyme
202647_s_at	7.69	6.61	2.12	0	0	NRAS	chr1	115249584-115259515	-	202647_s_at	NRAS*	neuroblastoma RAS viral oncogene homolog	Plasma Membrane	enzyme
203343_at	11.08	10	2.12	2.47e-10	2.07e-09	UGDH	chr4	39500379-39528973	-	203343_at	UGDH	UDP-glucose 6-dehydrogenase	Nucleus	enzyme
203435_s_at	9.09	8.01	2.12	0.00018	0.000583	MME	chr3	154797633-154901492	+	203435_s_at	MME*	membrane metallo-endopeptidase	Plasma Membrane	peptidase	sacubitril/valsartan, sacubitril
214920_at	6.72	5.64	2.12	5.46e-13	6.69e-12	THSD7A	chr7	11411837-11414425	-	214920_at	THSD7A*	thrombospondin type 1 domain containing 7A	Cytoplasm	other
215108_x_at	8.33	7.25	2.12	2.55e-15	4.32e-14	TOX3	chr16	52471922-52480076	-	215108_x_at	TOX3*	TOX high mobility group box family member 3	Nucleus	other
218698_at	9.62	8.54	2.12	0	0	APIP	chr11	34903844-34937908	-	218698_at	APIP*	APAF1 interacting protein	Cytoplasm	enzyme
220770_s_at	5.09	4	2.12	0	0	ZBED8	0	0	0	220770_s_at	ZBED8	zinc finger BED-type containing 8	Nucleus	other
228497_at	6.1	5.02	2.12	6e-06	2.5e-05	SLC22A15	chr1	116605381-116612674	+	228497_at	SLC22A15	solute carrier family 22 member 15	Other	transporter
241360_at	5.1	4.02	2.12	0	0	CCDC15	chr11	124910720-124911383	+	241360_at	CCDC15*	coiled-coil domain containing 15	Cytoplasm	other
202479_s_at	7.1	6.02	2.11	8.88e-16	1.6e-14	TRIB2	chr2	12857947-12881530	+	202479_s_at	TRIB2*	tribbles pseudokinase 2	Plasma Membrane	kinase
204165_at	8.15	7.07	2.11	0	0	WASF1	chr6	110421021-110499916	-	204165_at	WASF1	WAS protein family member 1	Nucleus	other
214061_at	6.83	5.76	2.11	0	0	TBC1D31	chr8	124113192-124164390	+	214061_at	TBC1D31*	TBC1 domain family member 31	Cytoplasm	other
217871_s_at	10.66	9.59	2.11	2.18e-12	2.45e-11	MIF	chr22	24236564-24237409	+	217871_s_at	MIF	macrophage migration inhibitory factor (glycosylation-inhibiting factor)	Extracellular Space	cytokine
220245_at	6.73	5.65	2.11	4.98e-12	5.31e-11	SLC45A2	chr5	33944729-33984713	-	220245_at	SLC45A2*	solute carrier family 45 member 2	Plasma Membrane	transporter
223977_s_at	5.85	4.77	2.11	2e-05	7.7e-05	LINC00470	chr18	1269176-1276089	-	223977_s_at	LINC00470*	long intergenic non-protein coding RNA 470	Other	other
225285_at	6.73	5.65	2.11	4.62e-10	3.72e-09	BCAT1	chr12	24964296-24967742	-	225285_at	BCAT1*	branched chain amino acid transaminase 1	Cytoplasm	enzyme
229017_s_at	6.2	5.12	2.11	0	0	DSTYK	chr1	205111632-205112102	-	229017_s_at	DSTYK*	dual serine/threonine and tyrosine protein kinase	Cytoplasm	kinase
235266_at	5.55	4.48	2.11	0	0	ATAD2	chr8	124383373-124408680	-	235266_at	ATAD2*	ATPase family, AAA domain containing 2	Nucleus	enzyme
236520_at	7.17	6.09	2.11	7.49e-12	7.8e-11	0	chr20	1342539-1342871	+	236520_at	SDCBP2-AS1*	SDCBP2 antisense RNA 1	Other	other
242338_at	5.59	4.51	2.11	0	0	TMEM64	chr8	91637325-91638021	-	242338_at	TMEM64*	transmembrane protein 64	Cytoplasm	other
202202_s_at	7.62	6.55	2.1	5.74e-12	6.06e-11	LAMA4	chr6	112430076-112575802	-	202202_s_at	LAMA4*	laminin subunit alpha 4	Extracellular Space	enzyme
202679_at	9.22	8.15	2.1	0	0	NPC1	chr18	21111464-21166428	-	202679_at	NPC1*	Niemann-Pick disease, type C1	Cytoplasm	transporter
205394_at	5.25	4.18	2.1	2.22e-15	3.78e-14	CHEK1	chr11	125496642-125525571	+	205394_at	CHEK1*	checkpoint kinase 1	Nucleus	kinase	cdc25C phosphatase (211-221), LY2606368, GDC-0575, UCN-01
205922_at	7.18	6.11	2.1	4.17e-07	2e-06	VNN2	chr6	133065009-133079033	-	205922_at	VNN2	vanin 2	Other	enzyme
213174_at	7.28	6.21	2.1	0	0	TTC9	chr14	71108503-71141798	+	213174_at	TTC9*	tetratricopeptide repeat domain 9	Extracellular Space	other
213610_s_at	7.86	6.79	2.1	0	0	KLHL23; PHOSPHO2-KLHL23	chr2	170606859-170608394	+	213610_s_at	KLHL23/PHOSPHO2-KLHL23*	kelch like family member 23	Extracellular Space	other
215867_x_at	6.97	5.9	2.1	2.32e-11	2.26e-10	CA12	chr16	71776184-71807405	-	215867_x_at	CA12*	carbonic anhydrase 12	Plasma Membrane	enzyme	methazolamide, hydrochlorothiazide, acetazolamide, trichloromethiazide, chlorothiazide, chlorthalidone, benzthiazide, sulfacetamide, topiramate
218909_at	8.86	7.79	2.1	0	0	RPS6KC1	chr1	213414539-213446804	+	218909_at	RPS6KC1	ribosomal protein S6 kinase C1	Cytoplasm	kinase
224233_s_at	6.86	5.79	2.1	0	0	MSTO1	chr1	155580015-155584117	+	224233_s_at	MSTO1*	misato 1, mitochondrial distribution and morphology regulator	Cytoplasm	other
226452_at	9.24	8.16	2.1	1.11e-16	2.21e-15	PDK1	chr2	173462015-173463884	+	226452_at	PDK1*	pyruvate dehydrogenase kinase 1	Cytoplasm	kinase	dichloroacetic acid
226733_at	7.27	6.2	2.1	0	0	PFKFB2	chr1	207249862-207251161	+	226733_at	PFKFB2*	6-phosphofructo-2-kinase/fructose-2,6-biphosphatase 2	Cytoplasm	kinase
241808_at	4.61	3.54	2.1	1.64e-10	1.41e-09	ZC2HC1A	chr8	79631415-79631994	+	241808_at	ZC2HC1A*	zinc finger C2HC-type containing 1A	Other	other
1555486_a_at	6.79	5.72	2.1	2.22e-16	4.28e-15	PRR5L	chr11	36476838-36485223	+	1555486_a_at	PRR5L*	proline rich 5 like	Cytoplasm	other
1558404_at	5.02	3.95	2.1	1.39e-14	2.13e-13	LINC00622	chr1	120140774-120141914	-	1558404_at	LINC00622	long intergenic non-protein coding RNA 622	Other	other
203550_s_at	9.17	8.11	2.09	0	0	FAM189B	chr1	155217008-155225246	-	203550_s_at	FAM189B*	family with sequence similarity 189 member B	Other	other
204709_s_at	4.23	3.16	2.09	0	0	KIF23	chr15	69706687-69740763	+	204709_s_at	KIF23*	kinesin family member 23	Cytoplasm	other
204767_s_at	9.86	8.8	2.09	0	0	FEN1	chr11	61560392-61564708	+	204767_s_at	FEN1*	flap structure-specific endonuclease 1	Nucleus	enzyme
208107_s_at	6.65	5.58	2.09	0	0	LOC81691	chr16	20817832-20860986	+	208107_s_at	LOC81691*	exonuclease NEF-sp	Nucleus	enzyme
209387_s_at	8.78	7.72	2.09	9.5e-05	0.000325	TM4SF1	chr3	149087329-149095396	-	209387_s_at	TM4SF1*	transmembrane 4 L six family member 1	Plasma Membrane	other
209836_x_at	7.16	6.09	2.09	0	0	BOLA2; BOLA2B	chr16	30204254-30205015	-	209836_x_at	BOLA2/BOLA2B*	bolA family member 2	Cytoplasm	other
213869_x_at	7.35	6.29	2.09	0	0	THY1	chr11	119288653-119289662	-	213869_x_at	THY1*	Thy-1 cell surface antigen	Plasma Membrane	other
219425_at	6.86	5.8	2.09	1.92e-11	1.9e-10	SULT4A1	chr22	44220388-44258335	-	219425_at	SULT4A1*	sulfotransferase family 4A member 1	Cytoplasm	enzyme
221884_at	6.99	5.92	2.09	2.89e-15	4.86e-14	MECOM	chr3	168801294-168833223	-	221884_at	MECOM*	MDS1 and EVI1 complex locus	Nucleus	transcription regulator
50374_at	9.22	8.16	2.09	0	0	OXLD1	chr17	79632065-79633584	-	50374_at	OXLD1*	oxidoreductase like domain containing 1	Cytoplasm	other
224996_at	9.55	8.48	2.09	3.17e-07	2e-06	ASPH	chr8	62413115-62415441	-	224996_at	ASPH*	aspartate beta-hydroxylase	Cytoplasm	enzyme
226129_at	8.48	7.42	2.09	0	0	FAM83H	chr8	144806102-144807267	-	226129_at	FAM83H*	family with sequence similarity 83 member H	Other	other
227123_at	4.83	3.77	2.09	0	0	RAB3B	chr1	52373627-52376341	-	227123_at	RAB3B*	RAB3B, member RAS oncogene family	Cytoplasm	enzyme
227679_at	6.96	5.9	2.09	0	0	HDAC11	chr3	13547014-13547916	+	227679_at	HDAC11*	histone deacetylase 11	Nucleus	transcription regulator	tributyrin, belinostat, pyroxamide, romidepsin
227717_at	8.12	7.06	2.09	1.6e-13	2.1e-12	ARHGEF37	chr5	149010633-149014531	+	227717_at	ARHGEF37*	Rho guanine nucleotide exchange factor 37	Other	other
238432_at	7.28	6.22	2.09	0	0	DLGAP1-AS1	chr18	3596398-3597376	+	238432_at	DLGAP1-AS1*	DLGAP1 antisense RNA 1	Other	other
1557227_s_at	6.11	5.04	2.09	3.33e-15	5.55e-14	TPR	chr1	186331985-186344825	-	1557227_s_at	TPR*	translocated promoter region, nuclear basket protein	Nucleus	transporter
1558692_at	7.65	6.58	2.09	0	0	GLMP	chr1	156259882-156262862	-	1558692_at	GLMP*	glycosylated lysosomal membrane protein	Cytoplasm	transcription regulator
213503_x_at	11.63	10.58	2.08	1.79e-09	1.31e-08	ANXA2	chr15	60639532-60649435	-	213503_x_at	ANXA2*	annexin A2	Plasma Membrane	other
221667_s_at	8.17	7.11	2.08	8.4e-05	0.00029	HSPB8	chr12	119616761-119632505	+	221667_s_at	HSPB8*	heat shock protein family B (small) member 8	Cytoplasm	kinase
222890_at	6.05	4.99	2.08	4.88e-15	7.94e-14	CCDC113	chr16	58283862-58317740	+	222890_at	CCDC113	coiled-coil domain containing 113	Cytoplasm	other
201651_s_at	11.3	10.25	2.07	0	0	PACSIN2	chr22	43265776-43411151	-	201651_s_at	PACSIN2*	protein kinase C and casein kinase substrate in neurons 2	Cytoplasm	transporter
205609_at	6.03	4.98	2.07	1.97e-12	2.23e-11	ANGPT1	chr8	108261722-108315580	-	205609_at	ANGPT1*	angiopoietin 1	Extracellular Space	growth factor	trebananib
207030_s_at	10.63	9.58	2.07	4.21e-07	2e-06	CSRP2	chr12	77252495-77272799	-	207030_s_at	CSRP2*	cysteine and glycine rich protein 2	Nucleus	other
209934_s_at	6.87	5.81	2.07	0	0	ATP2C1	chr3	130613021-130735553	+	209934_s_at	ATP2C1*	ATPase secretory pathway Ca2+ transporting 1	Cytoplasm	transporter	sevoflurane, isoflurane, desflurane, enflurane, Ca2+
216452_at	4.96	3.91	2.07	1.56e-11	1.55e-10	TRPM3	chr9	73149967-73234014	-	216452_at	TRPM3*	transient receptor potential cation channel subfamily M member 3	Plasma Membrane	ion channel
219493_at	4.81	3.76	2.07	0	0	SHCBP1	chr16	46614472-46642243	-	219493_at	SHCBP1	SHC binding and spindle associated 1	Other	other
223556_at	5.31	4.26	2.07	4.11e-15	6.75e-14	HELLS	chr10	96305573-96361855	+	223556_at	HELLS*	helicase, lymphoid-specific	Nucleus	enzyme
224824_at	8.21	7.16	2.07	0	0	COX20	chr1	244998655-245008359	+	224824_at	COX20*	COX20 cytochrome c oxidase assembly factor	Cytoplasm	other
226433_at	5.64	4.59	2.07	0	0	RNF157	chr17	74138554-74163196	-	226433_at	RNF157*	ring finger protein 157	Other	other
229097_at	6.73	5.68	2.07	0	0	DIAPH3	chr13	60239716-60240450	-	229097_at	DIAPH3*	diaphanous related formin 3	Cytoplasm	enzyme
1559535_s_at	4.54	3.49	2.07	0	0	LOC100996419	chr5	179286012-179288280	+	1559535_s_at	LOC100996419*	uncharacterized LOC100996419	Other	other
206571_s_at	9.05	8.01	2.06	0	0	MAP4K4	chr2	102314487-102507956	+	206571_s_at	MAP4K4*	mitogen-activated protein kinase kinase kinase kinase 4	Cytoplasm	kinase
208808_s_at	11.12	10.07	2.06	0	0	HMGB2	chr4	174252852-174255487	-	208808_s_at	HMGB2*	high mobility group box 2	Nucleus	transcription regulator
209044_x_at	9.15	8.11	2.06	0	0	SF3B4	chr1	149895210-149899659	-	209044_x_at	SF3B4	splicing factor 3b subunit 4	Nucleus	other
209268_at	8.19	7.15	2.06	0	0	VPS45	chr1	150039869-150117499	+	209268_at	VPS45*	vacuolar protein sorting 45 homolog	Cytoplasm	transporter
209343_at	8.57	7.53	2.06	0.000714	0.00204	EFHD1	chr2	233498323-233547485	+	209343_at	EFHD1	EF-hand domain family member D1	Cytoplasm	other
210087_s_at	6.23	5.19	2.06	1.38e-12	1.6e-11	MPZL1	chr1	167691241-167757249	+	210087_s_at	MPZL1*	myelin protein zero like 1	Plasma Membrane	other
212190_at	9.43	8.38	2.06	3e-06	1.4e-05	SERPINE2	chr2	224839865-224904323	-	212190_at	SERPINE2*	serpin family E member 2	Extracellular Space	other
215731_s_at	7.54	6.49	2.06	1.11e-16	2.21e-15	MPHOSPH9	chr12	123636872-123650153	-	215731_s_at	MPHOSPH9*	M-phase phosphoprotein 9	Cytoplasm	other
219000_s_at	6.3	5.25	2.06	0	0	DSCC1	chr8	120846216-120868149	-	219000_s_at	DSCC1*	DNA replication and sister chromatid cohesion 1	Nucleus	other
219477_s_at	8.79	7.75	2.06	3.63e-12	3.94e-11	MRPS31P5; THSD1	chr13	52951305-52980235	-	219477_s_at	THSD1	thrombospondin type 1 domain containing 1	Extracellular Space	other
53202_at	6.86	5.81	2.06	0	0	C7orf25	chr7	42948871-42949644	-	C7orf25	C7orf25*	chromosome 7 open reading frame 25	Other	other
54037_at	8.53	7.49	2.06	0	0	HPS4	chr22	26848064-26860429	-	54037_at	HPS4*	HPS4, biogenesis of lysosomal organelles complex 3 subunit 2	Cytoplasm	other
225060_at	9.21	8.16	2.06	0	0	LRP11	chr6	150139893-150184656	-	225060_at	LRP11	LDL receptor related protein 11	Other	other
225520_at	7.21	6.17	2.06	3.95e-11	3.74e-10	MTHFD1L	chr6	151186684-151423023	+	225520_at	MTHFD1L*	methylenetetrahydrofolate dehydrogenase (NADP+ dependent) 1-like	Cytoplasm	enzyme
243608_at	7.09	6.05	2.06	0	0	COG2	chr1	230818748-230819155	+	243608_at	COG2*	component of oligomeric golgi complex 2	Cytoplasm	transporter
203548_s_at	4.67	3.64	2.05	0	0	LPL	chr8	19796752-19824769	+	203548_s_at	LPL*	lipoprotein lipase	Cytoplasm	enzyme	atorvastatin/niacin, nicotinic acid/pioglitazone, nicotinic acid, tyloxapol, lovastatin/niacin
204970_s_at	8.67	7.64	2.05	0	0	MAFG	chr17	79879494-79881091	-	204970_s_at	MAFG*	v-maf avian musculoaponeurotic fibrosarcoma oncogene homolog G	Nucleus	transcription regulator
206584_at	7.71	6.68	2.05	1.46e-08	9.3e-08	LY96	chr8	74903589-74941305	+	206584_at	LY96	lymphocyte antigen 96	Plasma Membrane	transmembrane receptor
206613_s_at	6.36	5.33	2.05	0	0	TAF1A	chr1	222731800-222761908	-	206613_s_at	TAF1A	TATA-box binding protein associated factor, RNA polymerase I subunit A	Nucleus	transcription regulator
211609_x_at	10.82	9.78	2.05	0	0	PSMD4	chr1	151227232-151239865	+	211609_x_at	PSMD4*	proteasome 26S subunit, non-ATPase 4	Cytoplasm	other
213623_at	5.44	4.41	2.05	0	0	KIF3A	chr5	132031784-132073236	-	213623_at	KIF3A*	kinesin family member 3A	Cytoplasm	enzyme
214033_at	9.86	8.83	2.05	1.82e-14	2.74e-13	ABCC6; ABCC6P1; ABCC6P2; LOC105369239	chr16	18582562-18584841	+	214033_at	ABCC6*	ATP binding cassette subfamily C member 6	Plasma Membrane	transporter
218253_s_at	9.36	8.32	2.05	0	0	EIF2D	chr1	206764976-206785817	-	218253_s_at	EIF2D	eukaryotic translation initiation factor 2D	Cytoplasm	transporter
222584_at	7.7	6.66	2.05	0	0	MSTO1	chr1	155580018-155584733	+	222584_at	MSTO1*	misato 1, mitochondrial distribution and morphology regulator	Cytoplasm	other
228323_at	8.45	7.41	2.05	0	0	CASC5	chr15	40915329-40956537	+	228323_at	CASC5*	cancer susceptibility candidate 5	Nucleus	other
230687_at	7.14	6.11	2.05	1.2e-10	1.05e-09	SLC13A3	chr20	45237350-45298778	-	230687_at	SLC13A3*	solute carrier family 13 member 3	Plasma Membrane	transporter
202786_at	6.47	5.44	2.04	1.34e-08	8.62e-08	STK39	chr2	168810530-169104105	-	202786_at	STK39	serine/threonine kinase 39	Nucleus	kinase
205053_at	7.91	6.88	2.04	0	0	PRIM1	chr12	57125405-57146107	-	205053_at	PRIM1	primase (DNA) subunit 1	Nucleus	enzyme	cytarabine/fludarabine phosphate, cyclophosphamide/fludarabine phosphate/rituximab, cytarabine/filgrastim/fludarabine phosphate, fludarabine phosphate/rituximab, dexamethasone/fludarabine phosphate/mitoxantrone, alemtuzumab/cyclophosphamide/fludarabine phosphate/rituximab, alemtuzumab/fludarabine phosphate, cytarabine/fludarabine phosphate/oxaliplatin/rituximab, cyclophosphamide/fludarabine phosp…
215071_s_at	9.66	8.63	2.04	0	0	HIST1H2AC	chr6	26124401-26139344	+	215071_s_at	HIST1H2AC	histone cluster 1, H2ac	Nucleus	other
219610_at	7.88	6.86	2.04	0	0	ARHGEF28	chr5	73181727-73237817	+	219610_at	ARHGEF28*	Rho guanine nucleotide exchange factor 28	Cytoplasm	other
219882_at	6.43	5.4	2.04	0	0	TTLL7	chr1	84335385-84403584	-	219882_at	TTLL7*	tubulin tyrosine ligase like 7	Plasma Membrane	other
220459_at	4.72	3.69	2.04	0	0	MCM3AP-AS1	chr21	47649144-47671615	+	220459_at	MCM3AP-AS1*	MCM3AP antisense RNA 1	Other	other
226134_s_at	7.76	6.73	2.04	0	0	MSI2	chr17	55760948-55762048	+	226134_s_at	MSI2*	musashi RNA binding protein 2	Cytoplasm	other
227036_at	7.74	6.71	2.04	4.44e-16	8.31e-15	RASAL2	chr1	178446192-178447985	+	227036_at	RASAL2*	RAS protein activator like 2	Extracellular Space	other
229395_at	7.99	6.97	2.04	0	0	STX4	chr16	31045339-31046197	+	229395_at	STX4*	syntaxin 4	Plasma Membrane	transporter
231188_at	7.13	6.1	2.04	0	0	ZSCAN2	chr15	85166522-85166949	+	231188_at	ZSCAN2*	zinc finger and SCAN domain containing 2	Nucleus	transcription regulator
234106_s_at	5.4	4.37	2.04	0	0	FLYWCH1	chr16	2980797-2988457	+	234106_s_at	FLYWCH1*	FLYWCH-type zinc finger 1	Other	other
235720_at	6.22	5.19	2.04	0	0	CRIP3	chr6	43273210-43273913	-	235720_at	CRIP3	cysteine rich protein 3	Cytoplasm	other
201942_s_at	7.33	6.3	2.03	0	0	CPD	chr17	28705962-28791965	+	201942_s_at	CPD*	carboxypeptidase D	Extracellular Space	peptidase
204391_x_at	9.64	8.62	2.03	0	0	TRIM24	chr7	138145179-138270330	+	204391_x_at	TRIM24*	tripartite motif containing 24	Nucleus	transcription regulator
209610_s_at	8.46	7.44	2.03	0	0	SLC1A4	chr2	65216513-65249972	+	209610_s_at	SLC1A4*	solute carrier family 1 member 4	Plasma Membrane	transporter	riluzole
218622_at	8.34	7.32	2.03	0	0	NUP37	chr12	102467974-102512362	-	218622_at	NUP37*	nucleoporin 37kDa	Nucleus	transporter
219078_at	7.8	6.78	2.03	0	0	GPATCH2	chr1	217603833-217804409	-	219078_at	GPATCH2*	G-patch domain containing 2	Other	other
235708_at	9.17	8.15	2.03	2.2e-05	8.4e-05	KLB	chr4	39452050-39453138	+	235708_at	KLB*	klotho beta	Plasma Membrane	enzyme
1557432_at	7.2	6.18	2.03	9.27e-14	1.26e-12	RASAL2	chr1	178113020-178114689	+	1557432_at	RASAL2*	RAS protein activator like 2	Extracellular Space	other
201590_x_at	11.31	10.3	2.02	5.04e-09	3.48e-08	ANXA2	chr15	60639535-60690179	-	201590_x_at	ANXA2*	annexin A2	Plasma Membrane	other
203214_x_at	5.83	4.82	2.02	0	0	CDK1	chr10	62538235-62553762	+	203214_x_at	CDK1*	cyclin-dependent kinase 1	Nucleus	kinase	dinaciclib, milciclib, SB-1317, roniciclib, alvocidib
204715_at	7.45	6.43	2.02	5.46e-11	5.05e-10	PANX1	chr11	93862144-93915130	+	204715_at	PANX1*	pannexin 1	Plasma Membrane	transporter
205244_s_at	7.64	6.63	2.02	9e-06	3.8e-05	SLC13A3	chr20	45187053-45280079	-	205244_s_at	SLC13A3*	solute carrier family 13 member 3	Plasma Membrane	transporter
216841_s_at	9.58	8.57	2.02	0.003062	0.007564	LOC100129518; SOD2	chr6	160103311-160114259	-	216841_s_at	SOD2*	superoxide dismutase 2, mitochondrial	Cytoplasm	enzyme
220486_x_at	7.45	6.44	2.02	0	0	LOC101928589; TMEM164	chrX	109419106-109420900	+	220486_x_at	TMEM164*	transmembrane protein 164	Other	other
222686_s_at	7.94	6.93	2.02	0	0	CPPED1	chr16	12756936-12897724	-	222686_s_at	CPPED1*	calcineurin like phosphoesterase domain containing 1	Cytoplasm	enzyme
222803_at	6.95	5.94	2.02	4.28e-10	3.47e-09	PRTFDC1	chr10	25137544-25241533	-	222803_at	PRTFDC1	phosphoribosyl transferase domain containing 1	Cytoplasm	enzyme
227822_at	7.17	6.16	2.02	0	0	ZNF605	chr12	133498043-133498519	-	227822_at	ZNF605*	zinc finger protein 605	Extracellular Space	other
1555854_at	9.93	8.92	2.02	6.66e-16	1.22e-14	AKR1C1; AKR1C2	chr10	5020529-5025146	+	1555854_at	AKR1C1/AKR1C2*	aldo-keto reductase family 1, member C2	Cytoplasm	enzyme
205380_at	11.31	10.31	2.01	1.58e-14	2.4e-13	PDZK1	chr1	145747038-145764063	+	205380_at	PDZK1	PDZ domain containing 1	Plasma Membrane	transporter
209398_at	8.41	7.4	2.01	7.47e-08	4.32e-07	HIST1H1C	chr6	26055934-26056692	-	209398_at	HIST1H1C	histone cluster 1, H1c	Nucleus	other
211184_s_at	5.89	4.88	2.01	8.99e-13	1.07e-11	USH1C	chr11	17515443-17555057	-	211184_s_at	USH1C*	USH1 protein network component harmonin	Plasma Membrane	other
213262_at	6.47	5.46	2.01	7.99e-15	1.27e-13	SACS	chr13	23902968-23915840	-	213262_at	SACS	sacsin molecular chaperone	Plasma Membrane	other
218168_s_at	11.29	10.28	2.01	1.07e-13	1.43e-12	ADCK3	chr1	227165104-227175245	+	218168_s_at	ADCK3*	aarF domain containing kinase 3	Cytoplasm	kinase
219958_at	6.22	5.22	2.01	0	0	TMEM74B	chr20	1161214-1165117	-	219958_at	TMEM74B	transmembrane protein 74B	Other	other
228513_at	7.36	6.36	2.01	0	0	TMEM219	chr16	29983250-29984369	+	228513_at	TMEM219*	transmembrane protein 219	Other	other
242260_at	6.29	5.28	2.01	0	0	MATR3	chr5	138619362-138620285	+	242260_at	MATR3*	matrin 3	Nucleus	other
1552921_a_at	5.31	4.3	2.01	0	0	FIGNL1	chr7	50512819-50518048	-	1552921_a_at	FIGNL1*	fidgetin like 1	Nucleus	enzyme
1564200_at	5.09	4.09	2.01	6.66e-16	1.22e-14	LINC00607	chr2	216484357-216692126	-	1564200_at	LINC00607	long intergenic non-protein coding RNA 607	Other	other
200856_x_at	6.36	7.37	-2.01	0	0	NCOR1	chr17	15933415-16118882	-	200856_x_at	NCOR1*	nuclear receptor corepressor 1	Nucleus	transcription regulator
202798_at	9.04	10.04	-2.01	0	0	SEC24B	chr4	110354870-110461611	+	202798_at	SEC24B	SEC24 homolog B, COPII coat complex component	Cytoplasm	transporter
203473_at	9.86	10.87	-2.01	1.33e-15	2.34e-14	SLCO2B1	chr11	74862160-74917297	+	203473_at	SLCO2B1*	solute carrier organic anion transporter family member 2B1	Plasma Membrane	transporter
204150_at	7.3	8.31	-2.01	1.9e-09	1.39e-08	STAB1	chr3	52529399-52558500	+	204150_at	STAB1*	stabilin 1	Plasma Membrane	transporter
206846_s_at	8.24	9.25	-2.01	0	0	HDAC6	chrX	48660486-48683380	+	206846_s_at	HDAC6*	histone deacetylase 6	Nucleus	transcription regulator	tributyrin, belinostat, pyroxamide, bortezomib/vorinostat, ricolinostat, vorinostat, romidepsin
209894_at	11.16	12.17	-2.01	2.8e-11	2.7e-10	LEPR	chr1	66031248-66101110	+	209894_at	LEPR*	leptin receptor	Plasma Membrane	transmembrane receptor	recombinant-methionyl human leptin
213800_at	12.04	13.04	-2.01	3.51e-13	4.4e-12	CFH	chr1	196621161-196659370	+	213800_at	CFH	complement factor H	Extracellular Space	other
221016_s_at	6.36	7.37	-2.01	1.67e-15	2.88e-14	TCF7L1	chr2	85360733-85537504	+	221016_s_at	TCF7L1	transcription factor 7 like 1	Nucleus	transcription regulator
336_at	6.09	7.1	-2.01	0	0	TBXA2R	chr19	3594777-3606730	-	336_at	TBXA2R*	thromboxane A2 receptor	Plasma Membrane	G-protein coupled receptor	S-18886, ridogrel, torsemide
223268_at	10.09	11.1	-2.01	0	0	C11orf54	chr11	93480460-93496250	+	223268_at	C11orf54*	chromosome 11 open reading frame 54	Nucleus	enzyme
224839_s_at	8.59	9.6	-2.01	0	0	GPT2	chr16	46950446-46965201	+	224839_s_at	GPT2	glutamic pyruvate transaminase (alanine aminotransferase) 2	Cytoplasm	enzyme
225524_at	9.04	10.05	-2.01	1.22e-07	6.83e-07	ANTXR2	chr4	80826724-80905126	-	225524_at	ANTXR2*	anthrax toxin receptor 2	Plasma Membrane	transmembrane receptor
226591_at	5.26	6.26	-2.01	1.9e-07	1e-06	PWAR6	chr15	25278647-25281637	+	226591_at	PWAR6*	Prader Willi/Angelman region RNA 6	Other	other
230250_at	7.66	8.67	-2.01	4.44e-15	7.25e-14	PTPRB	chr12	70913413-70914318	-	230250_at	PTPRB*	protein tyrosine phosphatase, receptor type B	Plasma Membrane	phosphatase
236548_at	6.92	7.92	-2.01	2.22e-16	4.28e-15	GIPC2	chr1	78603089-78604133	+	236548_at	GIPC2*	GIPC PDZ domain containing family member 2	Cytoplasm	other
239683_at	6.06	7.07	-2.01	1.18e-14	1.82e-13	CLYBL	chr13	100543901-100544375	+	239683_at	CLYBL*	citrate lyase beta like	Cytoplasm	enzyme
242702_at	5.71	6.72	-2.01	1.87e-12	2.12e-11	MMAA	chr4	146577394-146577868	+	242702_at	MMAA*	methylmalonic aciduria (cobalamin deficiency) cblA type	Cytoplasm	other
1553994_at	7.55	8.56	-2.01	0	0	NT5E	chr6	86159809-86181317	+	1553994_at	NT5E*	5'-nucleotidase ecto	Plasma Membrane	phosphatase
1556183_at	5.53	6.54	-2.01	5.33e-15	8.63e-14	ANKRD36BP2	chr2	89100446-89106133	+	1556183_at	ANKRD36BP2*	ankyrin repeat domain 36B pseudogene 2	Other	other
203646_at	8.52	9.53	-2.02	1.67e-14	2.52e-13	FDX1	chr11	110300711-110333972	+	203646_at	FDX1*	ferredoxin 1	Cytoplasm	transporter
206262_at	12.47	13.49	-2.02	1.09e-12	1.28e-11	ADH1C	chr4	100257650-100273903	-	206262_at	ADH1C	alcohol dehydrogenase 1C (class I), gamma polypeptide	Cytoplasm	enzyme	fomepizole
206291_at	4.35	5.37	-2.02	9e-05	0.000308	NTS	chr12	86268071-86276339	+	206291_at	NTS	neurotensin	Extracellular Space	other
209356_x_at	5.42	6.44	-2.02	8.32e-09	5.53e-08	EFEMP2	chr11	65634298-65640217	-	209356_x_at	EFEMP2*	EGF containing fibulin-like extracellular matrix protein 2	Extracellular Space	other
209385_s_at	9.02	10.03	-2.02	5.77e-15	9.28e-14	PROSC	chr8	37620124-37636435	+	209385_s_at	PROSC*	proline synthetase co-transcribed homolog (bacterial)	Cytoplasm	enzyme
210063_at	6.65	7.66	-2.02	0	0	SARDH	chr9	136528980-136599325	-	210063_at	SARDH*	sarcosine dehydrogenase	Cytoplasm	enzyme
212196_at	8.24	9.25	-2.02	0	0	IL6ST	chr5	55232473-55236010	-	212196_at	IL6ST*	interleukin 6 signal transducer	Plasma Membrane	transmembrane receptor
212856_at	7.69	8.71	-2.02	3.59e-14	5.17e-13	GRAMD4	chr22	47022711-47075682	+	212856_at	GRAMD4*	GRAM domain containing 4	Cytoplasm	other
215322_at	5.58	6.59	-2.02	6.44e-15	1.03e-13	LONRF1	chr8	12608829-12610681	-	215322_at	LONRF1*	LON peptidase N-terminal domain and ring finger 1	Other	other
218631_at	7.55	8.57	-2.02	0	0	AVPI1	chr10	99437182-99446970	-	218631_at	AVPI1	arginine vasopressin induced 1	Other	other
221589_s_at	10.79	11.8	-2.02	8.33e-15	1.32e-13	ALDH6A1	chr14	74524369-74527377	-	221589_s_at	ALDH6A1*	aldehyde dehydrogenase 6 family member A1	Cytoplasm	enzyme
221614_s_at	5.87	6.88	-2.02	0	0	RPH3AL	chr17	62296-202888	-	221614_s_at	RPH3AL*	rabphilin 3A-like (without C2 domains)	Plasma Membrane	other
225330_at	5.2	6.21	-2.02	0.003034	0.0075	IGF1R	chr15	99505699-99507759	+	225330_at	IGF1R*	insulin like growth factor 1 receptor	Plasma Membrane	transmembrane receptor	picropodophyllin, linsitinib, cixutumumab, ganitumab, AVE1642, BIIB022, IGF1, dalotuzumab, ceritinib, MM-141, IGF-methotrexate conjugate, PL225B, KW-2450
225721_at	6.72	7.74	-2.02	1.08e-14	1.67e-13	SYNPO2	chr4	119956886-119959674	+	225721_at	SYNPO2*	synaptopodin 2	Cytoplasm	other
225807_at	6.57	7.58	-2.02	1.11e-15	1.98e-14	AJUBA	chr14	23440385-23445886	-	225807_at	AJUBA*	ajuba LIM protein	Nucleus	transcription regulator
226785_at	8.93	9.95	-2.02	0	0	ATP11C	chrX	138808504-138809771	-	226785_at	ATP11C*	ATPase phospholipid transporting 11C	Plasma Membrane	transporter
227228_s_at	5.62	6.64	-2.02	1.27e-14	1.95e-13	CCDC88C	chr14	91737668-91780055	-	227228_s_at	CCDC88C*	coiled-coil domain containing 88C	Cytoplasm	other
228329_at	5.85	6.87	-2.02	1e-05	3.9e-05	DAB1	chr1	57460452-57461929	-	228329_at	DAB1*	DAB1, reelin adaptor protein	Cytoplasm	other
231704_at	7.96	8.97	-2.02	5.49e-10	4.37e-09	CYP3A4	chr7	99355306-99370262	+	231704_at	CYP3A4*	cytochrome P450 family 3 subfamily A member 4	Cytoplasm	enzyme	cobicistat, cobicistat/elvitegravir/emtricitabine/tenofovir disoproxil, atazanavir/cobicistat, cobicistat/darunavir, ketoconazole
232180_at	10.24	11.25	-2.02	7.15e-09	4.8e-08	UGP2	chr2	64115606-64117065	+	232180_at	UGP2*	UDP-glucose pyrophosphorylase 2	Cytoplasm	enzyme
240435_at	6.34	7.35	-2.02	1.66e-09	1.23e-08	LOC101928635	chr15	58505739-58506332	-	240435_at	ALDH1A2*	aldehyde dehydrogenase 1 family member A2	Cytoplasm	enzyme
1560741_at	6.45	7.46	-2.02	4.42e-09	3.07e-08	SNRPN	chr15	25210661-25212955	+	1560741_at	SNRPN*	small nuclear ribonucleoprotein polypeptide N	Nucleus	other
202025_x_at	10.06	11.08	-2.03	0	0	ACAA1	chr3	38164206-38178615	-	202025_x_at	ACAA1*	acetyl-CoA acyltransferase 1	Cytoplasm	enzyme	trimetazidine
202525_at	4.87	5.89	-2.03	0	0	PRSS8	chr16	31142755-31147048	-	202525_at	PRSS8	protease, serine 8	Extracellular Space	peptidase
202861_at	7.64	8.66	-2.03	1.18e-14	1.82e-13	PER1	chr17	8043789-8055702	-	202861_at	PER1*	period circadian clock 1	Nucleus	other	avibactam
209959_at	6.3	7.32	-2.03	3.79e-10	3.1e-09	NR4A3	chr9	102589008-102629173	+	209959_at	NR4A3*	nuclear receptor subfamily 4 group A member 3	Nucleus	ligand-dependent nuclear receptor
210136_at	8.22	9.25	-2.03	2.58e-09	1.85e-08	MBP	chr18	74728121-74844739	-	210136_at	MBP*	myelin basic protein	Extracellular Space	other
210177_at	7.19	8.21	-2.03	4.44e-12	4.76e-11	TRIM15	chr6	30130990-30140471	+	210177_at	TRIM15*	tripartite motif containing 15	Other	other
213805_at	5.58	6.6	-2.03	2.66e-15	4.5e-14	ABHD5	chr3	43761432-43762835	+	213805_at	ABHD5*	abhydrolase domain containing 5	Cytoplasm	enzyme
214423_x_at	6.56	7.58	-2.03	2.14e-09	1.55e-08	ALDOB	chr9	104183657-104198041	+	214423_x_at	ALDOB*	aldolase, fructose-bisphosphate B	Cytoplasm	enzyme
217235_x_at	5	6.02	-2.03	3.22e-15	5.38e-14	IGLV@	chr22	23135195-23235998	+	217235_x_at	IGLL1/IGLL5*	immunoglobulin lambda like polypeptide 1	Plasma Membrane	other
219543_at	11.17	12.19	-2.03	0	0	PBLD	chr10	70042416-70056891	-	219543_at	PBLD*	phenazine biosynthesis like protein domain containing	Cytoplasm	enzyme
225337_at	9.63	10.65	-2.03	0	0	ABHD2	chr15	89744077-89745586	+	225337_at	ABHD2*	abhydrolase domain containing 2	Other	enzyme
226769_at	5.45	6.47	-2.03	0.006089	0.01399	FIBIN	chr11	27015655-27018137	+	226769_at	FIBIN*	fin bud initiation factor homolog (zebrafish)	Cytoplasm	other
227049_at	7.5	8.52	-2.03	0	0	ZADH2	chr18	72909277-72910951	-	227049_at	ZADH2*	zinc binding alcohol dehydrogenase domain containing 2	Cytoplasm	enzyme
228498_at	9.66	10.68	-2.03	2e-06	9e-06	0	chr9	33110653-33111272	+	228498_at	B4GALT1*	beta-1,4-galactosyltransferase 1	Cytoplasm	enzyme
229532_at	5.62	6.65	-2.03	2.3e-10	1.94e-09	ZNF502	chr3	44764606-44765315	+	229532_at	ZNF502*	zinc finger protein 502	Nucleus	other
239562_at	6.13	7.15	-2.03	1.3e-12	1.52e-11	LOC105379287; MTHFD2L	chr4	75027386-75027970	+	239562_at	MTHFD2L*	methylenetetrahydrofolate dehydrogenase (NADP+ dependent) 2-like	Cytoplasm	enzyme
242324_x_at	4.84	5.85	-2.03	0	0	CCBE1	chr18	57101148-57101599	-	242324_x_at	CCBE1*	collagen and calcium binding EGF domains 1	Extracellular Space	other
202446_s_at	8.95	9.98	-2.04	3e-10	2.49e-09	PLSCR1	chr3	146232966-146262518	-	202446_s_at	PLSCR1*	phospholipid scramblase 1	Plasma Membrane	enzyme
203029_s_at	5.58	6.61	-2.04	1.85e-13	2.4e-12	PTPRN2	chr7	157331759-158380367	-	203029_s_at	PTPRN2*	protein tyrosine phosphatase, receptor type N2	Plasma Membrane	phosphatase
203395_s_at	6.96	7.99	-2.04	0	0	HES1	chr3	193853933-193856396	+	203395_s_at	HES1*	hes family bHLH transcription factor 1	Nucleus	transcription regulator
203767_s_at	5.44	6.46	-2.04	2.37e-09	1.72e-08	STS	chrX	7137496-7272851	+	203767_s_at	STS*	steroid sulfatase (microsomal), isozyme S	Cytoplasm	enzyme	coumate
204284_at	9.09	10.11	-2.04	0.019434	0.03873	PPP1R3C	chr10	93388200-93392811	-	204284_at	PPP1R3C*	protein phosphatase 1 regulatory subunit 3C	Cytoplasm	phosphatase
204451_at	6.9	7.93	-2.04	6.08e-09	4.13e-08	FZD1	chr7	90893782-90898132	+	204451_at	FZD1*	frizzled class receptor 1	Plasma Membrane	G-protein coupled receptor
204891_s_at	5.84	6.87	-2.04	1.03e-10	9.16e-10	LCK	chr1	32716931-32751761	+	204891_s_at	LCK*	LCK proto-oncogene, Src family tyrosine kinase	Cytoplasm	kinase	dasatinib, pazopanib, nintedanib
204924_at	6.77	7.8	-2.04	0.000333	0.00102	TLR2	chr4	154624037-154626530	+	204924_at	TLR2	toll like receptor 2	Plasma Membrane	transmembrane receptor
205291_at	6.34	7.37	-2.04	0	0	IL2RB	chr22	37521886-37545962	-	205291_at	IL2RB	interleukin 2 receptor subunit beta	Plasma Membrane	transmembrane receptor	monoclonal antibody Mik-Beta-1, daclizumab, aldesleukin, denileukin diftitox
206009_at	5.47	6.5	-2.04	4.44e-16	8.31e-15	ITGA9	chr3	37493812-37860937	+	206009_at	ITGA9*	integrin subunit alpha 9	Plasma Membrane	other
206034_at	6.52	7.55	-2.04	5.33e-15	8.63e-14	SERPINB8	chr18	61637331-61654629	+	206034_at	SERPINB8*	serpin family B member 8	Cytoplasm	other
211795_s_at	6.32	7.35	-2.04	0.000508	0.001499	FYB	chr5	39108331-39203062	-	211795_s_at	FYB*	FYN binding protein	Nucleus	other
214419_s_at	5.93	6.96	-2.04	3.48e-11	3.32e-10	CYP2C9	chr10	96707539-96749039	-	214419_s_at	CYP2C9*	cytochrome P450 family 2 subfamily C member 9	Cytoplasm	enzyme
218819_at	8.61	9.64	-2.04	0	0	INTS6	chr13	51939363-52027134	-	218819_at	INTS6*	integrator complex subunit 6	Nucleus	enzyme
219489_s_at	6.88	7.9	-2.04	4e-06	1.7e-05	NXN	chr1	39351967-39384855	-	219489_s_at	NXN	nucleoredoxin	Nucleus	enzyme
220107_s_at	5.14	6.17	-2.04	0	0	ZC2HC1C	chr14	75536354-75544791	+	220107_s_at	ZC2HC1C	zinc finger C2HC-type containing 1C	Other	other
223449_at	5.99	7.02	-2.04	0.000258	0.000807	SEMA6A	chr5	115779251-115781281	-	223449_at	SEMA6A*	semaphorin 6A	Plasma Membrane	transmembrane receptor
230318_at	11.62	12.65	-2.04	1.67e-11	1.67e-10	SERPINA1	chr14	94843084-94843548	-	230318_at	SERPINA1*	serpin family A member 1	Extracellular Space	other
244297_at	4.59	5.62	-2.04	0	0	FAM95C	chr9	38541452-38543614	-	244297_at	ANKRD18A*	ankyrin repeat domain 18A	Other	other
1570078_a_at	6.2	7.22	-2.04	8.55e-15	1.35e-13	DOCK5	chr8	25042281-25162807	+	1570078_a_at	DOCK5*	dedicator of cytokinesis 5	Cytoplasm	other
177_at	6.07	7.11	-2.05	3.33e-16	6.32e-15	PLD1	chr3	171320592-171528244	-	177_at	PLD1*	phospholipase D1	Cytoplasm	enzyme
202269_x_at	8.59	9.63	-2.05	0	0	GBP1	chr1	89518878-89531043	-	202269_x_at	GBP1*	guanylate binding protein 1	Cytoplasm	enzyme
203543_s_at	8.6	9.64	-2.05	6.76e-10	5.31e-09	KLF9	chr9	72999824-73029540	-	203543_s_at	KLF9*	Kruppel-like factor 9	Nucleus	transcription regulator
203879_at	6.35	7.38	-2.05	2.31e-07	1e-06	PIK3CD	chr1	9711802-9788974	+	203879_at	PIK3CD*	phosphatidylinositol-4,5-bisphosphate 3-kinase catalytic subunit delta	Cytoplasm	kinase	SF 1126, PX-866, dactolisib, pictilisib, buparlisib, XL147, idelalisib, idelalisib/rituximab, PQR309, AMG-319, INCB050465, RP6530, INCB040093, acalisib, PWT143
203989_x_at	5.73	6.76	-2.05	0.000574	0.001675	F2R	chr5	76011750-76031298	+	203989_x_at	F2R*	coagulation factor II thrombin receptor	Plasma Membrane	G-protein coupled receptor	chrysalin, vorapaxar, PAR1 inhibitor, argatroban, bivalirudin
205040_at	12.07	13.11	-2.05	2.02e-13	2.62e-12	ORM1	chr9	117085335-117088757	+	205040_at	ORM1*	orosomucoid 1	Extracellular Space	other
205638_at	3.3	4.33	-2.05	0	0	ADGRB3	chr6	69348550-70099399	+	205638_at	ADGRB3*	adhesion G protein-coupled receptor B3	Plasma Membrane	G-protein coupled receptor
206068_s_at	7.98	9.02	-2.05	0	0	ACADL	chr2	211052647-211090125	-	206068_s_at	ACADL*	acyl-CoA dehydrogenase, long chain	Cytoplasm	enzyme
207041_at	9.11	10.15	-2.05	0	0	MASP2	chr1	11086580-11107280	-	207041_at	MASP2*	mannan binding lectin serine peptidase 2	Extracellular Space	peptidase
209277_at	4.12	5.15	-2.05	4.55e-14	6.47e-13	TFPI2	chr7	93514721-93520203	-	209277_at	TFPI2*	tissue factor pathway inhibitor 2	Extracellular Space	other
210299_s_at	5.26	6.3	-2.05	1.21e-07	6.77e-07	FHL1	chrX	135252084-135293103	+	210299_s_at	FHL1*	four and a half LIM domains 1	Cytoplasm	other
215870_s_at	5.66	6.69	-2.05	4e-06	1.6e-05	PLA2G5	chr1	20389973-20417659	+	215870_s_at	PLA2G5*	phospholipase A2 group V	Extracellular Space	enzyme	varespladib methyl, varespladib
225168_at	6.52	7.56	-2.05	0	0	FRMD4A	chr10	13685705-14372883	-	225168_at	FRMD4A*	FERM domain containing 4A	Plasma Membrane	other
225450_at	7.43	8.46	-2.05	9.26e-08	5.28e-07	AMOTL1	chr11	94605177-94609835	+	225450_at	AMOTL1*	angiomotin like 1	Plasma Membrane	other
226525_at	7.9	8.94	-2.05	0.000281	0.000871	STK17B	chr2	196998306-197000092	-	226525_at	STK17B*	serine/threonine kinase 17b	Nucleus	kinase
236600_at	5.12	6.16	-2.05	5.13e-09	3.53e-08	SPG20	chr13	36875777-36876234	-	236600_at	SPG20*	spastic paraplegia 20 (Troyer syndrome)	Cytoplasm	other
237262_at	6.73	7.77	-2.05	0	0	GAREM1	chr18	29846100-29846690	-	237262_at	GAREM1*	GRB2 associated regulator of MAPK1 subtype 1	Nucleus	other
239989_at	5.98	7.01	-2.05	1.11e-16	2.21e-15	CNTLN	chr9	17301585-17302049	+	239989_at	CNTLN*	centlein	Cytoplasm	other
242662_at	8.74	9.77	-2.05	9.1e-14	1.24e-12	PCSK6	chr15	101932815-101933266	-	242662_at	PCSK6*	proprotein convertase subtilisin/kexin type 6	Extracellular Space	peptidase
243041_s_at	4.81	5.85	-2.05	5e-15	8.11e-14	0	chr3	30045699-30046192	-	243041_s_at	RBMS3*	RNA binding motif single stranded interacting protein 3	Other	other
244008_at	5.65	6.69	-2.05	3.94e-10	3.2e-09	PARP8	chr5	50141792-50142356	+	244008_at	PARP8*	poly(ADP-ribose) polymerase family member 8	Other	other
1563874_at	5.95	6.99	-2.05	0.000111	0.000374	WDR72	chr15	53908077-54051838	-	1563874_at	WDR72*	WD repeat domain 72	Cytoplasm	other
201218_at	7.07	8.12	-2.06	6e-05	0.000211	CTBP2	chr10	126676074-126849067	-	201218_at	CTBP2*	C-terminal binding protein 2	Nucleus	transcription regulator
203761_at	6.67	7.71	-2.06	1.8e-05	7.2e-05	SLA	chr8	134048973-134072446	-	203761_at	SLA*	Src-like-adaptor	Plasma Membrane	other
205633_s_at	10.87	11.91	-2.06	1.46e-13	1.92e-12	ALAS1	chr3	52232227-52248343	+	205633_s_at	ALAS1	5'-aminolevulinate synthase 1	Cytoplasm	enzyme
212099_at	9.44	10.48	-2.06	1.33e-15	2.34e-14	RHOB	chr2	20646834-20649255	+	212099_at	RHOB*	ras homolog family member B	Cytoplasm	enzyme
214916_x_at	5.19	6.23	-2.06	4.65e-14	6.6e-13	IGHA1; IGHA2; IGHG1; IGHG3; IGHJ4; IGHM; IGHV3-23; IGHV4-31; IGK; ZCWPW2	chr14	106322170-106725718	-	IGHA1	IGHA1*	immunoglobulin heavy constant alpha 1	Extracellular Space	other
218688_at	6.69	7.73	-2.06	4.66e-15	7.6e-14	TKFC	chr11	61100692-61114081	+	218688_at	TKFC*	triokinase and FMN cyclase	Cytoplasm	kinase
219427_at	5.38	6.42	-2.06	0	0	FAT4	chr4	126411925-126414086	+	219427_at	FAT4	FAT atypical cadherin 4	Cytoplasm	other
225163_at	7.3	8.34	-2.06	7.77e-16	1.41e-14	FRMD4A	chr10	13685705-14372883	-	225163_at	FRMD4A*	FERM domain containing 4A	Plasma Membrane	other
231684_at	6.27	7.31	-2.06	2.7e-05	0.000102	ANGPTL3	chr1	63063204-63066800	-	231684_at	ANGPTL3*	angiopoietin like 3	Extracellular Space	growth factor
235751_s_at	5.66	6.71	-2.06	0	0	VMO1	chr17	4688580-4689727	-	235751_s_at	VMO1*	vitelline membrane outer layer 1 homolog	Extracellular Space	other
201983_s_at	8.94	9.99	-2.07	1.21e-14	1.87e-13	EGFR	chr7	55086724-55275772	+	201983_s_at	EGFR*	epidermal growth factor receptor	Plasma Membrane	kinase	cetuximab, AEE 788, panitumumab, BMS-599626, varlitinib, tesevatinib, bevacizumab/erlotinib, afatinib, nimotuzumab, necitumumab, icotinib, sapitinib, cetuximab/irinotecan, lapatinib/pazopanib, irinotecan/panitumumab, erlotinib/vismodegib, erlotinib/gemcitabine, lapatinib/letrozole, capecitabine/lapatinib, bevacizumab/panitumumab, bevacizumab/cetuximab, EGFR tyrosine kinase inhibitor, capecitabine…
202309_at	10.65	11.7	-2.07	0	0	MTHFD1	chr14	64855092-64926721	+	202309_at	MTHFD1*	methylenetetrahydrofolate dehydrogenase (NADP+ dependent) 1, methenyltetrahydrofolate cyclohydrolase, formyltetrahydrofolate synthetase	Cytoplasm	enzyme
203002_at	7.57	8.62	-2.07	0	0	AMOTL2	chr3	134074722-134089647	-	203002_at	AMOTL2	angiomotin like 2	Plasma Membrane	other
204119_s_at	8.7	9.76	-2.07	0	0	ADK	chr10	75936537-76468241	+	204119_s_at	ADK*	adenosine kinase	Nucleus	kinase	adenosine kinase inhibitor, pegintron/ribavirin, PEG-interferon alfa-2a/ribavirin, nitazoxanide/peginterferon alfa-2a/ribavirin, interferon alfacon-1/ribavirin, interferon alfa-2b/ribavirin, ribavirin
207526_s_at	4.37	5.42	-2.07	1.33e-11	1.34e-10	IL1RL1	chr2	102954678-102960216	+	207526_s_at	IL1RL1*	interleukin 1 receptor like 1	Plasma Membrane	transmembrane receptor
209368_at	8.35	9.4	-2.07	0	0	EPHX2	chr8	27348691-27402120	+	209368_at	EPHX2	epoxide hydrolase 2	Cytoplasm	enzyme
210279_at	3.62	4.67	-2.07	1.63e-08	1.04e-07	GPR18	chr13	99906993-99910549	-	210279_at	GPR18	G protein-coupled receptor 18	Plasma Membrane	G-protein coupled receptor
210663_s_at	7.29	8.34	-2.07	2.51e-09	1.81e-08	KYNU	chr2	143635225-143747104	+	210663_s_at	KYNU*	kynureninase	Cytoplasm	enzyme
218692_at	9.4	10.45	-2.07	8e-06	3.5e-05	SYBU	chr8	110586414-110703833	-	218692_at	SYBU	syntabulin	Other	other
222549_at	10.7	11.75	-2.07	0	0	CLDN1	chr3	190023493-190040215	-	222549_at	CLDN1*	claudin 1	Plasma Membrane	other
227701_at	7.05	8.1	-2.07	0	0	CCDC186	chr10	115880622-115883220	-	227701_at	CCDC186*	coiled-coil domain containing 186	Other	other
229851_s_at	8.49	9.54	-2.07	5.18e-09	3.56e-08	C11orf54	chr11	93495001-93495508	+	229851_s_at	C11orf54*	chromosome 11 open reading frame 54	Nucleus	enzyme
238513_at	8.62	9.67	-2.07	0	0	PRRG4	chr11	32875530-32879669	+	238513_at	PRRG4*	proline rich and Gla domain 4	Plasma Membrane	other
201626_at	11.15	12.2	-2.08	3.42e-09	2.41e-08	INSIG1	chr7	155089424-155395498	+	201626_at	INSIG1*	insulin induced gene 1	Cytoplasm	other
202982_s_at	8.73	9.78	-2.08	2.17e-12	2.44e-11	ACOT1; ACOT2	chr14	74035988-74042357	+	202982_s_at	ACOT2	acyl-CoA thioesterase 2	Cytoplasm	enzyme
203528_at	4.89	5.94	-2.08	8.24e-07	4e-06	SEMA4D	chr9	91992151-92020458	-	203528_at	SEMA4D*	semaphorin 4D	Plasma Membrane	transmembrane receptor
203760_s_at	6.81	7.87	-2.08	3.51e-07	2e-06	SLA	chr8	134049897-134115075	-	203760_s_at	SLA*	Src-like-adaptor	Plasma Membrane	other
205159_at	5.98	7.03	-2.08	0.006264	0.014346	CSF2RB	chr22	37318075-37336481	+	205159_at	CSF2RB	colony stimulating factor 2 receptor beta common subunit	Plasma Membrane	transmembrane receptor	sargramostim, EPO/sargramostim, rituximab/sargramostim
205565_s_at	7.17	8.23	-2.08	0	0	FXN	chr9	71650174-71688013	+	205565_s_at	FXN*	frataxin	Cytoplasm	kinase
205942_s_at	6.08	7.14	-2.08	8.96e-13	1.07e-11	ACSM3	chr16	20775369-20797633	+	205942_s_at	ACSM3*	acyl-CoA synthetase medium-chain family member 3	Cytoplasm	enzyme
217289_s_at	7.06	8.12	-2.08	1.13e-10	9.94e-10	SLC37A4	chr11	118895619-118900079	-	217289_s_at	SLC37A4*	solute carrier family 37 member 4	Cytoplasm	transporter
217897_at	6.74	7.8	-2.08	3e-06	1.2e-05	FXYD6	chr11	117707692-117747367	-	217897_at	FXYD6	FXYD domain containing ion transport regulator 6	Plasma Membrane	ion channel
221601_s_at	5.11	6.17	-2.08	2.27e-10	1.92e-09	FCMR	chr1	207077657-207095343	-	221601_s_at	FCMR*	Fc fragment of IgM receptor	Plasma Membrane	other
36742_at	7.62	8.68	-2.08	1.41e-11	1.42e-10	TRIM15	chr6	30134953-30140531	+	36742_at	TRIM15*	tripartite motif containing 15	Other	other
224341_x_at	5.13	6.19	-2.08	3.51e-10	2.88e-09	TLR4	chr9	120466659-120478699	+	224341_x_at	TLR4*	toll like receptor 4	Plasma Membrane	transmembrane receptor	resatorvid
225167_at	7	8.06	-2.08	0	0	FRMD4A	chr10	13685705-14372883	-	225167_at	FRMD4A*	FERM domain containing 4A	Plasma Membrane	other
225980_at	7.01	8.07	-2.08	0	0	ELMSAN1	chr14	74181824-74185094	-	225980_at	ELMSAN1*	ELM2 and Myb/SANT domain containing 1	Nucleus	other
226571_s_at	6.33	7.39	-2.08	1.67e-13	2.18e-12	PTPRS	chr19	5205518-5206172	-	226571_s_at	PTPRS*	protein tyrosine phosphatase, receptor type S	Plasma Membrane	phosphatase
229091_s_at	3.85	4.91	-2.08	0.003455	0.008433	CCNJ	chr10	97820185-97820802	+	229091_s_at	CCNJ*	cyclin J	Nucleus	other
231102_at	5.52	6.57	-2.08	2.55e-15	4.32e-14	CROT	chr7	86988899-86989370	+	231102_at	CROT*	carnitine O-octanoyltransferase	Cytoplasm	enzyme
232124_at	3.94	4.99	-2.08	1.29e-11	1.31e-10	FAM198A	chr3	43074136-43099138	+	232124_at	FAM198A	family with sequence similarity 198 member A	Other	other
233059_at	4.56	5.62	-2.08	1.38e-13	1.82e-12	KCNJ3	chr2	155713374-155714864	+	233059_at	KCNJ3*	potassium voltage-gated channel subfamily J member 3	Plasma Membrane	ion channel
233604_at	5.63	6.68	-2.08	1.12e-10	9.87e-10	FLJ22763	chr3	108855560-108869074	+	233604_at	FLJ22763	uncharacterized LOC401081	Other	other
238581_at	4.6	5.66	-2.08	0.00069	0.001979	GBP5	chr1	89724632-89725281	-	238581_at	GBP5*	guanylate binding protein 5	Plasma Membrane	enzyme
239930_at	7.26	8.32	-2.08	1.47e-13	1.94e-12	GALNT2	chr1	230400317-230400718	+	239930_at	GALNT2*	polypeptide N-acetylgalactosaminyltransferase 2	Cytoplasm	enzyme
244740_at	6.59	7.65	-2.08	0	0	0	chr19	56989518-57005713	+	244740_at	ZNF667-AS1*	ZNF667 antisense RNA 1 (head to head)	Other	other
202016_at	8.42	9.48	-2.09	3.33e-16	6.32e-15	MEST	chr7	130131936-130146133	+	202016_at	MEST	mesoderm specific transcript	Cytoplasm	peptidase
203180_at	5.18	6.25	-2.09	2e-06	1.1e-05	ALDH1A3	chr15	101420060-101456829	+	203180_at	ALDH1A3*	aldehyde dehydrogenase 1 family member A3	Cytoplasm	enzyme
211144_x_at	5.03	6.1	-2.09	3.62e-13	4.53e-12	TARP; TRGC1; TRGC2; TRGV9	chr7	38279195-38370558	-	211144_x_at	TARP*	TCR gamma alternate reading frame protein	Cytoplasm	other
212412_at	10.73	11.8	-2.09	0	0	PDLIM5	chr4	95586542-95589377	+	212412_at	PDLIM5*	PDZ and LIM domain 5	Cytoplasm	other
39763_at	13.03	14.09	-2.09	1.52e-13	2e-12	HPX	chr11	6452271-6462221	-	39763_at	HPX*	hemopexin	Extracellular Space	transporter
227863_at	4.33	5.39	-2.09	0	0	IFITM10	chr11	1753645-1757388	-	227863_at	IFITM10*	interferon induced transmembrane protein 10	Other	other
231982_at	5.02	6.08	-2.09	5.73e-07	3e-06	SMIM24	chr19	3474409-3483401	-	231982_at	SMIM24	small integral membrane protein 24	Cytoplasm	other
235787_at	5.8	6.86	-2.09	1.11e-16	2.21e-15	CDC37L1	chr9	4707786-4708396	+	235787_at	CDC37L1*	cell division cycle 37 like 1	Cytoplasm	other
236621_at	6.15	7.22	-2.09	0	0	RPS27; RPS27P29	chr11	116906746-116907389	-	236621_at	RPS27*	ribosomal protein S27	Cytoplasm	other	BAY1161909
239594_at	4.52	5.59	-2.09	0.009128	0.019982	DRAIC	chr15	69855598-69863247	+	239594_at	DRAIC*	downregulated RNA in cancer, inhibitor of cell invasion and migration	Other	other
241716_at	4.42	5.48	-2.09	3e-06	1.5e-05	HSPD1	chr2	198360227-198360981	-	241716_at	HSPD1*	heat shock protein family D (Hsp60) member 1	Cytoplasm	enzyme
201571_s_at	7.44	8.5	-2.1	6.66e-14	9.21e-13	DCTD	chr4	183811256-183838463	-	201571_s_at	DCTD*	dCMP deaminase	Cytoplasm	enzyme
203153_at	7.61	8.68	-2.1	8.5e-13	1.01e-11	IFIT1	chr10	91152405-91163610	+	203153_at	IFIT1	interferon induced protein with tetratricopeptide repeats 1	Cytoplasm	other
203888_at	5.22	6.29	-2.1	2.56e-07	1e-06	THBD	chr20	23026634-23030683	-	203888_at	THBD*	thrombomodulin	Plasma Membrane	transmembrane receptor
204018_x_at	6.84	7.91	-2.1	2.06e-10	1.75e-09	HBA1; HBA2	chr16	226678-227520	+	204018_x_at	HBA1/HBA2*	hemoglobin subunit alpha 2	Extracellular Space	transporter	iron dextran, mefloquine
204846_at	10.74	11.81	-2.1	4.58e-13	5.66e-12	CP	chr3	148891375-148939579	-	204846_at	CP*	ceruloplasmin (ferroxidase)	Extracellular Space	enzyme
205355_at	9.18	10.25	-2.1	0	0	ACADSB	chr10	124768533-124814652	+	205355_at	ACADSB*	acyl-CoA dehydrogenase, short/branched chain	Cytoplasm	enzyme
209760_at	7.75	8.82	-2.1	0	0	KIAA0922	chr4	154505985-154557775	+	209760_at	KIAA0922	KIAA0922	Other	other
212372_at	9.6	10.67	-2.1	0	0	MYH10	chr17	8346094-8408202	-	212372_at	MYH10*	myosin, heavy chain 10, non-muscle	Cytoplasm	other
215723_s_at	4.32	5.39	-2.1	5.13e-12	5.46e-11	PLD1	chr3	171329257-171395651	-	215723_s_at	PLD1*	phospholipase D1	Cytoplasm	enzyme
220110_s_at	4.46	5.52	-2.1	0	0	NXF3	chrX	102330751-102348022	-	220110_s_at	NXF3*	nuclear RNA export factor 3	Nucleus	transporter
220773_s_at	5.87	6.94	-2.1	0	0	GPHN	chr14	66975205-67647664	+	220773_s_at	GPHN*	gephyrin	Plasma Membrane	enzyme
221583_s_at	3.97	5.04	-2.1	5.53e-08	3.26e-07	KCNMA1	chr10	78644636-79397568	-	221583_s_at	KCNMA1*	potassium calcium-activated channel subfamily M alpha 1	Plasma Membrane	ion channel	tedisamil, cromolyn
224396_s_at	4.11	5.18	-2.1	1e-06	6e-06	ASPN	chr9	95219543-95237197	-	224396_s_at	ASPN*	asporin	Extracellular Space	other
224917_at	7.85	8.92	-2.1	5.21e-11	4.82e-10	MIR21; VMP1	chr17	57918691-57919727	+	224917_at	VMP1*	vacuole membrane protein 1	Plasma Membrane	other
228469_at	8.71	9.78	-2.1	0	0	0	chr4	159630883-159631912	+	228469_at	PPID*	peptidylprolyl isomerase D	Cytoplasm	enzyme
231824_at	6.56	7.62	-2.1	0	0	LARP1B	chr4	128982422-129132287	+	231824_at	LARP1B*	La ribonucleoprotein domain family member 1B	Extracellular Space	other
232551_at	7.56	8.63	-2.1	0	0	SLC26A6	chr19	15384645-15385514	-	232551_at	SLC26A6*	solute carrier family 26 member 6	Cytoplasm	transporter
243110_x_at	3.28	4.35	-2.1	1.28e-07	7.13e-07	NPW	chr16	2069627-2070750	+	243110_x_at	NPW	neuropeptide W	Extracellular Space	other
243290_at	5.64	6.71	-2.1	0	0	0	chr5	167868787-167869444	+	243290_at	WWC1*	WW and C2 domain containing 1	Cytoplasm	transcription regulator
1569003_at	8.88	9.95	-2.1	3.86e-09	2.7e-08	0	chr17	57915319-57916647	-	1569003_at	VMP1*	vacuole membrane protein 1	Plasma Membrane	other
206978_at	5.31	6.39	-2.11	5.1e-05	0.000183	CCR2	chr3	46398979-46402419	+	206978_at	CCR2*	C-C motif chemokine receptor 2	Plasma Membrane	G-protein coupled receptor	PF-4136309
209340_at	10.29	11.37	-2.11	0	0	UAP1	chr1	162531391-162569627	+	209340_at	UAP1	UDP-N-acetylglucosamine pyrophosphorylase 1	Nucleus	enzyme
215501_s_at	6.26	7.34	-2.11	2.22e-15	3.78e-14	DUSP10	chr1	221875491-221915431	-	215501_s_at	DUSP10*	dual specificity phosphatase 10	Nucleus	phosphatase
220393_at	4.89	5.97	-2.11	2.59e-10	2.17e-09	LGSN	chr6	63989561-64029882	-	220393_at	LGSN	lengsin, lens protein with glutamine synthetase domain	Plasma Membrane	enzyme
221563_at	8	9.08	-2.11	0	0	DUSP10	chr1	221874582-221915410	-	221563_at	DUSP10*	dual specificity phosphatase 10	Nucleus	phosphatase
63825_at	7.16	8.24	-2.11	0	0	ABHD2	chr15	89742872-89744003	+	63825_at	ABHD2*	abhydrolase domain containing 2	Other	enzyme
225763_at	6.36	7.44	-2.11	8e-05	0.000278	RCSD1	chr1	167599494-167675479	+	225763_at	RCSD1*	RCSD domain containing 1	Other	other
226065_at	5.95	7.03	-2.11	5.67e-14	7.94e-13	PRICKLE1	chr12	42852599-42859061	-	226065_at	PRICKLE1*	prickle planar cell polarity protein 1	Nucleus	other
227188_at	5.65	6.72	-2.11	9e-06	3.8e-05	EVA1C	chr21	33867328-33887694	+	227188_at	EVA1C	eva-1 homolog C (C. elegans)	Other	other
230931_at	11.6	12.67	-2.11	2.18e-12	2.45e-11	PLG	chr6	161174618-161175083	+	230931_at	PLG*	plasminogen	Extracellular Space	peptidase	tenecteplase, PLAT, tranexamic acid, aprotinin, 6-aminocaproic acid, reteplase
231671_at	6.93	8.01	-2.11	5.43e-13	6.66e-12	FGA	chr4	155504958-155505427	+	231671_at	FGA*	fibrinogen alpha chain	Extracellular Space	other	F2
235183_at	5.79	6.86	-2.11	3.82e-09	2.67e-08	FILIP1	chr6	76001575-76003438	-	235183_at	FILIP1*	filamin A interacting protein 1	Cytoplasm	other
1555553_a_at	6.95	8.02	-2.11	6.71e-08	3.91e-07	SLC22A7	chr6	43266082-43267924	+	1555553_a_at	SLC22A7*	solute carrier family 22 member 7	Plasma Membrane	transporter
1565778_at	5.32	6.4	-2.11	1.24e-12	1.45e-11	ABCA8	chr17	66873337-66876342	-	1565778_at	ABCA8*	ATP binding cassette subfamily A member 8	Plasma Membrane	transporter
200696_s_at	9.39	10.47	-2.12	7.1e-09	4.77e-08	GSN	chr9	124062124-124095120	+	200696_s_at	GSN*	gelsolin	Extracellular Space	other
201695_s_at	7.42	8.5	-2.12	1.58e-13	2.08e-12	PNP	chr14	20937564-20945199	+	201695_s_at	PNP	purine nucleoside phosphorylase	Nucleus	enzyme	forodesine, PD 141955, purine nucleoside phosphorylase inhibitor
203243_s_at	7.72	8.81	-2.12	0	0	PDLIM5	chr4	95373108-95586632	+	203243_s_at	PDLIM5*	PDZ and LIM domain 5	Cytoplasm	other
203659_s_at	6.57	7.65	-2.12	0	0	TRIM13	chr13	50571803-50587305	+	203659_s_at	TRIM13*	tripartite motif containing 13	Cytoplasm	enzyme
208241_at	5.45	6.53	-2.12	9.87e-13	1.17e-11	NRG1	chr8	32405807-32586134	+	208241_at	NRG1*	neuregulin 1	Other	other
223315_at	7.24	8.33	-2.12	1.1e-05	4.3e-05	NTN4	chr12	96051582-96184536	-	223315_at	NTN4	netrin 4	Extracellular Space	other
225660_at	5.34	6.43	-2.12	9e-06	3.7e-05	SEMA6A	chr5	115781092-115910452	-	225660_at	SEMA6A*	semaphorin 6A	Plasma Membrane	transmembrane receptor
226228_at	3.1	4.18	-2.12	7.6e-10	5.91e-09	AQP4	chr18	24432009-24434596	-	226228_at	AQP4*	aquaporin 4	Plasma Membrane	transporter
231667_at	5.88	6.97	-2.12	9.99e-16	1.79e-14	SLC39A5	chr12	56631181-56631627	+	231667_at	SLC39A5*	solute carrier family 39 member 5	Plasma Membrane	transporter
232473_at	5.38	6.46	-2.12	4.66e-15	7.6e-14	0	chr10	13689748-13691669	-	232473_at	LOC101928524	uncharacterized LOC101928524	Other	other
244255_at	3.75	4.84	-2.12	0	0	LOC286114	chr8	20831896-20832537	+	244255_at	LOC286114*	uncharacterized LOC286114	Other	other
1556194_a_at	5.34	6.42	-2.12	4.66e-15	7.6e-14	HSPA4L	chr4	128758921-128761884	+	1556194_a_at	HSPA4L*	heat shock protein family A (Hsp70) member 4 like	Cytoplasm	other
201170_s_at	10.05	11.15	-2.13	1.42e-13	1.87e-12	BHLHE40	chr3	5021207-5026861	+	201170_s_at	BHLHE40*	basic helix-loop-helix family member e40	Nucleus	transcription regulator
205203_at	6.82	7.91	-2.13	0	0	PLD1	chr3	171320592-171528244	-	205203_at	PLD1*	phospholipase D1	Cytoplasm	enzyme
205480_s_at	11.66	12.75	-2.13	2.08e-14	3.1e-13	UGP2	chr2	64069235-64118585	+	205480_s_at	UGP2*	UDP-glucose pyrophosphorylase 2	Cytoplasm	enzyme
209978_s_at	12.3	13.4	-2.13	8.06e-07	4e-06	LPA; PLG	chr6	161123287-161174108	+	209978_s_at	PLG*	plasminogen	Extracellular Space	peptidase	tenecteplase, PLAT, tranexamic acid, aprotinin, 6-aminocaproic acid, reteplase
210755_at	3.87	4.96	-2.13	1.55e-15	2.7e-14	HGF	chr7	81380204-81399341	-	210755_at	HGF*	hepatocyte growth factor	Extracellular Space	growth factor	rilotumumab, MP0250
214467_at	4.76	5.85	-2.13	1e-06	6e-06	GPR65	chr14	88477191-88478419	+	214467_at	GPR65	G protein-coupled receptor 65	Plasma Membrane	G-protein coupled receptor
214735_at	5.21	6.31	-2.13	0	0	IPCEF1	chr6	154475633-154567896	-	214735_at	IPCEF1	interaction protein for cytohesin exchange factors 1	Cytoplasm	enzyme
217738_at	9.19	10.28	-2.13	6.71e-11	6.12e-10	NAMPT	chr7	105888738-105925638	-	217738_at	NAMPT*	nicotinamide phosphoribosyltransferase	Extracellular Space	cytokine	KPT-9274
227353_at	6.14	7.23	-2.13	1.11e-16	2.21e-15	TMC8	chr17	76138317-76139049	+	227353_at	TMC8*	transmembrane channel like 8	Cytoplasm	other
242626_at	5.2	6.29	-2.13	1.34e-11	1.35e-10	SAMD5	chr6	147889160-147889872	+	242626_at	SAMD5*	sterile alpha motif domain containing 5	Other	other
1554462_a_at	7.91	9	-2.13	0.000149	0.00049	DNAJB9	chr7	108210371-108214144	+	1554462_a_at	DNAJB9*	DnaJ heat shock protein family (Hsp40) member B9	Nucleus	other
1557116_at	7.5	8.59	-2.13	0	0	APOL6	chr22	36063198-36064407	+	1557116_at	APOL6*	apolipoprotein L6	Extracellular Space	transporter
202071_at	10.3	11.4	-2.14	1.44e-15	2.52e-14	SDC4	chr20	43953930-43977050	-	202071_at	SDC4	syndecan 4	Plasma Membrane	other
203500_at	8.21	9.31	-2.14	0	0	GCDH	chr19	13002083-13010782	+	203500_at	GCDH*	glutaryl-CoA dehydrogenase	Cytoplasm	enzyme
203509_at	9.69	10.79	-2.14	0	0	SORL1	chr11	121322969-121500393	+	203509_at	SORL1*	sortilin-related receptor, L(DLR class) A repeats containing	Cytoplasm	transporter
203633_at	8.72	9.82	-2.14	0	0	CPT1A	chr11	68522350-68609382	-	203633_at	CPT1A*	carnitine palmitoyltransferase 1A	Cytoplasm	enzyme	perhexiline
203769_s_at	5.36	6.46	-2.14	1.48e-10	1.28e-09	STS	chrX	7137496-7272851	+	203769_s_at	STS*	steroid sulfatase (microsomal), isozyme S	Cytoplasm	enzyme	coumate
204120_s_at	5.97	7.07	-2.14	1.22e-15	2.16e-14	ADK	chr10	75936443-76468781	+	204120_s_at	ADK*	adenosine kinase	Nucleus	kinase	adenosine kinase inhibitor, pegintron/ribavirin, PEG-interferon alfa-2a/ribavirin, nitazoxanide/peginterferon alfa-2a/ribavirin, interferon alfacon-1/ribavirin, interferon alfa-2b/ribavirin, ribavirin
204385_at	7.6	8.7	-2.14	5.29e-12	5.63e-11	KYNU	chr2	143635223-143799874	+	204385_at	KYNU*	kynureninase	Cytoplasm	enzyme
204534_at	11.46	12.55	-2.14	2.69e-10	2.25e-09	VTN	chr17	26694305-26697287	-	204534_at	VTN	vitronectin	Extracellular Space	other
204959_at	5.53	6.62	-2.14	0.03192	0.059662	MNDA	chr1	158801167-158819270	+	204959_at	MNDA	myeloid cell nuclear differentiation antigen	Nucleus	other
205303_at	8.99	10.09	-2.14	6e-06	2.4e-05	KCNJ8	chr12	21917889-21927747	-	205303_at	KCNJ8*	potassium voltage-gated channel subfamily J member 8	Plasma Membrane	ion channel	gliquidone, thiamylal
206325_at	9.92	11.01	-2.14	0	0	SERPINA6	chr14	94770585-94789673	-	206325_at	SERPINA6	serpin family A member 6	Extracellular Space	other
211458_s_at	11.58	12.67	-2.14	0	0	GABARAPL1; GABARAPL3	chr15	90890818-90892669	-	211458_s_at	GABARAPL3*	GABA type A receptor associated protein like 3 pseudogene	Other	other
211737_x_at	4.97	6.07	-2.14	1.02e-10	9.1e-10	PTN	chr7	136912353-137028534	-	211737_x_at	PTN*	pleiotrophin	Extracellular Space	growth factor
212229_s_at	8.67	9.77	-2.14	0	0	FBXO21	chr12	117581370-117628301	-	212229_s_at	FBXO21*	F-box protein 21	Extracellular Space	enzyme
212977_at	7.53	8.63	-2.14	3.98e-08	2.39e-07	ACKR3	chr2	237478487-237490997	+	212977_at	ACKR3*	atypical chemokine receptor 3	Plasma Membrane	G-protein coupled receptor
219528_s_at	4.82	5.92	-2.14	3.32e-08	2.02e-07	BCL11B	chr14	99635623-99737822	-	219528_s_at	BCL11B*	B-cell CLL/lymphoma 11B	Nucleus	transcription regulator
221223_x_at	7.36	8.46	-2.14	2.22e-16	4.28e-15	CISH	chr3	50643926-50649203	-	221223_x_at	CISH*	cytokine inducible SH2 containing protein	Cytoplasm	other
221815_at	8.92	10.02	-2.14	0	0	ABHD2	chr15	89741793-89744322	+	221815_at	ABHD2*	abhydrolase domain containing 2	Other	enzyme
223099_s_at	8.39	9.49	-2.14	0	0	LONP2	chr16	48381421-48387407	+	223099_s_at	LONP2*	lon peptidase 2, peroxisomal	Cytoplasm	peptidase
223319_at	8.48	9.58	-2.14	0	0	GPHN	chr14	66974124-67648515	+	223319_at	GPHN*	gephyrin	Plasma Membrane	enzyme
224964_s_at	6.87	7.97	-2.14	6.82e-07	3e-06	GNG2	chr14	52327329-52436513	+	224964_s_at	GNG2*	G protein subunit gamma 2	Plasma Membrane	enzyme
230659_at	7.73	8.82	-2.14	1.84e-11	1.83e-10	0	chr3	5260040-5260421	-	230659_at	EDEM1*	ER degradation enhancing alpha-mannosidase like protein 1	Cytoplasm	enzyme
233555_s_at	5.2	6.3	-2.14	4e-06	1.5e-05	SULF2	chr20	46290177-46292298	-	233555_s_at	SULF2*	sulfatase 2	Plasma Membrane	enzyme
202884_s_at	7.64	8.74	-2.15	0	0	PPP2R1B	chr11	111612232-111637113	-	202884_s_at	PPP2R1B*	protein phosphatase 2 regulatory subunit A, beta	Plasma Membrane	phosphatase
206265_s_at	5.81	6.91	-2.15	9.75e-08	5.54e-07	GPLD1	chr6	24428926-24489764	-	206265_s_at	GPLD1*	glycosylphosphatidylinositol specific phospholipase D1	Cytoplasm	enzyme
208369_s_at	7.83	8.93	-2.15	0	0	GCDH	chr19	13002083-13010782	+	208369_s_at	GCDH*	glutaryl-CoA dehydrogenase	Cytoplasm	enzyme
209201_x_at	6.71	7.81	-2.15	4.2e-05	0.000153	CXCR4	chr2	136872298-136875655	-	209201_x_at	CXCR4*	C-X-C motif chemokine receptor 4	Plasma Membrane	G-protein coupled receptor	cladribine/cytarabine/filgrastim/idarubicin/plerixafor, POL6326, BL-8040, plerixafor
209614_at	11.07	12.17	-2.15	2.04e-11	2.01e-10	ADH1B	chr4	100226120-100242556	-	209614_at	ADH1B*	alcohol dehydrogenase 1B (class I), beta polypeptide	Cytoplasm	enzyme	fomepizole
209670_at	5.96	7.07	-2.15	2e-06	1e-05	TRAC	chr14	22362612-23021093	+	209670_at	TRAC*	T-cell receptor alpha constant	Plasma Membrane	other
210116_at	3.96	5.07	-2.15	2.06e-09	1.5e-08	SH2D1A	chrX	123480406-123507000	+	210116_at	SH2D1A*	SH2 domain containing 1A	Cytoplasm	other
211828_s_at	4.48	5.58	-2.15	1.11e-16	2.21e-15	TNIK	chr3	170781669-171177852	-	211828_s_at	TNIK*	TRAF2 and NCK interacting kinase	Plasma Membrane	kinase
211919_s_at	6.36	7.46	-2.15	7e-06	3.1e-05	CXCR4	chr2	136872438-136875660	-	211919_s_at	CXCR4*	C-X-C motif chemokine receptor 4	Plasma Membrane	G-protein coupled receptor	cladribine/cytarabine/filgrastim/idarubicin/plerixafor, POL6326, BL-8040, plerixafor
220365_at	4.94	6.05	-2.15	0	0	ALLC	chr2	3742312-3750258	+	220365_at	ALLC	allantoicase	Other	enzyme
227728_at	7.94	9.05	-2.15	0	0	PPM1A	chr14	60764454-60765803	+	227728_at	PPM1A*	protein phosphatase, Mg2+/Mn2+ dependent 1A	Cytoplasm	phosphatase
232291_at	4.76	5.87	-2.15	1.44e-15	2.52e-14	MIR17HG; MIR18A; MIR19A; MIR19B1; MIR20A; MIR92A1	chr13	92004088-92006831	+	232291_at	MIR17HG*	miR-17-92a-1 cluster host gene	Other	other
235094_at	7.08	8.19	-2.15	7.88e-07	4e-06	TPM4	chr19	16189175-16189669	+	235094_at	TPM4*	tropomyosin 4	Cytoplasm	other
236044_at	4.87	5.97	-2.15	0	0	PLPP4	chr10	122348945-122349360	+	236044_at	PLPP4	phospholipid phosphatase 4	Plasma Membrane	phosphatase
1563298_at	5.4	6.5	-2.15	1.28e-11	1.3e-10	LOC101927331	chr2	105028609-105030489	-	1563298_at	LOC101927331	uncharacterized LOC101927331	Other	other
1561615_s_at	3.88	4.98	-2.15	2.6e-08	1.61e-07	SLC8A1	chr2	40657200-40739571	-	1561615_s_at	SLC8A1*	solute carrier family 8 member A1	Plasma Membrane	transporter	icosapent
203640_at	8.54	9.65	-2.16	4.44e-16	8.31e-15	MBNL2	chr13	98009048-98046373	+	203640_at	MBNL2*	muscleblind like splicing regulator 2	Other	other
204462_s_at	7.33	8.44	-2.16	0	0	SLC16A2	chrX	73641084-73753751	+	204462_s_at	SLC16A2	solute carrier family 16 member 2	Plasma Membrane	transporter
212599_at	9.04	10.15	-2.16	7.33e-13	8.82e-12	AUTS2	chr7	69064899-70258054	+	212599_at	AUTS2*	autism susceptibility candidate 2	Nucleus	other
212646_at	7.78	8.89	-2.16	3.05e-14	4.46e-13	RFTN1	chr3	16357357-16555501	-	212646_at	RFTN1*	raftlin, lipid raft linker 1	Plasma Membrane	other
216600_x_at	6.78	7.89	-2.16	7.58e-10	5.9e-09	ALDOB	chr9	104183657-104198056	+	216600_x_at	ALDOB*	aldolase, fructose-bisphosphate B	Cytoplasm	enzyme
218656_s_at	6.75	7.86	-2.16	0.003911	0.009438	LHFP	chr13	39917029-40177201	-	218656_s_at	LHFP*	lipoma HMGIC fusion partner	Other	other
226789_at	6.52	7.63	-2.16	1.41e-09	1.05e-08	EMB	chr5	49692030-49693820	-	226789_at	EMB*	embigin	Plasma Membrane	transporter
230677_at	6.24	7.35	-2.16	0	0	EXOC3L4	chr14	103568713-103576899	+	230677_at	EXOC3L4*	exocyst complex component 3 like 4	Other	other
207409_at	11.48	12.59	-2.17	4.41e-10	3.57e-09	LECT2	chr5	135282599-135290723	-	207409_at	LECT2	leukocyte cell derived chemotaxin 2	Extracellular Space	other
211748_x_at	7.71	8.82	-2.17	0.041267	0.074446	PTGDS	chr9	139872021-139876193	+	211748_x_at	PTGDS*	prostaglandin D2 synthase	Cytoplasm	enzyme
211990_at	11.02	12.14	-2.17	0.000496	0.001466	HLA-DPA1	chr6	33032790-33048537	-	211990_at	HLA-DPA1*	major histocompatibility complex, class II, DP alpha 1	Plasma Membrane	transmembrane receptor
215028_at	4.41	5.53	-2.17	7e-06	2.9e-05	SEMA6A	chr5	115804662-115806106	-	215028_at	SEMA6A*	semaphorin 6A	Plasma Membrane	transmembrane receptor
227336_at	7.38	8.5	-2.17	0	0	DTX1	chr12	113495494-113535830	+	227336_at	DTX1	deltex 1	Nucleus	transcription regulator
1554807_a_at	5.06	6.18	-2.17	1.71e-11	1.7e-10	SPIRE1	chr18	12448625-12453115	-	1554807_a_at	SPIRE1*	spire type actin nucleation factor 1	Cytoplasm	other
1555564_a_at	8.86	9.98	-2.17	2.1e-05	8.2e-05	CFI	chr4	110661853-110723196	-	1555564_a_at	CFI*	complement factor I	Extracellular Space	peptidase
202313_at	8.63	9.75	-2.18	0	0	PPP2R2A	chr8	26149230-26228610	+	202313_at	PPP2R2A*	protein phosphatase 2 regulatory subunit B, alpha	Cytoplasm	phosphatase
212923_s_at	9.91	11.03	-2.18	0	0	PXDC1	chr6	3722852-3751780	-	212923_s_at	PXDC1*	PX domain containing 1	Other	other
218504_at	8.09	9.21	-2.18	2.22e-16	4.28e-15	FAHD2A	chr2	96068447-96078879	+	218504_at	FAHD2A*	fumarylacetoacetate hydrolase domain containing 2A	Other	enzyme
222281_s_at	4.03	5.16	-2.18	0.000113	0.00038	C1orf186; LOC100505650	chr1	206279129-206280971	-	222281_s_at	C1orf186*	chromosome 1 open reading frame 186	Plasma Membrane	other
223650_s_at	6.72	7.84	-2.18	2.82e-09	2.02e-08	NRBF2	chr10	64893066-64914171	+	223650_s_at	NRBF2*	nuclear receptor binding factor 2	Nucleus	transcription regulator
223798_at	8.69	9.81	-2.18	1.06e-13	1.43e-12	SLC41A2	chr12	105198701-105322164	-	223798_at	SLC41A2*	solute carrier family 41 member 2	Plasma Membrane	transporter
230624_at	7.09	8.22	-2.18	1.11e-16	2.21e-15	SLC25A27	chr6	46645480-46645925	+	230624_at	SLC25A27*	solute carrier family 25 member 27	Cytoplasm	transporter
1552283_s_at	5.67	6.79	-2.18	5.84e-13	7.13e-12	ZDHHC11; ZDHHC11B	chr5	795719-851101	-	1552283_s_at	ZDHHC11*	zinc finger DHHC-type containing 11	Cytoplasm	other
200708_at	11.58	12.71	-2.19	0	0	GOT2	chr16	58741036-58768140	-	200708_at	GOT2	glutamic-oxaloacetic transaminase 2	Cytoplasm	enzyme
202972_s_at	6.8	7.93	-2.19	1.11e-16	2.21e-15	FAM13A	chr4	89647110-89744381	-	202972_s_at	FAM13A*	family with sequence similarity 13 member A	Cytoplasm	other
206641_at	3.5	4.63	-2.19	1.81e-12	2.06e-11	TNFRSF17	chr16	12058963-12061925	+	206641_at	TNFRSF17	tumor necrosis factor receptor superfamily member 17	Plasma Membrane	transmembrane receptor
208869_s_at	8.34	9.48	-2.19	5.55e-16	1.03e-14	GABARAPL1	chr12	10365448-10375722	+	208869_s_at	GABARAPL1*	GABA type A receptor associated protein like 1	Cytoplasm	other
214770_at	5.63	6.76	-2.19	0.000107	0.000361	MSR1	chr8	15965284-16035503	-	214770_at	MSR1*	macrophage scavenger receptor 1	Plasma Membrane	transmembrane receptor
219559_at	7.2	8.34	-2.19	0	0	SLC17A9	chr20	61595590-61599941	+	219559_at	SLC17A9*	solute carrier family 17 member 9	Cytoplasm	other
219622_at	8.56	9.69	-2.19	3.33e-15	5.55e-14	RAB20	chr13	111175413-111214071	-	219622_at	RAB20*	RAB20, member RAS oncogene family	Cytoplasm	enzyme
225619_at	3.53	4.66	-2.19	1.7e-05	6.6e-05	SLAIN1	chr13	78272469-78338366	+	225619_at	SLAIN1	SLAIN motif family member 1	Other	other
232000_at	4.79	5.92	-2.19	0	0	TTC39B	chr9	15163621-15165420	-	232000_at	TTC39B*	tetratricopeptide repeat domain 39B	Other	other
242931_at	8.67	9.81	-2.19	0	0	0	chrX	118156471-118156887	+	242931_at	LONRF3*	LON peptidase N-terminal domain and ring finger 3	Other	other
243278_at	5.98	7.11	-2.19	1.12e-11	1.14e-10	FOXP2	chr7	114332549-114333058	+	243278_at	FOXP2*	forkhead box P2	Nucleus	transcription regulator
244627_at	5.58	6.72	-2.19	0	0	TKFC	chr11	61115512-61116231	+	244627_at	TKFC*	triokinase and FMN cyclase	Cytoplasm	kinase
1554830_a_at	5.48	6.6	-2.19	3.09e-09	2.19e-08	STEAP3	chr2	119981421-120021272	+	1554830_a_at	STEAP3*	STEAP3 metalloreductase	Cytoplasm	transporter
1558706_a_at	4.8	5.93	-2.19	0	0	ATOH8	chr2	85981769-86002336	+	1558706_a_at	ATOH8*	atonal bHLH transcription factor 8	Nucleus	transcription regulator
1569542_at	6.24	7.37	-2.19	0	0	ADGRA3	chr4	22399163-22400525	-	1569542_at	ADGRA3*	adhesion G protein-coupled receptor A3	Other	other
202441_at	9.98	11.12	-2.2	0	0	ERLIN1	chr10	101909850-101945790	-	202441_at	ERLIN1*	ER lipid raft associated 1	Plasma Membrane	other
203973_s_at	10.23	11.36	-2.2	0	0	CEBPD	chr8	48649474-48650722	-	203973_s_at	CEBPD*	CCAAT/enhancer binding protein delta	Nucleus	transcription regulator
205098_at	6.51	7.65	-2.2	3e-06	1.5e-05	CCR1	chr3	46243201-46249815	-	205098_at	CCR1*	C-C motif chemokine receptor 1	Plasma Membrane	G-protein coupled receptor
206115_at	4.48	5.62	-2.2	3.62e-08	2.19e-07	EGR3	chr8	22545238-22550815	-	206115_at	EGR3	early growth response 3	Nucleus	transcription regulator
212414_s_at	7.26	8.4	-2.2	2.29e-14	3.4e-13	GLYR1; SEPT6	chrX	118750910-118827323	-	212414_s_at	GLYR1*	glyoxylate reductase 1 homolog	Other	other
214298_x_at	5.91	7.05	-2.2	2.38e-12	2.66e-11	SEPT6	chrX	118752147-118767458	-	214298_x_at	SEPT6*	septin 6	Cytoplasm	other
215977_x_at	6.43	7.57	-2.2	3.33e-15	5.55e-14	GK	chrX	30686204-30742275	+	215977_x_at	GK*	glycerol kinase	Cytoplasm	kinase
32837_at	7.8	8.94	-2.2	0	0	AGPAT2	chr9	139567601-139581848	-	32837_at	AGPAT2*	1-acylglycerol-3-phosphate O-acyltransferase 2	Cytoplasm	enzyme
228486_at	7.91	9.05	-2.2	4.89e-10	3.92e-09	SLC44A1	chr9	108127855-108200785	+	228486_at	SLC44A1*	solute carrier family 44 member 1	Plasma Membrane	transporter
228807_at	5.18	6.32	-2.2	0	0	ASPA	chr17	3405831-3406699	+	228807_at	ASPA*	aspartoacylase	Cytoplasm	enzyme
231093_at	4.45	5.58	-2.2	2.82e-13	3.59e-12	FCRL3	chr1	157646272-157646782	-	231093_at	FCRL3*	Fc receptor like 3	Plasma Membrane	other
236280_at	4.16	5.29	-2.2	3.4e-08	2.06e-07	P2RY10	chrX	78218533-78219224	+	236280_at	P2RY10*	purinergic receptor P2Y10	Plasma Membrane	G-protein coupled receptor
238429_at	5.73	6.86	-2.2	3.83e-11	3.62e-10	TMEM71	chr8	133722190-133772914	-	238429_at	TMEM71	transmembrane protein 71	Other	other
203615_x_at	9.12	10.27	-2.21	7.77e-16	1.41e-14	SULT1A1	chr16	28616917-28620649	-	203615_x_at	SULT1A1*	sulfotransferase family 1A member 1	Cytoplasm	enzyme
204882_at	6.24	7.39	-2.21	5.81e-09	3.96e-08	ARHGAP25	chr2	69002119-69053955	+	204882_at	ARHGAP25*	Rho GTPase activating protein 25	Cytoplasm	other
205624_at	4.86	6.01	-2.21	0.001353	0.003626	CPA3	chr3	148583083-148614862	+	205624_at	CPA3	carboxypeptidase A3	Extracellular Space	peptidase
205913_at	6.94	8.08	-2.21	3.19e-12	3.5e-11	PLIN1	chr15	90207602-90222584	-	205913_at	PLIN1	perilipin 1	Cytoplasm	other
210785_s_at	5.41	6.56	-2.21	1.44e-07	7.96e-07	THEMIS2	chr1	28206345-28213005	+	210785_s_at	THEMIS2*	thymocyte selection associated family member 2	Other	other
211644_x_at	5.35	6.49	-2.21	6.96e-13	8.4e-12	IGKC	chr2	89160396-89442344	-	211644_x_at	IGKC*	immunoglobulin kappa constant	Extracellular Space	other
214465_at	10.78	11.93	-2.21	0	0	ORM1; ORM2	chr9	117092154-117095409	+	214465_at	ORM2	orosomucoid 2	Extracellular Space	other
222513_s_at	7.93	9.07	-2.21	0	0	SORBS1	chr10	97071530-97321135	-	222513_s_at	SORBS1*	sorbin and SH3 domain containing 1	Plasma Membrane	other
229367_s_at	5.86	7.01	-2.21	0.000579	0.001687	GIMAP6	chr7	150322916-150324696	-	229367_s_at	GIMAP6*	GTPase, IMAP family member 6	Cytoplasm	other
229523_at	4.84	5.98	-2.21	5.19e-13	6.37e-12	TMEM200C	chr18	5889413-5889992	-	229523_at	TMEM200C*	transmembrane protein 200C	Other	other
230425_at	3.6	4.74	-2.21	1.22e-12	1.43e-11	EPHB1	chr3	134978852-134979305	+	230425_at	EPHB1*	EPH receptor B1	Plasma Membrane	kinase
1555538_s_at	3.05	4.19	-2.21	0	0	FAM9B	chrX	8993035-9002168	-	1555538_s_at	FAM9B*	family with sequence similarity 9 member B	Nucleus	other
1566968_at	6.3	7.44	-2.21	1.59e-13	2.09e-12	SPRY4-IT1	chr5	141697200-141697887	-	1566968_at	SPRY4-IT1*	SPRY4 intronic transcript 1	Other	other
204997_at	6.36	7.51	-2.22	3.77e-15	6.23e-14	GPD1	chr12	50497807-50503637	+	204997_at	GPD1*	glycerol-3-phosphate dehydrogenase 1	Cytoplasm	enzyme
209309_at	11.01	12.17	-2.22	3.89e-15	6.4e-14	AZGP1	chr7	99564353-99573640	-	209309_at	AZGP1*	alpha-2-glycoprotein 1, zinc-binding	Extracellular Space	transporter
211385_x_at	8.11	9.26	-2.22	0	0	SULT1A2	chr16	28603264-28608386	-	211385_x_at	SULT1A2*	sulfotransferase family 1A member 2	Cytoplasm	enzyme
215440_s_at	5.72	6.87	-2.22	2.24e-09	1.63e-08	BEX4	chrX	102470080-102472010	+	215440_s_at	BEX4	brain expressed X-linked 4	Cytoplasm	other
218983_at	8.59	9.74	-2.22	0	0	C1RL	chr12	7247150-7261793	-	218983_at	C1RL*	complement C1r subcomponent like	Extracellular Space	peptidase
219377_at	6.86	8	-2.22	0	0	GAREM1	chr18	29847478-30050447	-	219377_at	GAREM1*	GRB2 associated regulator of MAPK1 subtype 1	Nucleus	other
221207_s_at	5.38	6.53	-2.22	4.54e-11	4.25e-10	NBEA	chr13	36167142-36246867	+	221207_s_at	NBEA*	neurobeachin	Cytoplasm	other
221698_s_at	6.77	7.92	-2.22	2.66e-07	1e-06	CLEC7A	chr12	10269381-10282833	-	221698_s_at	CLEC7A*	C-type lectin domain family 7 member A	Plasma Membrane	transmembrane receptor
221928_at	8.94	10.09	-2.22	0	0	ACACB	chr12	109705561-109706031	+	221928_at	ACACB*	acetyl-CoA carboxylase beta	Cytoplasm	enzyme
227020_at	8.25	9.4	-2.22	0	0	YPEL2	chr17	57477964-57479090	+	227020_at	YPEL2*	yippee like 2	Nucleus	other
231577_s_at	9.17	10.32	-2.22	0	0	GBP1	chr1	89518486-89519395	-	231577_s_at	GBP1*	guanylate binding protein 1	Cytoplasm	enzyme
233952_s_at	7.6	8.75	-2.22	5.78e-13	7.06e-12	ZBTB21	chr21	43408746-43430450	-	233952_s_at	ZBTB21*	zinc finger and BTB domain containing 21	Nucleus	other
239252_at	4.32	5.47	-2.22	0	0	COX7B	chrX	77162457-77162852	+	239252_at	COX7B*	cytochrome c oxidase subunit 7B	Cytoplasm	enzyme
202960_s_at	10.91	12.06	-2.23	0	0	MUT	chr6	49398998-49430852	-	202960_s_at	MUT*	methylmalonyl-CoA mutase	Cytoplasm	enzyme	hydroxocobalamin, cyanocobalamin
204442_x_at	5.38	6.54	-2.23	4.14e-10	3.36e-09	LTBP4	chr19	41105100-41135722	+	204442_x_at	LTBP4*	latent transforming growth factor beta binding protein 4	Extracellular Space	growth factor
210056_at	6.98	8.13	-2.23	5.14e-11	4.77e-10	RND1	chr12	49250927-49259652	-	210056_at	RND1	Rho family GTPase 1	Cytoplasm	enzyme
213094_at	8.94	10.1	-2.23	2.22e-16	4.28e-15	ADGRG6	chr6	142726625-142767388	+	213094_at	ADGRG6*	adhesion G protein-coupled receptor G6	Plasma Membrane	G-protein coupled receptor
222874_s_at	5.57	6.72	-2.23	0	0	CLN8	chr8	1711940-1728933	+	222874_s_at	CLN8*	ceroid-lipofuscinosis, neuronal 8	Cytoplasm	other
227962_at	9.63	10.78	-2.23	0	0	ACOX1	chr17	73937587-73938315	-	227962_at	ACOX1*	acyl-CoA oxidase 1, palmitoyl	Cytoplasm	enzyme
228490_at	8.04	9.2	-2.23	0	0	ABHD2	chr15	89739234-89740318	+	228490_at	ABHD2*	abhydrolase domain containing 2	Other	enzyme
230258_at	5.43	6.58	-2.23	0	0	GLIS3	chr9	3825254-3825948	-	230258_at	GLIS3*	GLIS family zinc finger 3	Nucleus	transcription regulator
235891_at	3.76	4.92	-2.23	0	0	DNM3OS	chr1	172107542-172108270	-	235891_at	DNM3OS*	DNM3 opposite strand/antisense RNA	Other	other
240173_at	5.58	6.74	-2.23	9.06e-12	9.35e-11	GPRIN3	chr4	90158816-90159274	-	240173_at	GPRIN3*	GPRIN family member 3	Other	other
205220_at	5.1	6.26	-2.24	0.000355	0.001081	HCAR3	chr12	123199303-123201344	-	205220_at	HCAR3	hydroxycarboxylic acid receptor 3	Plasma Membrane	other	atorvastatin/niacin, nicotinic acid/pioglitazone, nicotinic acid, lovastatin/niacin
207122_x_at	8.09	9.26	-2.24	0	0	SULT1A2	chr16	28603265-28608391	-	207122_x_at	SULT1A2*	sulfotransferase family 1A member 2	Cytoplasm	enzyme
208763_s_at	8.3	9.47	-2.24	2e-06	8e-06	TSC22D3	chrX	106956453-106960291	-	208763_s_at	TSC22D3*	TSC22 domain family member 3	Nucleus	transcription regulator
210653_s_at	7.1	8.26	-2.24	3.57e-14	5.16e-13	BCKDHB	chr6	80816406-81053677	+	210653_s_at	BCKDHB*	branched chain keto acid dehydrogenase E1, beta polypeptide	Cytoplasm	enzyme
211423_s_at	10.42	11.58	-2.24	3.99e-13	4.98e-12	SC5D	chr11	121163479-121179339	+	211423_s_at	SC5D*	sterol-C5-desaturase	Cytoplasm	enzyme
211699_x_at	6.77	7.93	-2.24	9.69e-10	7.41e-09	HBA1; HBA2	chr16	226690-227447	+	HBA1	HBA1/HBA2*	hemoglobin subunit alpha 2	Extracellular Space	transporter	iron dextran, mefloquine
216804_s_at	7	8.17	-2.24	0	0	PDLIM5	chr4	95580198-95585361	+	216804_s_at	PDLIM5*	PDZ and LIM domain 5	Cytoplasm	other
219274_at	8.4	9.56	-2.24	6.15e-14	8.56e-13	TSPAN12	chr7	120427375-120496882	-	219274_at	TSPAN12*	tetraspanin 12	Plasma Membrane	other
220892_s_at	6.24	7.41	-2.24	1.32e-08	8.51e-08	PSAT1	chr9	80912093-80944059	+	220892_s_at	PSAT1*	phosphoserine aminotransferase 1	Cytoplasm	enzyme
227070_at	4.41	5.58	-2.24	5e-06	2.2e-05	GLT8D2	chr12	104382761-104443921	-	227070_at	GLT8D2*	glycosyltransferase 8 domain containing 2	Other	enzyme
236203_at	3.74	4.9	-2.24	0.010648	0.022879	HLA-DQA1	chr6	32614381-32614839	+	236203_at	HLA-DQA1*	major histocompatibility complex, class II, DQ alpha 1	Plasma Membrane	transmembrane receptor
239380_at	6.39	7.55	-2.24	0.007133	0.016076	LINC01554	chr5	95195370-95195837	+	239380_at	LINC01554	long intergenic non-protein coding RNA 1554	Other	other
241834_at	4.51	5.67	-2.24	1.35e-08	8.66e-08	IPW	chr15	25367165-25367626	+	241834_at	SNRPN*	small nuclear ribonucleoprotein polypeptide N	Nucleus	other
242743_at	6.22	7.38	-2.24	0	0	0	chr16	27365883-27366475	+	242743_at	IL4R*	interleukin 4 receptor	Plasma Membrane	transmembrane receptor
202206_at	6.38	7.55	-2.25	0.000134	0.000445	ARL4C	chr2	235401681-235405622	-	202206_at	ARL4C*	ADP ribosylation factor like GTPase 4C	Nucleus	enzyme
203453_at	6.31	7.48	-2.25	0	0	SCNN1A	chr12	6456014-6484715	-	203453_at	SCNN1A*	sodium channel epithelial 1 alpha subunit	Plasma Membrane	ion channel	hydrochlorothiazide/triamterene, amiloride, amiloride/hydrochlorothiazide, triamterene
204681_s_at	7.98	9.15	-2.25	1.34e-14	2.06e-13	RAPGEF5	chr7	22157921-22233334	-	204681_s_at	RAPGEF5*	Rap guanine nucleotide exchange factor 5	Nucleus	other
205566_at	7.26	8.43	-2.25	0	0	ABHD2	chr15	89631734-89738977	+	205566_at	ABHD2*	abhydrolase domain containing 2	Other	enzyme
206606_at	10.39	11.56	-2.25	1.11e-16	2.21e-15	LIPC	chr15	58724174-58861072	+	206606_at	LIPC	lipase C, hepatic type	Extracellular Space	enzyme
212226_s_at	9.76	10.93	-2.25	0	0	PLPP3	chr1	56960432-56982678	-	212226_s_at	PLPP3*	phospholipid phosphatase 3	Plasma Membrane	phosphatase
217996_at	8.87	10.04	-2.25	4.86e-12	5.19e-11	PHLDA1	chr12	76420598-76425681	-	217996_at	PHLDA1*	pleckstrin homology like domain family A member 1	Cytoplasm	other
220751_s_at	7.68	8.85	-2.25	0	0	FAXDC2	chr5	154198053-154201086	-	220751_s_at	FAXDC2*	fatty acid hydroxylase domain containing 2	Other	other
221868_at	5.96	7.13	-2.25	0	0	PAIP2B	chr2	71409867-71454213	-	221868_at	PAIP2B	poly(A) binding protein interacting protein 2B	Other	translation regulator
225924_at	8.71	9.89	-2.25	0	0	FNIP2	chr4	159826869-159829202	+	225924_at	FNIP2*	folliculin interacting protein 2	Cytoplasm	other
227059_at	8.07	9.24	-2.25	1.7e-09	1.25e-08	GPC6	chr13	95058955-95059655	+	227059_at	GPC6*	glypican 6	Plasma Membrane	transmembrane receptor
228648_at	10.34	11.51	-2.25	3.22e-12	3.52e-11	LRG1	chr19	4537226-4537795	-	228648_at	LRG1	leucine-rich alpha-2-glycoprotein 1	Extracellular Space	other
236741_at	5.93	7.1	-2.25	0	0	WDR72	chr15	53809518-53815519	-	236741_at	WDR72*	WD repeat domain 72	Cytoplasm	other
239093_at	8.08	9.25	-2.25	8.44e-14	1.15e-12	HOGA1	chr10	99371787-99372559	+	239093_at	HOGA1	4-hydroxy-2-oxoglutarate aldolase 1	Cytoplasm	enzyme
1563077_at	5.89	7.07	-2.25	1.24e-10	1.09e-09	LOC100289058	chr13	41110397-41111324	-	1563077_at	LOC100289058	uncharacterized LOC100289058	Other	other
202794_at	8.75	9.93	-2.26	0	0	INPP1	chr2	191208438-191236307	+	202794_at	INPP1	inositol polyphosphate-1-phosphatase	Cytoplasm	phosphatase
203908_at	8.85	10.02	-2.26	0	0	SLC4A4	chr4	72204816-72437799	+	203908_at	SLC4A4*	solute carrier family 4 member 4	Plasma Membrane	transporter
205119_s_at	5.9	7.08	-2.26	2e-06	7e-06	FPR1	chr19	52249026-52255116	-	205119_s_at	FPR1*	formyl peptide receptor 1	Plasma Membrane	G-protein coupled receptor
205270_s_at	5.75	6.92	-2.26	2.34e-08	1.46e-07	LCP2	chr5	169675526-169724822	-	205270_s_at	LCP2*	lymphocyte cytosolic protein 2	Cytoplasm	other
208782_at	8.84	10.01	-2.26	9e-06	3.9e-05	FSTL1	chr3	120113126-120169825	-	208782_at	FSTL1*	follistatin like 1	Extracellular Space	other
209156_s_at	5.56	6.73	-2.26	0.001161	0.003164	COL6A2	chr21	47531369-47552761	+	209156_s_at	COL6A2*	collagen type VI alpha 2	Extracellular Space	other	collagenase clostridium histolyticum
232746_at	4.79	5.97	-2.26	1.26e-08	8.15e-08	ACKR3	chr2	237478467-237480261	+	232746_at	ACKR3*	atypical chemokine receptor 3	Plasma Membrane	G-protein coupled receptor
238752_at	8.94	10.12	-2.26	1.05e-10	9.35e-10	GPLD1	chr6	24426063-24426561	-	238752_at	GPLD1*	glycosylphosphatidylinositol specific phospholipase D1	Cytoplasm	enzyme
201645_at	5.53	6.71	-2.27	0.000177	0.000572	TNC	chr9	117782812-117880439	-	201645_at	TNC*	tenascin C	Extracellular Space	other
201809_s_at	6.7	7.88	-2.27	4.38e-07	2e-06	ENG	chr9	130577295-130616984	-	201809_s_at	ENG*	endoglin	Plasma Membrane	transmembrane receptor
204103_at	6.55	7.73	-2.27	1.26e-11	1.27e-10	CCL4	chr17	34431219-34433014	+	204103_at	CCL4	C-C motif chemokine ligand 4	Extracellular Space	cytokine
205649_s_at	12.31	13.49	-2.27	1.11e-16	2.21e-15	FGA	chr4	155504279-155511865	-	205649_s_at	FGA*	fibrinogen alpha chain	Extracellular Space	other	F2
214765_s_at	6.57	7.76	-2.27	0	0	NAAA	chr4	76840659-76862153	-	214765_s_at	NAAA*	N-acylethanolamine acid amidase	Cytoplasm	enzyme
214971_s_at	4.81	5.99	-2.27	0	0	ST6GAL1	chr3	186648316-186794261	+	214971_s_at	ST6GAL1*	ST6 beta-galactoside alpha-2,6-sialyltransferase 1	Cytoplasm	enzyme
215299_x_at	9.58	10.76	-2.27	1.11e-16	2.21e-15	SULT1A1	chr16	28616830-28617930	-	215299_x_at	SULT1A1*	sulfotransferase family 1A member 1	Cytoplasm	enzyme
220224_at	10.13	11.32	-2.27	8.88e-15	1.4e-13	HAO1	chr20	7863630-7921093	-	220224_at	HAO1	hydroxyacid oxidase 1	Cytoplasm	enzyme
227550_at	6.81	7.99	-2.27	2.55e-12	2.84e-11	GFRA1	chr10	117816443-117818685	-	227550_at	GFRA1*	GDNF family receptor alpha 1	Plasma Membrane	transmembrane receptor
228176_at	6.64	7.82	-2.27	1.2e-07	6.72e-07	S1PR3	chr9	91619340-91619925	+	228176_at	S1PR3*	sphingosine-1-phosphate receptor 3	Plasma Membrane	G-protein coupled receptor	fingolimod phosphate
236101_at	5.82	7	-2.27	0	0	SLC2A9	chr4	9799404-9800293	-	236101_at	SLC2A9*	solute carrier family 2 member 9	Plasma Membrane	transporter
236293_at	4.63	5.82	-2.27	2.18e-07	1e-06	RHOH	chr4	40201963-40202986	+	236293_at	RHOH*	ras homolog family member H	Plasma Membrane	enzyme
242153_at	7.7	8.88	-2.27	0	0	LARP1B	chr4	129132454-129133139	+	242153_at	LARP1B*	La ribonucleoprotein domain family member 1B	Extracellular Space	other
242998_at	5.32	6.5	-2.27	4.44e-16	8.31e-15	RDH12	chr14	68195987-68201165	+	242998_at	RDH12	retinol dehydrogenase 12 (all-trans/9-cis/11-cis)	Cytoplasm	enzyme
1561094_a_at	4.8	5.99	-2.27	1.17e-11	1.19e-10	SLC22A25	chr11	62933985-62995986	-	1561094_a_at	SLC22A25*	solute carrier family 22 member 25	Other	other
201465_s_at	6.71	7.89	-2.28	6.44e-15	1.03e-13	JUN	chr1	59247716-59249688	-	201465_s_at	JUN*	jun proto-oncogene	Nucleus	transcription regulator
202628_s_at	7.88	9.07	-2.28	4.62e-09	3.2e-08	SERPINE1	chr7	100770451-100782306	+	202628_s_at	SERPINE1*	serpin family E member 1	Extracellular Space	other	drotrecogin alfa
202949_s_at	6.94	8.13	-2.28	3.1e-05	0.000115	FHL2	chr2	105977284-106054952	-	202949_s_at	FHL2	four and a half LIM domains 2	Nucleus	transcription regulator
204118_at	6.13	7.32	-2.28	8.73e-10	6.72e-09	CD48	chr1	160648676-160681592	-	204118_at	CD48*	CD48 molecule	Plasma Membrane	other
208707_at	6.94	8.13	-2.28	0	0	EIF5	chr14	103800362-103811362	+	208707_at	EIF5*	eukaryotic translation initiation factor 5	Cytoplasm	translation regulator
212667_at	8.07	9.27	-2.28	0.00231	0.005866	SPARC	chr5	151041007-151043154	-	212667_at	SPARC*	secreted protein acidic and cysteine rich	Extracellular Space	other
215563_s_at	6.03	7.22	-2.28	0	0	MST1L	chr1	16972121-16979052	+	215563_s_at	MST1L*	macrophage stimulating 1-like	Other	other
217197_x_at	5.67	6.86	-2.28	0	0	N4BP2L1	chr13	32975951-33002270	-	217197_x_at	N4BP2L1*	NEDD4 binding protein 2-like 1	Other	other
218486_at	9.09	10.28	-2.28	0	0	KLF11	chr2	10183708-10192854	+	218486_at	KLF11*	Kruppel-like factor 11	Nucleus	transcription regulator
221833_at	8.08	9.28	-2.28	0	0	LOC100507577; LONP2; SIAH1	chr16	48388295-48397139	+	221833_at	LONP2*	lon peptidase 2, peroxisomal	Cytoplasm	peptidase
222291_at	6.74	7.93	-2.28	0	0	FAM149A	chr4	187086564-187088666	+	222291_at	FAM149A*	family with sequence similarity 149 member A	Other	other
223062_s_at	10.25	11.44	-2.28	0	0	PSAT1	chr9	80912058-80945007	+	223062_s_at	PSAT1*	phosphoserine aminotransferase 1	Cytoplasm	enzyme
225283_at	8.78	9.97	-2.28	5.37e-10	4.28e-09	ARRDC4	chr15	98512536-98517063	+	225283_at	ARRDC4	arrestin domain containing 4	Other	other
228333_at	4.63	5.82	-2.28	2.58e-10	2.16e-09	ZEB2	chr2	145141941-145143426	-	228333_at	ZEB2*	zinc finger E-box binding homeobox 2	Nucleus	transcription regulator
228335_at	5.14	6.33	-2.28	0.001564	0.004126	CLDN11	chr3	170151052-170152037	+	228335_at	CLDN11*	claudin 11	Plasma Membrane	other
235849_at	5.61	6.8	-2.28	1.11e-16	2.21e-15	SCARA5	chr8	27727640-27728279	-	235849_at	SCARA5*	scavenger receptor class A member 5	Cytoplasm	other
241255_at	4.29	5.48	-2.28	1.11e-15	1.98e-14	CTNNA3	chr10	67677228-67677656	-	241255_at	CTNNA3*	catenin alpha 3	Plasma Membrane	other
206237_s_at	4.94	6.13	-2.29	0	0	NRG1	chr8	32405784-32622023	+	206237_s_at	NRG1*	neuregulin 1	Other	other
213988_s_at	9.29	10.49	-2.29	1.07e-11	1.09e-10	SAT1	chrX	23801347-23802157	+	213988_s_at	SAT1*	spermidine/spermine N1-acetyltransferase 1	Cytoplasm	enzyme
219076_s_at	10.36	11.56	-2.29	0	0	PXMP2	chr12	133264191-133281576	+	219076_s_at	PXMP2	peroxisomal membrane protein 2	Cytoplasm	other
220786_s_at	9.87	11.07	-2.29	1.7e-10	1.46e-09	SLC38A4	chr12	47158543-47219768	-	220786_s_at	SLC38A4*	solute carrier family 38 member 4	Plasma Membrane	transporter
225186_at	7.03	8.22	-2.29	0	0	RAPH1	chr2	204298540-204400059	-	225186_at	RAPH1*	Ras association (RalGDS/AF-6) and pleckstrin homology domains 1	Plasma Membrane	other
229229_at	9.29	10.48	-2.29	3.42e-13	4.3e-12	AGXT2	chr5	34998139-35047999	-	229229_at	AGXT2	alanine--glyoxylate aminotransferase 2	Cytoplasm	enzyme
229465_s_at	6.05	7.25	-2.29	1.13e-13	1.52e-12	0	chr19	5205523-5206090	+	229465_s_at	PTPRS*	protein tyrosine phosphatase, receptor type S	Plasma Membrane	phosphatase
238008_at	6.49	7.69	-2.29	0	0	PRR18	chr6	166718788-166720327	-	238008_at	PRR18	proline rich 18	Other	other
202460_s_at	9.66	10.86	-2.3	0	0	LPIN2	chr18	2916999-3011945	-	202460_s_at	LPIN2*	lipin 2	Nucleus	phosphatase
205234_at	5.07	6.27	-2.3	4.46e-09	3.09e-08	SLC16A4	chr1	110905504-110933636	-	205234_at	SLC16A4	solute carrier family 16 member 4	Plasma Membrane	transporter
221834_at	9.48	10.68	-2.3	0	0	LOC100507577; LONP2	chr16	48388295-48397139	+	221834_at	LONP2*	lon peptidase 2, peroxisomal	Cytoplasm	peptidase
230951_at	6.71	7.91	-2.3	0	0	EPB41L5	chr2	120864031-120864491	+	230951_at	EPB41L5*	erythrocyte membrane protein band 4.1 like 5	Plasma Membrane	other
232458_at	5	6.2	-2.3	0.002923	0.007253	COL3A1	chr2	189841810-189843482	+	232458_at	COL3A1*	collagen type III alpha 1	Extracellular Space	other	collagenase clostridium histolyticum
1552281_at	7.54	8.74	-2.3	0	0	SLC39A5	chr12	56624562-56631630	+	1552281_at	SLC39A5*	solute carrier family 39 member 5	Plasma Membrane	transporter
201540_at	8.98	10.19	-2.31	4.22e-12	4.55e-11	FHL1	chrX	135252084-135293511	+	201540_at	FHL1*	four and a half LIM domains 1	Cytoplasm	other
205114_s_at	6.14	7.34	-2.31	1e-12	1.18e-11	CCL3; CCL3L1; CCL3L3	chr17	34415604-34417487	-	205114_s_at	CCL3	C-C motif chemokine ligand 3	Extracellular Space	cytokine
211056_s_at	8.24	9.45	-2.31	0	0	SRD5A1	chr5	6633581-6669509	+	211056_s_at	SRD5A1*	steroid 5 alpha-reductase 1	Cytoplasm	enzyme	dutasteride/tamsulosin, 5-alpha-reductase inhibitor, ethinyl estradiol/levonorgestrel, levonorgestrel, finasteride, dutasteride
212148_at	6.29	7.5	-2.31	2.23e-11	2.18e-10	PBX1	chr1	164816353-164821067	+	212148_at	PBX1*	pre-B-cell leukemia homeobox 1	Nucleus	transcription regulator
213631_x_at	7.15	8.37	-2.31	0	0	DHODH	chr16	72042744-72059119	+	213631_x_at	DHODH*	dihydroorotate dehydrogenase (quinone)	Cytoplasm	enzyme	teriflunomide, leflunomide
217414_x_at	6.67	7.88	-2.31	3.94e-10	3.2e-09	HBA2	chr16	222874-223709	+	217414_x_at	HBA1/HBA2*	hemoglobin subunit alpha 2	Extracellular Space	transporter	iron dextran, mefloquine
224583_at	5.63	6.84	-2.31	0.001766	0.004603	COTL1	chr16	84599201-84651684	-	224583_at	COTL1*	coactosin like F-actin binding protein 1	Cytoplasm	other
224694_at	7.01	8.22	-2.31	0.000652	0.00188	ANTXR1	chr2	69304536-69476457	+	224694_at	ANTXR1*	anthrax toxin receptor 1	Plasma Membrane	transmembrane receptor
228167_at	4.54	5.75	-2.31	3e-06	1.5e-05	KLHL6	chr3	183205332-183212072	-	228167_at	KLHL6*	kelch like family member 6	Other	other
232158_x_at	5.16	6.37	-2.31	0	0	NIPAL1	chr4	48038837-48041359	+	232158_x_at	LOC101927157*	uncharacterized LOC101927157	Other	other
243213_at	5.96	7.17	-2.31	0	0	STAT3	chr17	40539050-40539480	-	243213_at	STAT3*	signal transducer and activator of transcription 3	Nucleus	transcription regulator
202003_s_at	11.29	12.5	-2.32	1.33e-15	2.34e-14	ACAA2	chr18	47309874-47339902	-	202003_s_at	ACAA2*	acetyl-CoA acyltransferase 2	Cytoplasm	enzyme
204588_s_at	7.32	8.54	-2.32	2.9e-07	2e-06	SLC7A7	chr14	23242433-23288958	-	204588_s_at	SLC7A7	solute carrier family 7 member 7	Plasma Membrane	transporter
205700_at	11.77	12.99	-2.32	1.01e-11	1.04e-10	HSD17B6	chr12	57157117-57181568	+	205700_at	HSD17B6*	hydroxysteroid (17-beta) dehydrogenase 6	Other	enzyme	3-hydroxysteroid dehydrogenase inhibitor
206785_s_at	4.06	5.28	-2.32	3.69e-07	2e-06	KLRC1; KLRC2	chr12	10583207-10588630	-	206785_s_at	KLRC1	killer cell lectin like receptor C1	Plasma Membrane	transmembrane receptor
209685_s_at	6.04	7.26	-2.32	2.9e-07	2e-06	PRKCB	chr16	23847432-24226968	+	209685_s_at	PRKCB*	protein kinase C beta	Cytoplasm	kinase	sotrastaurin, enzastaurin, ruboxistaurin, ingenol mebutate
219279_at	4.96	6.17	-2.32	2.2e-05	8.4e-05	DOCK10	chr2	225629807-225661715	-	219279_at	DOCK10*	dedicator of cytokinesis 10	Cytoplasm	other
225212_at	7.84	9.05	-2.32	0	0	SLC25A25	chr9	130860810-130871523	+	225212_at	SLC25A25	solute carrier family 25 member 25	Cytoplasm	transporter
228423_at	3.48	4.7	-2.32	1.13e-08	7.35e-08	MAP9	chr4	156263809-156264472	-	228423_at	MAP9*	microtubule associated protein 9	Other	other
204271_s_at	8.32	9.53	-2.33	2.35e-09	1.7e-08	EDNRB	chr13	78472239-78492754	-	204271_s_at	EDNRB*	endothelin receptor type B	Plasma Membrane	G-protein coupled receptor	bosentan, sitaxsentan, macitentan, atrasentan
204563_at	5.86	7.09	-2.33	1.8e-05	7.2e-05	SELL	chr1	169659807-169680727	-	204563_at	SELL	selectin L	Plasma Membrane	transmembrane receptor
205041_s_at	12.01	13.22	-2.33	1.28e-07	7.14e-07	ORM1; ORM2	chr9	117085335-117088757	+	205041_s_at	ORM1*	orosomucoid 1	Extracellular Space	other
205269_at	5.7	6.92	-2.33	6.3e-08	3.68e-07	LCP2	chr5	169675088-169724822	-	205269_at	LCP2*	lymphocyte cytosolic protein 2	Cytoplasm	other
205821_at	5.97	7.19	-2.33	0	0	KLRC4-KLRK1; KLRK1	chr12	10524952-10560365	-	205821_at	KLRC4-KLRK1/KLRK1*	killer cell lectin like receptor K1	Plasma Membrane	transmembrane receptor
207977_s_at	4.65	5.87	-2.33	1.6e-09	1.19e-08	DPT	chr1	168665747-168698418	-	207977_s_at	DPT*	dermatopontin	Extracellular Space	other
209813_x_at	4.42	5.64	-2.33	2.78e-12	3.07e-11	TARP; TRGC1; TRGC2; TRGV9	chr7	38299243-38357245	-	209813_x_at	TRGV9	T cell receptor gamma variable 9	Other	other
211442_x_at	8.61	9.83	-2.33	0	0	CYP3A43	chr7	99425738-99463624	+	211442_x_at	CYP3A43*	cytochrome P450 family 3 subfamily A member 43	Cytoplasm	enzyme	cobicistat, cobicistat/elvitegravir/emtricitabine/tenofovir disoproxil, atazanavir/cobicistat, cobicistat/darunavir
217388_s_at	9.45	10.67	-2.33	2.62e-14	3.86e-13	KYNU	chr2	143797232-143799880	+	217388_s_at	KYNU*	kynureninase	Cytoplasm	enzyme
226370_at	8.32	9.55	-2.33	0	0	KLHL15	chrX	24001834-24024563	-	226370_at	KLHL15	kelch like family member 15	Other	other
230867_at	4.04	5.26	-2.33	0	0	COL6A6	chr3	130395314-130396026	+	230867_at	COL6A6*	collagen type VI alpha 6	Extracellular Space	other
241114_s_at	6.93	8.15	-2.33	4.44e-16	8.31e-15	ACAA2	chr18	47308535-47308905	-	241114_s_at	ACAA2*	acetyl-CoA acyltransferase 2	Cytoplasm	enzyme
243109_at	3.7	4.92	-2.33	0	0	MCTP2	chr15	94886878-94887286	+	243109_at	MCTP2*	multiple C2 domains, transmembrane 2	Other	other
1552670_a_at	5.3	6.52	-2.33	1.53e-12	1.76e-11	PPP1R3B	chr8	8995056-9008206	-	1552670_a_at	PPP1R3B*	protein phosphatase 1 regulatory subunit 3B	Cytoplasm	other
210565_at	6.01	7.24	-2.34	0	0	GCGR	chr17	79766838-79771642	+	210565_at	GCGR	glucagon receptor	Plasma Membrane	G-protein coupled receptor	glucagon
216207_x_at	7.25	8.48	-2.34	8.37e-12	8.67e-11	IGKV1D-13	chr2	90192947-90193426	+	216207_x_at	IGKC*	immunoglobulin kappa constant	Extracellular Space	other
223218_s_at	10.53	11.75	-2.34	0	0	NFKBIZ	chr3	101568424-101579865	+	223218_s_at	NFKBIZ*	NFKB inhibitor zeta	Nucleus	transcription regulator
228532_at	7.01	8.24	-2.34	0	0	C1orf162	chr1	112016413-112021131	+	228532_at	C1orf162	chromosome 1 open reading frame 162	Other	transporter
231871_at	5.7	6.92	-2.34	0	0	GPR180	chr13	95279325-95281944	+	231871_at	GPR180*	G protein-coupled receptor 180	Cytoplasm	other
235065_at	5.1	6.33	-2.34	0	0	GAREM1	chr18	29843654-29845253	-	235065_at	GAREM1*	GRB2 associated regulator of MAPK1 subtype 1	Nucleus	other
1552726_at	5.14	6.37	-2.34	0.004323	0.010333	ADAMTS17	chr15	100511637-100882127	-	1552726_at	ADAMTS17*	ADAM metallopeptidase with thrombospondin type 1 motif 17	Extracellular Space	other
1563478_at	5.16	6.38	-2.34	1.11e-16	2.21e-15	KIAA1671	chr22	25436547-25582399	+	1563478_at	KIAA1671*	KIAA1671	Other	other
201060_x_at	9.88	11.11	-2.35	0	0	STOM	chr9	124101352-124132528	-	201060_x_at	STOM*	stomatin	Plasma Membrane	other
201650_at	3.55	4.78	-2.35	3e-06	1.5e-05	KRT19	chr17	39679869-39684528	-	201650_at	KRT19*	keratin 19	Cytoplasm	other
202499_s_at	6.43	7.67	-2.35	1e-06	6e-06	SLC2A3	chr12	8071826-8088871	-	202499_s_at	SLC2A3*	solute carrier family 2 member 3	Plasma Membrane	transporter
204011_at	7.23	8.46	-2.35	0	0	SPRY2	chr13	80910113-80915086	-	204011_at	SPRY2	sprouty RTK signaling antagonist 2	Plasma Membrane	other
205911_at	5.4	6.64	-2.35	0	0	PTH1R	chr3	46925021-46945283	+	205911_at	PTH1R	parathyroid hormone 1 receptor	Plasma Membrane	G-protein coupled receptor	PTH, raloxifene/teriparatide
206287_s_at	11.78	13.01	-2.35	0	0	ITIH4	chr3	52847299-52864688	-	206287_s_at	ITIH4*	inter-alpha-trypsin inhibitor heavy chain family member 4	Extracellular Space	other
207621_s_at	8.64	9.88	-2.35	0	0	PEMT	chr17	17408877-17485745	-	207621_s_at	PEMT	phosphatidylethanolamine N-methyltransferase	Cytoplasm	enzyme
217127_at	10.16	11.4	-2.35	1.11e-16	2.21e-15	CTH	chr1	70877065-70905276	+	217127_at	CTH*	cystathionine gamma-lyase	Cytoplasm	enzyme
218232_at	6.95	8.18	-2.35	1.7e-05	6.6e-05	C1QA	chr1	22964099-22966099	+	218232_at	C1QA	complement component 1, q subcomponent, A chain	Extracellular Space	peptidase
219505_at	8.12	9.36	-2.35	2.9e-05	0.00011	CECR1	chr22	17661760-17690779	-	219505_at	CECR1	cat eye syndrome chromosome region, candidate 1	Extracellular Space	enzyme
222043_at	9.36	10.59	-2.35	7.97e-14	1.09e-12	CLU	chr8	27455243-27457396	-	222043_at	CLU*	clusterin	Cytoplasm	other
227253_at	11.23	12.47	-2.35	1.11e-16	2.21e-15	CP	chr3	148890115-148891183	-	227253_at	CP*	ceruloplasmin (ferroxidase)	Extracellular Space	enzyme
228293_at	8.63	9.86	-2.35	0	0	DEPDC7	chr11	33037408-33055126	+	228293_at	DEPDC7	DEP domain containing 7	Cytoplasm	other
232843_s_at	4.8	6.03	-2.35	2.07e-11	2.04e-10	DOCK8	chr9	368017-469777	+	232843_s_at	DOCK8*	dedicator of cytokinesis 8	Cytoplasm	other
236295_s_at	5.36	6.59	-2.35	2.22e-16	4.28e-15	NLRC3	chr16	3589029-3589462	-	236295_s_at	NLRC3	NLR family, CARD domain containing 3	Cytoplasm	other
223278_at	6.74	7.98	-2.36	0	0	GJB2	chr13	20761610-20763919	-	223278_at	GJB2	gap junction protein beta 2	Plasma Membrane	transporter
225464_at	7.56	8.8	-2.36	5.88e-15	9.45e-14	FRMD6	chr14	52186970-52197445	+	225464_at	FRMD6*	FERM domain containing 6	Cytoplasm	other
226807_at	7.2	8.44	-2.36	5.55e-16	1.03e-14	ZFP1	chr16	75203859-75206130	+	226807_at	ZFP1*	ZFP1 zinc finger protein	Nucleus	other
228573_at	6.64	7.88	-2.36	4.77e-15	7.77e-14	ANTXR2	chr4	80825359-80826840	-	228573_at	ANTXR2*	anthrax toxin receptor 2	Plasma Membrane	transmembrane receptor
209933_s_at	6.67	7.91	-2.37	2.13e-11	2.09e-10	CD300A	chr17	72462766-72480931	+	209933_s_at	CD300A*	CD300a molecule	Plasma Membrane	transmembrane receptor
211161_s_at	9.34	10.58	-2.37	0.00148	0.003929	COL3A1	0	0	0	211161_s_at	COL3A1*	collagen type III alpha 1	Extracellular Space	other	collagenase clostridium histolyticum
213438_at	4.62	5.86	-2.37	7.03e-09	4.72e-08	NFASC	chr1	204988703-204991950	+	213438_at	NFASC*	neurofascin	Plasma Membrane	other
217858_s_at	7.29	8.53	-2.37	3.79e-13	4.74e-12	ARMCX3	chrX	100878172-100881465	+	217858_s_at	ARMCX3*	armadillo repeat containing, X-linked 3	Cytoplasm	other
221994_at	4.78	6.02	-2.37	0	0	PDLIM5	chr4	95373112-95509369	+	221994_at	PDLIM5*	PDZ and LIM domain 5	Cytoplasm	other
223333_s_at	6.1	7.35	-2.37	0	0	ANGPTL4	chr19	8429141-8438898	+	223333_s_at	ANGPTL4*	angiopoietin like 4	Extracellular Space	other
202729_s_at	8.19	9.44	-2.38	5.55e-16	1.03e-14	LTBP1	chr2	33359729-33624410	+	202729_s_at	LTBP1*	latent transforming growth factor beta binding protein 1	Extracellular Space	other
205019_s_at	6.28	7.54	-2.38	0	0	VIPR1	chr3	42555257-42579059	+	205019_s_at	VIPR1	vasoactive intestinal peptide receptor 1	Plasma Membrane	G-protein coupled receptor
212067_s_at	10.79	12.04	-2.38	0	0	C1R	chr12	7187517-7245037	-	212067_s_at	C1R	complement C1r subcomponent	Extracellular Space	peptidase	SERPING1
218087_s_at	7.78	9.03	-2.38	0	0	SORBS1	chr10	97071530-97321135	-	218087_s_at	SORBS1*	sorbin and SH3 domain containing 1	Plasma Membrane	other
225616_at	6.93	8.19	-2.38	0	0	SPRYD4	chr12	56862361-56864765	+	225616_at	SPRYD4	SPRY domain containing 4	Cytoplasm	other
228890_at	5.58	6.84	-2.38	0	0	ATOH8	chr2	86008165-86015185	+	228890_at	ATOH8*	atonal bHLH transcription factor 8	Nucleus	transcription regulator
243366_s_at	4.82	6.07	-2.38	0.000141	0.000465	ITGA4	chr2	182403008-182403407	+	243366_s_at	ITGA4*	integrin subunit alpha 4	Plasma Membrane	transmembrane receptor	natalizumab, vedolizumab
1562610_at	4.93	6.18	-2.38	0	0	LOC105375153	0	0	0	AC004538.3	NPM1P11	nucleophosmin 1 (nucleolar phosphoprotein B23, numatrin) pseudogene 11	Other	other
200732_s_at	11.55	12.81	-2.39	0	0	PTP4A1	chr6	64282378-64293493	+	200732_s_at	PTP4A1*	protein tyrosine phosphatase type IVA, member 1	Cytoplasm	phosphatase
203725_at	9.78	11.03	-2.39	0	0	GADD45A	chr1	68150882-68154019	+	203725_at	GADD45A	growth arrest and DNA damage inducible alpha	Nucleus	other
204675_at	10.28	11.54	-2.39	0	0	SRD5A1	chr5	6633562-6669673	+	204675_at	SRD5A1*	steroid 5 alpha-reductase 1	Cytoplasm	enzyme	dutasteride/tamsulosin, 5-alpha-reductase inhibitor, ethinyl estradiol/levonorgestrel, levonorgestrel, finasteride, dutasteride
205430_at	3.57	4.82	-2.39	0	0	BMP5	chr6	55618442-55740388	-	205430_at	BMP5*	bone morphogenetic protein 5	Extracellular Space	growth factor
219432_at	6.05	7.31	-2.39	0	0	EVC	chr4	5712923-5830772	+	219432_at	EVC*	EvC ciliary complex subunit 1	Cytoplasm	other
223217_s_at	8.94	10.19	-2.39	0	0	NFKBIZ	chr3	101568424-101579866	+	223217_s_at	NFKBIZ*	NFKB inhibitor zeta	Nucleus	transcription regulator
223591_at	6.03	7.29	-2.39	6.88e-12	7.2e-11	RNF135	chr17	29298040-29326925	+	223591_at	RNF135*	ring finger protein 135	Cytoplasm	enzyme
225792_at	8.93	10.19	-2.39	0	0	HOOK1	chr1	60339540-60342218	+	225792_at	HOOK1*	hook microtubule-tethering protein 1	Cytoplasm	other
226109_at	8.47	9.73	-2.39	0	0	C21orf91	chr21	19161290-19191703	-	226109_at	C21orf91*	chromosome 21 open reading frame 91	Other	other
229802_at	4.52	5.78	-2.39	0.005162	0.012097	WISP1	chr8	134243326-134243933	+	229802_at	WISP1*	WNT1 inducible signaling pathway protein 1	Extracellular Space	other
238440_at	8.38	9.64	-2.39	6.82e-12	7.14e-11	CLYBL	chr13	100258933-100544820	+	238440_at	CLYBL*	citrate lyase beta like	Cytoplasm	enzyme
202270_at	9.38	10.64	-2.4	0	0	GBP1	chr1	89518004-89530891	-	202270_at	GBP1*	guanylate binding protein 1	Cytoplasm	enzyme
204121_at	8.35	9.61	-2.4	2.25e-12	2.53e-11	GADD45G	chr9	92219927-92221467	+	204121_at	GADD45G	growth arrest and DNA damage inducible gamma	Nucleus	other
204135_at	6.79	8.06	-2.4	2.12e-09	1.54e-08	FILIP1L	chr3	99566860-99569919	-	204135_at	FILIP1L*	filamin A interacting protein 1-like	Nucleus	other
206701_x_at	6.22	7.49	-2.4	1.44e-08	9.22e-08	EDNRB	chr13	78470542-78492934	-	206701_x_at	EDNRB*	endothelin receptor type B	Plasma Membrane	G-protein coupled receptor	bosentan, sitaxsentan, macitentan, atrasentan
225539_at	7.76	9.02	-2.4	0	0	ZBTB21	chr21	43406939-43430466	-	225539_at	ZBTB21*	zinc finger and BTB domain containing 21	Nucleus	other
239183_at	4.03	5.29	-2.4	4.62e-11	4.32e-10	ANGPTL1	chr1	178818673-178819322	-	239183_at	ANGPTL1*	angiopoietin like 1	Plasma Membrane	other
241986_at	3.15	4.41	-2.4	0	0	BMPER	chr7	34193627-34194421	+	241986_at	BMPER	BMP binding endothelial regulator	Extracellular Space	other
1556420_s_at	6.02	7.29	-2.4	1.11e-16	2.21e-15	YPEL2	chr17	57409036-57433664	+	1556420_s_at	YPEL2*	yippee like 2	Nucleus	other
200798_x_at	8.65	9.92	-2.41	2.78e-15	4.68e-14	MCL1	chr1	150548543-150552055	-	200798_x_at	MCL1*	myeloid cell leukemia 1	Cytoplasm	transporter
204719_at	9.6	10.87	-2.41	2.22e-16	4.28e-15	ABCA8	chr17	66863432-66951492	-	204719_at	ABCA8*	ATP binding cassette subfamily A member 8	Plasma Membrane	transporter
206453_s_at	8.92	10.19	-2.41	0	0	NDRG2	chr14	21484933-21493859	-	206453_s_at	NDRG2*	NDRG family member 2	Cytoplasm	other
211796_s_at	5.02	6.29	-2.41	3.4e-05	0.000124	TRBC1; TRBC2; TRBV19; TRBV3-1; TRBV5-4; TRBV6-5; TRBV7-2	chr7	142028177-142500211	+	211796_s_at	TRBC1*	T cell receptor beta constant 1	Plasma Membrane	other
212560_at	10.32	11.58	-2.41	0	0	SORL1	chr11	121501632-121504471	+	212560_at	SORL1*	sortilin-related receptor, L(DLR class) A repeats containing	Cytoplasm	transporter
213107_at	5.83	7.1	-2.41	1.38e-14	2.11e-13	TNIK	chr3	170779129-171177852	-	213107_at	TNIK*	TRAF2 and NCK interacting kinase	Plasma Membrane	kinase
213664_at	9.38	10.64	-2.41	1.11e-16	2.21e-15	SLC1A1	chr9	4586152-4587468	+	213664_at	SLC1A1*	solute carrier family 1 member 1	Plasma Membrane	transporter	riluzole
215078_at	6.42	7.69	-2.41	0.000271	0.000845	LOC100129518; SOD2	chr6	160112030-160114276	-	215078_at	SOD2*	superoxide dismutase 2, mitochondrial	Cytoplasm	enzyme
218182_s_at	7.27	8.54	-2.41	0	0	CLDN1	chr3	190025732-190040217	-	218182_s_at	CLDN1*	claudin 1	Plasma Membrane	other
220180_at	6.59	7.86	-2.41	0	0	CCDC68	chr18	52568793-52626637	-	220180_at	CCDC68	coiled-coil domain containing 68	Other	other
231705_at	5.49	6.76	-2.41	0	0	HRSP12	chr8	99120872-99129323	+	231705_at	RIDA*	reactive intermediate imine deaminase A homolog	Cytoplasm	enzyme
212526_at	6.08	7.36	-2.42	2.03e-09	1.48e-08	SPG20	chr13	36877001-36920420	-	212526_at	SPG20*	spastic paraplegia 20 (Troyer syndrome)	Cytoplasm	other
219179_at	5.14	6.42	-2.42	5.96e-11	5.48e-10	DACT1	chr14	59112081-59115036	+	219179_at	DACT1	dishevelled-binding antagonist of beta-catenin 1	Cytoplasm	other
228128_x_at	4.03	5.3	-2.42	0.000862	0.002418	PAPPA	chr9	119163757-119164600	+	228128_x_at	PAPPA*	pappalysin 1	Extracellular Space	peptidase
230432_at	6.94	8.21	-2.42	0.001374	0.003676	LOC100422737	chr6	107165327-107235300	-	230432_at	LOC100422737*	uncharacterized LOC100422737	Other	other
1555229_a_at	6.03	7.3	-2.42	0.001	0.002764	C1S	chr12	7169192-7170371	+	1555229_a_at	C1S*	complement component 1, s subcomponent	Extracellular Space	peptidase	SERPING1
1556388_a_at	7.79	9.06	-2.42	7e-05	0.000245	LOC100507389	chr3	142652041-142661376	+	1556388_a_at	LOC100507389*	uncharacterized LOC100507389	Other	other
218330_s_at	9.11	10.39	-2.43	0	0	NAV2	chr11	20077248-20143144	+	218330_s_at	NAV2*	neuron navigator 2	Nucleus	other
221059_s_at	7.35	8.63	-2.43	1.8e-05	7.1e-05	COTL1	chr16	75512349-75529282	-	221059_s_at	COTL1*	coactosin like F-actin binding protein 1	Cytoplasm	other
226030_at	10	11.28	-2.43	0	0	ACADSB	chr10	124815842-124817883	+	226030_at	ACADSB*	acyl-CoA dehydrogenase, short/branched chain	Cytoplasm	enzyme
226210_s_at	6.29	7.57	-2.43	3.08e-10	2.54e-09	MEG3	chr14	101296692-101298460	+	226210_s_at	MEG3*	maternally expressed 3 (non-protein coding)	Other	other
1555189_a_at	5.18	6.46	-2.43	0.000118	0.000396	TAT	chr16	71609344-71610995	-	1555189_a_at	TAT*	tyrosine aminotransferase	Cytoplasm	enzyme
1562255_at	4.26	5.54	-2.43	9.62e-10	7.36e-09	SYTL3	chr6	159126349-159130903	+	1562255_at	SYTL3*	synaptotagmin like 3	Cytoplasm	other
200730_s_at	8.19	9.48	-2.44	1.71e-11	1.7e-10	PTP4A1	chr6	64282378-64293493	+	200730_s_at	PTP4A1*	protein tyrosine phosphatase type IVA, member 1	Cytoplasm	phosphatase
206256_at	8.53	9.82	-2.44	0	0	CPN1	chr10	101802071-101841594	-	206256_at	CPN1	carboxypeptidase N subunit 1	Extracellular Space	peptidase
210517_s_at	7.28	8.57	-2.44	3.23e-09	2.28e-08	AKAP12	chr6	151646822-151677908	+	210517_s_at	AKAP12*	A-kinase anchoring protein 12	Cytoplasm	transporter
215506_s_at	4.86	6.14	-2.44	1.22e-15	2.16e-14	DIRAS3	chr1	68511823-68513384	-	215506_s_at	DIRAS3	DIRAS family GTP binding RAS like 3	Plasma Membrane	enzyme
222486_s_at	5.1	6.39	-2.44	5.11e-15	8.29e-14	ADAMTS1	chr21	28209584-28217459	-	222486_s_at	ADAMTS1*	ADAM metallopeptidase with thrombospondin type 1 motif 1	Extracellular Space	peptidase
223377_x_at	7.44	8.73	-2.44	1.11e-16	2.21e-15	CISH	chr3	50643920-50649192	-	223377_x_at	CISH*	cytokine inducible SH2 containing protein	Cytoplasm	other
225710_at	8.08	9.37	-2.44	1.3e-05	5.1e-05	GNB4	chr3	179113876-179116113	-	225710_at	GNB4*	G protein subunit beta 4	Plasma Membrane	enzyme
228708_at	5.83	7.12	-2.44	0.000242	0.000764	RAB27B	chr18	52560177-52562747	+	228708_at	RAB27B*	RAB27B, member RAS oncogene family	Cytoplasm	enzyme
241365_at	5.19	6.48	-2.44	0	0	SATB1	chr3	18386872-18387678	-	241365_at	SATB1*	SATB homeobox 1	Nucleus	transcription regulator
1563357_at	3.57	4.86	-2.44	1.25e-11	1.27e-10	TNF	chr6	2887602-2888080	+	1563357_at	SERPINB9*	serpin family B member 9	Cytoplasm	other
209841_s_at	4.85	6.14	-2.45	0	0	LRRN3	chr7	110762566-110765507	+	209841_s_at	LRRN3*	leucine rich repeat neuronal 3	Extracellular Space	other
217739_s_at	10.29	11.58	-2.45	5.6e-13	6.85e-12	NAMPT	chr10	36810834-36813164	-	217739_s_at	NAMPT*	nicotinamide phosphoribosyltransferase	Extracellular Space	cytokine	KPT-9274
218424_s_at	7.9	9.19	-2.45	1.48e-13	1.96e-12	STEAP3	chr2	119981406-120023225	+	218424_s_at	STEAP3*	STEAP3 metalloreductase	Cytoplasm	transporter
225207_at	11.27	12.56	-2.45	0	0	PDK4	chr7	95212808-95214766	-	225207_at	PDK4*	pyruvate dehydrogenase kinase 4	Cytoplasm	kinase
227497_at	6.89	8.18	-2.45	1.12e-08	7.31e-08	SOX6	chr11	15987995-15990059	-	227497_at	SOX6*	SRY-box 6	Nucleus	transcription regulator
228370_at	7.97	9.26	-2.45	1.39e-14	2.13e-13	0	chr15	25246504-25247551	+	228370_at	PWARSN	Prader Willi/Angelman region RNA, SNRPN neighbor	Other	other
238668_at	5.55	6.84	-2.45	1e-06	7e-06	NCKAP1L	chr12	54940215-54941283	+	238668_at	NCKAP1L*	NCK associated protein 1 like	Plasma Membrane	other
201721_s_at	8.89	10.19	-2.46	0.013913	0.02897	LAPTM5	chr1	31205315-31230667	-	201721_s_at	LAPTM5*	lysosomal protein transmembrane 5	Plasma Membrane	other
203685_at	6.12	7.42	-2.46	2.27e-08	1.41e-07	BCL2	chr18	60790578-60985930	-	203685_at	BCL2*	B-cell CLL/lymphoma 2	Cytoplasm	transporter	oblimersen, rasagiline, (-)-gossypol, navitoclax, gemcitabine/paclitaxel, bortezomib/paclitaxel, venetoclax, paclitaxel/trastuzumab, paclitaxel/pertuzumab/trastuzumab, lapatinib/paclitaxel, doxorubicin/paclitaxel, epirubicin/paclitaxel, paclitaxel/ramucirumab, paclitaxel/topotecan, paclitaxel
204470_at	6.01	7.31	-2.46	0.017877	0.035999	CXCL1	chr4	74735108-74736953	+	204470_at	CXCL1	C-X-C motif chemokine ligand 1	Extracellular Space	cytokine
206085_s_at	7.5	8.79	-2.46	1.44e-15	2.52e-14	CTH	chr1	70877065-70904887	+	206085_s_at	CTH*	cystathionine gamma-lyase	Cytoplasm	enzyme
206756_at	5.17	6.47	-2.46	0	0	CHST7	chrX	46433356-46457837	+	206756_at	CHST7	carbohydrate sulfotransferase 7	Cytoplasm	enzyme
210915_x_at	6.08	7.38	-2.46	1.91e-08	1.2e-07	TRBC1; TRBV19	chr7	142032008-142500202	+	210915_x_at	TRBC1*	T cell receptor beta constant 1	Plasma Membrane	other
211339_s_at	4.46	5.76	-2.46	6.59e-09	4.45e-08	ITK	chr5	156607906-156682109	+	211339_s_at	ITK	IL2 inducible T-cell kinase	Cytoplasm	kinase	pazopanib
213135_at	7.37	8.67	-2.46	0	0	TIAM1	chr21	32490735-32492552	-	213135_at	TIAM1*	T-cell lymphoma invasion and metastasis 1	Cytoplasm	other
213169_at	6.48	7.78	-2.46	1.18e-11	1.2e-10	SEMA5A	chr5	9035141-9037509	-	213169_at	SEMA5A*	semaphorin 5A	Plasma Membrane	transmembrane receptor
219791_s_at	5.47	6.77	-2.46	0	0	HAND2-AS1	chr4	174458465-174460620	+	219791_s_at	HAND2-AS1*	HAND2 antisense RNA 1 (head to head)	Other	other
227235_at	6.67	7.96	-2.46	6.27e-13	7.61e-12	GUCY1A3	chr4	156656844-156658211	+	227235_at	GUCY1A3*	guanylate cyclase 1, soluble, alpha 3	Cytoplasm	enzyme	nitroglycerin, isosorbide-5-mononitrate, isosorbide dinitrate, nitroprusside
228056_s_at	4.63	5.93	-2.46	0	0	NAPSB	chr19	50837056-50848017	-	228056_s_at	NAPSB*	napsin B aspartic peptidase, pseudogene	Other	other
205758_at	5.91	7.21	-2.47	1.75e-12	2e-11	CD8A	chr2	87011733-87018036	-	205758_at	CD8A	CD8a molecule	Plasma Membrane	other
206963_s_at	7.59	8.89	-2.47	2.53e-13	3.24e-12	NAT8; NAT8B	chr2	73927637-73928467	-	206963_s_at	NAT8B*	N-acetyltransferase 8B (putative, gene/pseudogene)	Cytoplasm	enzyme
208146_s_at	6.97	8.27	-2.47	0.014855	0.030668	CPVL	chr7	29035249-29186103	-	208146_s_at	CPVL	carboxypeptidase, vitellogenic like	Cytoplasm	peptidase
211441_x_at	7.29	8.6	-2.47	0	0	CYP3A43	chr7	99425738-99463624	+	211441_x_at	CYP3A43*	cytochrome P450 family 3 subfamily A member 43	Cytoplasm	enzyme	cobicistat, cobicistat/elvitegravir/emtricitabine/tenofovir disoproxil, atazanavir/cobicistat, cobicistat/darunavir
215231_at	5.37	6.68	-2.47	1.67e-15	2.88e-14	PRKAG2	chr7	151268189-151272045	-	215231_at	PRKAG2*	protein kinase AMP-activated non-catalytic subunit gamma 2	Cytoplasm	kinase
224560_at	7.54	8.84	-2.47	0.00085	0.002388	TIMP2	chr17	76848607-76850963	-	224560_at	TIMP2*	TIMP metallopeptidase inhibitor 2	Extracellular Space	other
226435_at	4.93	6.23	-2.47	0.035767	0.065818	PAPLN	chr14	73728757-73741331	+	226435_at	PAPLN*	papilin, proteoglycan-like sulfated glycoprotein	Extracellular Space	other
235518_at	5.26	6.57	-2.47	5.34e-08	3.16e-07	SLC8A1	chr2	40339286-40339747	-	235518_at	SLC8A1*	solute carrier family 8 member A1	Plasma Membrane	transporter	icosapent
1557545_s_at	3.98	5.28	-2.47	2.22e-16	4.28e-15	RNF165	chr18	44037694-44040653	+	1557545_s_at	RNF165*	ring finger protein 165	Nucleus	enzyme
201464_x_at	9.53	10.84	-2.48	0	0	JUN	chr1	59246365-59249733	-	201464_x_at	JUN*	jun proto-oncogene	Nucleus	transcription regulator
205627_at	5.75	7.05	-2.48	0	0	CDA	chr1	20915534-20945396	+	205627_at	CDA	cytidine deaminase	Nucleus	enzyme	E7727, cytidine deaminase inhibitor
209458_x_at	6.71	8.01	-2.48	1.98e-10	1.69e-09	HBA1; HBA2	chr16	226694-227448	+	HBA1	HBA1/HBA2*	hemoglobin subunit alpha 2	Extracellular Space	transporter	iron dextran, mefloquine
209708_at	5.44	6.75	-2.48	0.002503	0.006308	MOXD1	chr6	132617207-132696204	-	209708_at	MOXD1*	monooxygenase DBH like 1	Cytoplasm	enzyme
209732_at	7.33	8.64	-2.48	8.5e-05	0.000292	CLEC2B	chr12	10005804-10021952	-	209732_at	CLEC2B*	C-type lectin domain family 2 member B	Plasma Membrane	other
217028_at	9.2	10.51	-2.48	0.000483	0.001432	CXCR4	chr2	136871940-136875719	-	217028_at	CXCR4*	C-X-C motif chemokine receptor 4	Plasma Membrane	G-protein coupled receptor	cladribine/cytarabine/filgrastim/idarubicin/plerixafor, POL6326, BL-8040, plerixafor
218717_s_at	5.26	6.57	-2.48	6.04e-14	8.42e-13	P3H2	chr3	189674621-189838109	-	218717_s_at	P3H2*	prolyl 3-hydroxylase 2	Cytoplasm	enzyme
220646_s_at	5.2	6.51	-2.48	0	0	KLRF1	chr12	9980076-9997601	+	220646_s_at	KLRF1	killer cell lectin like receptor F1	Plasma Membrane	transmembrane receptor
228268_at	5.71	7.02	-2.48	0	0	FMO2	chr1	171179539-171180431	+	228268_at	FMO2*	flavin containing monooxygenase 2	Cytoplasm	enzyme
203060_s_at	9.99	11.31	-2.49	0	0	PAPSS2	chr10	89419675-89507460	+	203060_s_at	PAPSS2*	3'-phosphoadenosine 5'-phosphosulfate synthase 2	Cytoplasm	enzyme
205590_at	4.85	6.17	-2.49	8.37e-07	4e-06	RASGRP1	chr15	38780305-38856932	-	205590_at	RASGRP1	RAS guanyl releasing protein 1	Cytoplasm	other
210553_x_at	5.49	6.81	-2.49	1.11e-15	1.98e-14	PCSK6	chr15	101906398-101972307	-	210553_x_at	LOC100507472*	uncharacterized LOC100507472	Other	other
231591_at	5.16	6.47	-2.49	0	0	DMGDH	chr5	78417041-78427286	-	231591_at	DMGDH*	dimethylglycine dehydrogenase	Cytoplasm	enzyme
232692_at	5.98	7.3	-2.49	4.23e-13	5.25e-12	TDRD6	chr6	46659674-46670166	+	232692_at	TDRD6	tudor domain containing 6	Cytoplasm	other
235148_at	5.43	6.75	-2.49	0	0	KRTCAP3	chr2	27665491-27667164	+	235148_at	KRTCAP3	keratinocyte associated protein 3	Other	other
1554999_at	4.61	5.92	-2.49	0	0	RASGEF1B	chr4	82372047-82393044	-	1554999_at	RASGEF1B*	RasGEF domain family member 1B	Other	other
203603_s_at	5.51	6.83	-2.5	9.05e-07	4e-06	ZEB2	chr2	145145584-145277880	-	203603_s_at	ZEB2*	zinc finger E-box binding homeobox 2	Nucleus	transcription regulator
206932_at	5.27	6.59	-2.5	6e-06	2.6e-05	CH25H	chr10	90965704-90967059	-	206932_at	CH25H	cholesterol 25-hydroxylase	Cytoplasm	enzyme
218186_at	4.31	5.63	-2.5	0	0	RAB25	chr1	156030981-156040248	+	218186_at	RAB25	RAB25, member RAS oncogene family	Cytoplasm	enzyme
43427_at	9.24	10.56	-2.5	0	0	ACACB	chr12	109705647-109706028	+	43427_at	ACACB*	acetyl-CoA carboxylase beta	Cytoplasm	enzyme
222666_s_at	8.78	10.1	-2.5	0	0	RCL1	chr9	4792940-4860405	+	222666_s_at	RCL1*	RNA terminal phosphate cyclase like 1	Nucleus	enzyme
225102_at	8.39	9.71	-2.5	0	0	MGLL	chr3	127407908-127409746	-	225102_at	MGLL*	monoglyceride lipase	Plasma Membrane	enzyme
226756_at	7.78	9.1	-2.5	0	0	CCDC71L	chr7	106297212-106298755	-	226756_at	CCDC71L*	coiled-coil domain containing 71-like	Other	other
229819_at	11.34	12.66	-2.5	6.23e-14	8.66e-13	A1BG	chr19	58858171-58861978	-	229819_at	A1BG	alpha-1-B glycoprotein	Extracellular Space	other
231359_at	8.54	9.86	-2.5	4.6e-05	0.000168	APOH	chr17	64208150-64225536	+	231359_at	APOH*	apolipoprotein H	Extracellular Space	transporter
202459_s_at	8.34	9.66	-2.51	0	0	LPIN2	chr18	2916996-3011945	-	202459_s_at	LPIN2*	lipin 2	Nucleus	phosphatase
203665_at	7.1	8.43	-2.51	2e-15	3.43e-14	HMOX1	chr22	35777086-35790194	+	203665_at	HMOX1	heme oxygenase 1	Cytoplasm	enzyme	tin mesoporphyrin
207957_s_at	4.68	6.01	-2.51	2.06e-07	1e-06	PRKCB	chr16	23847359-24231850	+	207957_s_at	PRKCB*	protein kinase C beta	Cytoplasm	kinase	sotrastaurin, enzastaurin, ruboxistaurin, ingenol mebutate
210473_s_at	7.69	9.02	-2.51	0	0	ADGRA3	chr4	22389006-22403181	-	210473_s_at	ADGRA3*	adhesion G protein-coupled receptor A3	Other	other
223592_s_at	7.57	8.9	-2.51	4.6e-11	4.3e-10	RNF135	chr17	29298040-29326925	+	223592_s_at	RNF135*	ring finger protein 135	Cytoplasm	enzyme
227830_at	4.89	6.22	-2.51	1.17e-10	1.03e-09	GABRB3	chr15	26788698-26791235	-	227830_at	GABRB3*	gamma-aminobutyric acid type A receptor beta3 subunit	Plasma Membrane	ion channel	methohexital, aspirin/butalbital/caffeine, aspirin/butalbital/caffeine/codeine, fospropofol, pagoclone, alphadolone, SEP 174559, nitrazepam, adinazolam, piperazine, acetaminophen/butalbital/caffeine, sevoflurane, isoflurane, gaboxadol, isoniazid, felbamate, etomidate, muscimol, halothane, fluoxetine/olanzapine, amobarbital, estazolam, atropine/hyoscyamine/phenobarbital/scopolamine, acetaminophen/…
205730_s_at	6.57	7.9	-2.52	0	0	ABLIM3	chr5	148521132-148639999	+	205730_s_at	ABLIM3	actin binding LIM protein family member 3	Cytoplasm	other
207238_s_at	4.91	6.24	-2.52	1e-06	6e-06	PTPRC	chr1	198608230-198725624	+	207238_s_at	PTPRC*	protein tyrosine phosphatase, receptor type C	Plasma Membrane	phosphatase	111 In-BC8
208367_x_at	12.07	13.41	-2.52	3.25e-13	4.1e-12	CYP3A4	chr7	99355298-99381764	-	208367_x_at	CYP3A4*	cytochrome P450 family 3 subfamily A member 4	Cytoplasm	enzyme	cobicistat, cobicistat/elvitegravir/emtricitabine/tenofovir disoproxil, atazanavir/cobicistat, cobicistat/darunavir, ketoconazole
242268_at	4.2	5.53	-2.52	6e-06	2.7e-05	CELF2	chr10	11269513-11270692	+	242268_at	CELF2*	CUGBP, Elav-like family member 2	Nucleus	other
200731_s_at	9.39	10.73	-2.53	0	0	PTP4A1	chr6	64282378-64293493	+	200731_s_at	PTP4A1*	protein tyrosine phosphatase type IVA, member 1	Cytoplasm	phosphatase
202670_at	8.93	10.27	-2.53	0	0	MAP2K1	chr15	66679288-66784758	+	202670_at	MAP2K1	mitogen-activated protein kinase kinase 1	Cytoplasm	kinase	selumetinib, pimasertib, trametinib, refametinib, cobimetinib, dabrafenib/trametinib, cobimetinib/vemurafenib, MKK1 inhibitor, dabrafenib/trametinib/vemurafenib, dabrafenib/panitumumab/trametinib
206295_at	4.3	5.63	-2.53	3e-06	1.5e-05	IL18	chr11	112013975-112034797	-	206295_at	IL18	interleukin 18	Extracellular Space	cytokine
209210_s_at	10.65	11.99	-2.53	0	0	FERMT2	chr14	53323990-53417637	-	209210_s_at	FERMT2*	fermitin family member 2	Cytoplasm	other
211357_s_at	12.83	14.17	-2.53	7.99e-15	1.27e-13	ALDOB	chr9	104183658-104184069	-	211357_s_at	ALDOB*	aldolase, fructose-bisphosphate B	Cytoplasm	enzyme
225975_at	6	7.34	-2.53	1.11e-16	2.21e-15	PCDH18	chr4	138440448-138453629	-	225975_at	PCDH18*	protocadherin 18	Extracellular Space	other
228274_at	7.24	8.58	-2.53	1.63e-10	1.4e-09	SDSL	chr12	113873195-113876081	+	228274_at	SDSL	serine dehydratase like	Cytoplasm	enzyme
229337_at	5.83	7.17	-2.53	3.84e-13	4.79e-12	USP2	chr11	119225924-119226401	-	229337_at	USP2*	ubiquitin specific peptidase 2	Cytoplasm	peptidase
201061_s_at	11.21	12.55	-2.54	0	0	STOM	chr9	124101356-124132483	-	201061_s_at	STOM*	stomatin	Plasma Membrane	other
204794_at	6.09	7.44	-2.54	1.65e-12	1.89e-11	DUSP2	chr2	96808916-96811179	-	204794_at	DUSP2	dual specificity phosphatase 2	Nucleus	phosphatase
205158_at	8.5	9.85	-2.54	4.94e-09	3.41e-08	RNASE4	chr14	21167516-21168492	+	205158_at	RNASE4*	ribonuclease A family member 4	Extracellular Space	enzyme
207543_s_at	9.46	10.81	-2.54	9.24e-12	9.52e-11	P4HA1	chr10	74766981-74856608	-	207543_s_at	P4HA1*	prolyl 4-hydroxylase subunit alpha 1	Cytoplasm	enzyme
207826_s_at	6.29	7.63	-2.54	1.09e-10	9.65e-10	ID3	chr1	23884431-23885969	-	207826_s_at	ID3	inhibitor of DNA binding 3, HLH protein	Nucleus	transcription regulator
231694_at	7.67	9.01	-2.54	2.8e-05	0.000105	APOA1-AS	chr11	116706556-116708125	+	231694_at	APOA1-AS	APOA1 antisense RNA	Other	other
233565_s_at	6.81	8.16	-2.54	0	0	FKBP1A-SDCBP2; SDCBP2	chr20	1290622-1306351	-	233565_s_at	SDCBP2	syndecan binding protein 2	Cytoplasm	other
1554931_at	6.6	7.95	-2.54	3e-06	1.5e-05	CYP4A11	chr1	47397180-47407148	-	1554931_at	CYP4A22*	cytochrome P450 family 4 subfamily A member 22	Cytoplasm	enzyme
1559584_a_at	3.29	4.63	-2.54	1.47e-08	9.41e-08	C16orf54; LOC105369277	chr16	29488505-29756274	-	1559584_a_at	C16orf54	chromosome 16 open reading frame 54	Extracellular Space	other
204967_at	6.98	8.33	-2.55	1.11e-16	2.21e-15	SHROOM2	chrX	9754495-9917481	+	204967_at	SHROOM2	shroom family member 2	Plasma Membrane	ion channel
212230_at	8.98	10.33	-2.55	0	0	PLPP3	chr1	56960432-56982678	-	212230_at	PLPP3*	phospholipid phosphatase 3	Plasma Membrane	phosphatase
213695_at	11.53	12.88	-2.55	0	0	PON3	chr7	94988994-95025683	-	213695_at	PON3	paraoxonase 3	Extracellular Space	enzyme
221646_s_at	6.97	8.32	-2.55	1.11e-16	2.21e-15	ZDHHC11; ZDHHC11B	chr5	795721-801260	-	221646_s_at	ZDHHC11*	zinc finger DHHC-type containing 11	Cytoplasm	other
226492_at	4.91	6.26	-2.55	0	0	SEMA6D	chr15	48061683-48066420	+	226492_at	SEMA6D*	semaphorin 6D	Plasma Membrane	other
202350_s_at	7.33	8.69	-2.56	3.17e-08	1.93e-07	MATN2	chr8	98900204-99048440	+	202350_s_at	MATN2*	matrilin 2	Extracellular Space	other
206469_x_at	7.82	9.18	-2.56	1.11e-16	2.21e-15	AKR7A3	chr1	19609067-19615280	-	206469_x_at	AKR7A3*	aldo-keto reductase family 7, member A3 (aflatoxin aldehyde reductase)	Cytoplasm	enzyme
215806_x_at	5.42	6.78	-2.56	2.89e-15	4.86e-14	TARP; TRGC1; TRGC2; TRGV9	chr7	38279187-38398583	-	215806_x_at	TRGC2	T cell receptor gamma constant 2	Other	other
223426_s_at	6.74	8.1	-2.56	0	0	EPB41L4B	chr9	112002013-112083021	-	223426_s_at	EPB41L4B*	erythrocyte membrane protein band 4.1 like 4B	Cytoplasm	transporter
229053_at	7.33	8.69	-2.56	9.37e-09	6.17e-08	SYT17	chr16	19279121-19279656	+	229053_at	SYT17*	synaptotagmin 17	Plasma Membrane	other
238532_at	4.47	5.82	-2.56	0	0	DPF3	chr14	73128583-73129247	-	238532_at	DPF3*	double PHD fingers 3	Other	other
1559336_at	6.41	7.77	-2.56	1.05e-13	1.42e-12	LOC101928505	chr5	56965664-56966616	+	1559336_at	LOC101928505	uncharacterized LOC101928505	Other	other
204359_at	5.82	7.18	-2.57	2e-06	1.1e-05	FLRT2	chr14	86087720-86094263	+	204359_at	FLRT2*	fibronectin leucine rich transmembrane protein 2	Plasma Membrane	other
205530_at	8.81	10.17	-2.57	0	0	ETFDH	chr4	159593495-159629818	+	205530_at	ETFDH*	electron transfer flavoprotein dehydrogenase	Cytoplasm	enzyme
205935_at	4.86	6.22	-2.57	3.33e-16	6.32e-15	FOXF1	chr16	86544157-86548047	+	205935_at	FOXF1	forkhead box F1	Nucleus	transcription regulator
209355_s_at	8.11	9.48	-2.57	0	0	PLPP3	chr1	56962140-57044695	-	209355_s_at	PLPP3*	phospholipid phosphatase 3	Plasma Membrane	phosphatase
212816_s_at	7.6	8.96	-2.57	1.11e-16	2.21e-15	CBS; CBSL	chr21	44473300-44488514	-	212816_s_at	CBS/CBSL*	cystathionine-beta-synthase	Cytoplasm	enzyme
203416_at	7.82	9.19	-2.58	0.000666	0.001918	CD53	chr1	111415794-111442542	+	203416_at	CD53*	CD53 molecule	Plasma Membrane	other
204793_at	5.29	6.66	-2.58	0	0	GPRASP1	chrX	101906441-101913378	+	204793_at	GPRASP1	G protein-coupled receptor associated sorting protein 1	Cytoplasm	transporter
204897_at	6.5	7.87	-2.58	0.000112	0.000376	PTGER4	chr5	40680038-40693837	+	204897_at	PTGER4*	prostaglandin E receptor 4	Plasma Membrane	G-protein coupled receptor	misoprostol, prostaglandin E2, prostaglandin E1, diclofenac/misoprostol, rivenprost
207414_s_at	9.84	11.21	-2.58	0	0	PCSK6	chr15	101844138-102030042	-	207414_s_at	LOC100507472*	uncharacterized LOC100507472	Other	other
213122_at	5.15	6.52	-2.58	0	0	TSPYL5	chr8	98285713-98290115	-	213122_at	TSPYL5	TSPY-like 5	Other	other
214696_at	8.87	10.23	-2.58	0	0	MIR22HG	chr17	1615082-1619494	-	214696_at	MIR22HG	MIR22 host gene	Other	other
237515_at	8.32	9.69	-2.58	0	0	TMEM56	chr1	95662708-95663160	+	237515_at	TMEM56*	transmembrane protein 56	Other	other
212681_at	5.1	6.48	-2.59	1e-06	5e-06	EPB41L3	chr18	5392387-5543986	-	212681_at	EPB41L3*	erythrocyte membrane protein band 4.1 like 3	Plasma Membrane	other
227174_at	9.12	10.49	-2.59	7.01e-14	9.66e-13	WDR72	chr15	53807359-53809471	-	227174_at	WDR72*	WD repeat domain 72	Cytoplasm	other
228214_at	6.4	7.78	-2.59	2.12e-09	1.54e-08	SOX6	chr11	15990623-15991077	-	228214_at	SOX6*	SRY-box 6	Nucleus	transcription regulator
237238_at	3.99	5.36	-2.59	1.33e-15	2.34e-14	WWC1	chr5	167839259-167839728	+	237238_at	WWC1*	WW and C2 domain containing 1	Cytoplasm	transcription regulator
213348_at	6.07	7.45	-2.6	1.11e-16	2.21e-15	CDKN1C	chr11	2904447-2906992	-	213348_at	CDKN1C*	cyclin-dependent kinase inhibitor 1C	Nucleus	other
213416_at	5.66	7.04	-2.6	0.001187	0.003227	ITGA4	chr2	182401052-182402997	+	213416_at	ITGA4*	integrin subunit alpha 4	Plasma Membrane	transmembrane receptor	natalizumab, vedolizumab
218285_s_at	9.19	10.57	-2.6	0	0	BDH2	chr6	99622560-99623581	+	218285_s_at	BDH2*	3-hydroxybutyrate dehydrogenase, type 2	Cytoplasm	enzyme
221584_s_at	7.81	9.2	-2.6	3.27e-12	3.58e-11	KCNMA1	chr10	78644637-79397291	-	221584_s_at	KCNMA1*	potassium calcium-activated channel subfamily M alpha 1	Plasma Membrane	ion channel	tedisamil, cromolyn
222830_at	7.59	8.97	-2.6	2.11e-15	3.6e-14	GRHL1	chr2	10091853-10142459	+	222830_at	GRHL1*	grainyhead like transcription factor 1	Nucleus	transcription regulator
223660_at	4.45	5.82	-2.6	3.95e-14	5.67e-13	ADORA3; TMIGD3	chr1	112025971-112032284	-	223660_at	ADORA3*	adenosine A3 receptor	Plasma Membrane	G-protein coupled receptor	CF102, adenosine, dyphylline, aminothiadiazole, aminophylline, clofarabine, theophylline, caffeine
1556997_a_at	3.63	5	-2.6	0.000839	0.002359	LEPR; LEPROT	chr1	66104736-66107239	+	1556997_a_at	LEPROT*	leptin receptor overlapping transcript	Plasma Membrane	other
202664_at	6.72	8.1	-2.61	1.2e-05	4.9e-05	WIPF1	chr2	175424301-175499309	-	202664_at	WIPF1*	WAS/WASL interacting protein family member 1	Cytoplasm	other
203058_s_at	8.48	9.87	-2.61	0	0	PAPSS2	chr10	89419647-89507462	+	203058_s_at	PAPSS2*	3'-phosphoadenosine 5'-phosphosulfate synthase 2	Cytoplasm	enzyme
205392_s_at	7.46	8.84	-2.61	2.22e-16	4.28e-15	CCL14; CCL15-CCL14	chr17	34310691-34328586	-	205392_s_at	CCL14	C-C motif chemokine ligand 14	Extracellular Space	cytokine
206629_at	4.83	6.22	-2.61	0	0	ADAMTSL2	chr9	136397285-136440640	+	206629_at	ADAMTSL2	ADAMTS like 2	Extracellular Space	other
207220_at	5.72	7.1	-2.61	0	0	ART4	chr12	14982246-14996146	-	207220_at	ART4*	ADP-ribosyltransferase 4 (Dombrock blood group)	Nucleus	enzyme
209242_at	6.73	8.11	-2.61	2.3e-05	8.7e-05	PEG3	chr19	57321447-57352064	-	209242_at	PEG3*	paternally expressed 3	Nucleus	kinase
211026_s_at	7.75	9.13	-2.61	0	0	MGLL	chr3	127410959-127541680	-	211026_s_at	MGLL*	monoglyceride lipase	Plasma Membrane	enzyme
218901_at	9.14	10.53	-2.61	0	0	PLSCR4	chr3	145910125-145968870	-	218901_at	PLSCR4	phospholipid scramblase 4	Plasma Membrane	enzyme
221215_s_at	9.33	10.71	-2.61	0	0	RIPK4	chr21	43159534-43187249	-	221215_s_at	RIPK4*	receptor interacting serine/threonine kinase 4	Nucleus	kinase
201859_at	9.94	11.32	-2.62	7e-06	2.9e-05	SRGN	chr10	70847896-70864558	+	201859_at	SRGN*	serglycin	Cytoplasm	other
202036_s_at	4.66	6.04	-2.62	3.33e-16	6.32e-15	SFRP1	chr8	41121846-41166971	-	202036_s_at	SFRP1*	secreted frizzled-related protein 1	Plasma Membrane	transmembrane receptor
205547_s_at	6.89	8.28	-2.62	3.2e-05	0.000119	TAGLN	chr11	117070085-117075476	+	205547_s_at	TAGLN*	transgelin	Cytoplasm	other
208034_s_at	7.6	8.99	-2.62	0	0	PROZ	chr13	113812967-113826694	+	208034_s_at	PROZ	protein Z, vitamin K dependent plasma glycoprotein	Extracellular Space	peptidase
210982_s_at	8.41	9.8	-2.62	0.010715	0.023009	HLA-DRA	chr6	32407700-32411702	+	210982_s_at	HLA-DRA*	major histocompatibility complex, class II, DR alpha	Plasma Membrane	transmembrane receptor
211489_at	5.29	6.68	-2.62	0	0	ADRA1A	chr8	26613912-26722922	-	211489_at	ADRA1A*	adrenoceptor alpha 1A	Plasma Membrane	G-protein coupled receptor	paliperidone, risperidone, antazoline/naphazoline, acetaminophen/clemastine/pseudoephedrine, articaine/epinephrine, bupivacaine/epinephrine, caffeine/ergotamine, acetaminophen/dexbrompheniramine/pseudoephedrine, dapiprazole, dexbrompheniramine/pseudoephedrine, chlorpheniramine/ibuprofen/pseudoephedrine, dipivefrin, cetirizine/pseudoephedrine, asenapine, epinephrine/prilocaine, epinephrine/lidocai…
219803_at	10.63	12.02	-2.62	0	0	ANGPTL3	chr1	63063221-63070577	+	219803_at	ANGPTL3*	angiopoietin like 3	Extracellular Space	growth factor
227458_at	5.65	7.04	-2.62	1.23e-13	1.64e-12	CD274	chr9	5469582-5470566	+	227458_at	CD274*	CD274 molecule	Plasma Membrane	enzyme	atezolizumab, MEDI4736, MSB0010718C
231683_at	6.79	8.18	-2.62	0	0	GLYAT	chr11	58476229-58476718	-	231683_at	GLYAT*	glycine-N-acyltransferase	Cytoplasm	enzyme
1553386_at	5.18	6.57	-2.62	0	0	MFSD2A	chr1	40420817-40422587	+	1553386_at	MFSD2A*	major facilitator superfamily domain containing 2A	Plasma Membrane	transporter
206177_s_at	11.98	13.37	-2.63	1.39e-12	1.61e-11	ARG1	chr6	131894364-131905468	+	206177_s_at	ARG1*	arginase 1	Cytoplasm	enzyme
211440_x_at	7.23	8.62	-2.63	0	0	CYP3A43	chr7	99425738-99463624	+	211440_x_at	CYP3A43*	cytochrome P450 family 3 subfamily A member 43	Cytoplasm	enzyme	cobicistat, cobicistat/elvitegravir/emtricitabine/tenofovir disoproxil, atazanavir/cobicistat, cobicistat/darunavir
212713_at	5.28	6.67	-2.63	3.11e-13	3.94e-12	MFAP4	chr17	19286757-19290474	-	212713_at	MFAP4	microfibrillar associated protein 4	Extracellular Space	other
205582_s_at	5.6	7	-2.64	2.78e-15	4.68e-14	GGT5	chr22	24615628-24641028	-	205582_s_at	GGT5	gamma-glutamyltransferase 5	Plasma Membrane	enzyme
207072_at	5.9	7.3	-2.64	0	0	IL18RAP	chr2	103035253-103069025	+	207072_at	IL18RAP	interleukin 18 receptor accessory protein	Plasma Membrane	transmembrane receptor
209988_s_at	3.87	5.27	-2.64	0.000223	0.000708	ASCL1	chr12	103351463-103354287	+	209988_s_at	ASCL1*	achaete-scute family bHLH transcription factor 1	Nucleus	transcription regulator
213547_at	5.87	7.27	-2.64	0	0	CAND2	chr3	12838242-12876501	+	213547_at	CAND2*	cullin associated and neddylation dissociated 2 (putative)	Nucleus	transcription regulator
230422_at	6.32	7.72	-2.64	0.000219	0.000697	FPR3	chr19	52328698-52329442	+	230422_at	FPR3*	formyl peptide receptor 3	Plasma Membrane	other
231213_at	4.41	5.81	-2.64	2.3e-08	1.43e-07	PDE1A	chr2	183005695-183006174	-	231213_at	PDE1A*	phosphodiesterase 1A	Cytoplasm	enzyme
204931_at	4.05	5.45	-2.65	0	0	TCF21	chr6	134210276-134213391	+	204931_at	TCF21*	transcription factor 21	Nucleus	transcription regulator
205116_at	5.57	6.97	-2.65	7.92e-07	4e-06	LAMA2	chr6	129204341-129837609	+	205116_at	LAMA2*	laminin subunit alpha 2	Extracellular Space	other
206118_at	6.24	7.64	-2.65	0	0	STAT4	chr2	191894305-192015752	-	206118_at	STAT4	signal transducer and activator of transcription 4	Nucleus	transcription regulator
213618_at	7.74	9.15	-2.65	0	0	ARAP2	chr4	36067625-36166729	-	213618_at	ARAP2*	ArfGAP with RhoGAP domain, ankyrin repeat and PH domain 2	Cytoplasm	other
220112_at	4.02	5.42	-2.65	0	0	ANKRD55	chr5	55395507-55412811	-	220112_at	ANKRD55*	ankyrin repeat domain 55	Nucleus	transcription regulator
49452_at	9.87	11.28	-2.65	0	0	ACACB	chr12	109705008-109706031	+	49452_at	ACACB*	acetyl-CoA carboxylase beta	Cytoplasm	enzyme
228115_at	6.52	7.93	-2.65	0	0	GAREM1	chr18	29843485-29843957	-	228115_at	GAREM1*	GRB2 associated regulator of MAPK1 subtype 1	Nucleus	other
231579_s_at	9.25	10.66	-2.65	0.00018	0.000582	TIMP2	chr17	76849058-76849779	-	231579_s_at	TIMP2*	TIMP metallopeptidase inhibitor 2	Extracellular Space	other
232017_at	7.17	8.58	-2.65	0	0	TJP2	chr9	71862092-71863975	+	232017_at	TJP2*	tight junction protein 2	Plasma Membrane	kinase
201666_at	8	9.42	-2.66	0.001625	0.004271	TIMP1	chrX	47441830-47446187	+	201666_at	TIMP1	TIMP metallopeptidase inhibitor 1	Extracellular Space	cytokine
207387_s_at	6.17	7.58	-2.66	0	0	GK	chrX	30671603-30747287	+	207387_s_at	GK*	glycerol kinase	Cytoplasm	kinase
209515_s_at	7.71	9.12	-2.66	0	0	RAB27A	chr15	55496137-55562585	-	209515_s_at	RAB27A*	RAB27A, member RAS oncogene family	Cytoplasm	enzyme
213820_s_at	6.21	7.62	-2.66	0	0	STARD5	chr15	81605006-81616482	-	213820_s_at	STARD5	StAR related lipid transfer domain containing 5	Cytoplasm	transporter
217148_x_at	6.47	7.89	-2.66	1.52e-14	2.32e-13	IGLV2-14	chr22	23101403-23101698	+	217148_x_at	IGLJ3*	immunoglobulin lambda joining 3	Other	other
219132_at	5.17	6.59	-2.66	0	0	PELI2	chr14	56585202-56768020	+	219132_at	PELI2*	pellino E3 ubiquitin protein ligase family member 2	Cytoplasm	other
201739_at	10.38	11.8	-2.67	2.44e-15	4.14e-14	SGK1	chr6	134490394-134495980	-	201739_at	SGK1	serum/glucocorticoid regulated kinase 1	Cytoplasm	kinase
202410_x_at	5.54	6.95	-2.67	0	0	IGF2; INS-IGF2	chr11	2153955-2160002	-	202410_x_at	IGF2*	insulin like growth factor 2	Extracellular Space	growth factor	BI 836845
204363_at	5.54	6.95	-2.67	2.85e-14	4.19e-13	F3	chr1	94994872-95007315	-	204363_at	F3	coagulation factor III, tissue factor	Plasma Membrane	transmembrane receptor	activated recombinant human factor VII
206450_at	5.71	7.12	-2.67	0	0	DBH	chr9	136501503-136524450	+	206450_at	DBH*	dopamine beta-hydroxylase	Cytoplasm	enzyme	disulfiram
209436_at	5.17	6.59	-2.67	3.6e-05	0.000131	SPON1	chr11	13984427-14289430	+	209436_at	SPON1*	spondin 1	Extracellular Space	other
213974_at	7.11	8.52	-2.67	0	0	ADAMTSL3	chr15	84592670-84708590	+	213974_at	ADAMTSL3*	ADAMTS like 3	Other	other
218653_at	8.93	10.34	-2.67	0	0	SLC25A15	chr13	41363731-41386579	+	218653_at	SLC25A15*	solute carrier family 25 member 15	Cytoplasm	transporter
223467_at	9.81	11.23	-2.67	8.92e-11	7.99e-10	RASD1	chr17	17397754-17399640	-	223467_at	RASD1	ras related dexamethasone induced 1	Cytoplasm	enzyme
236576_at	3.45	4.86	-2.67	8.88e-16	1.6e-14	CTNNA3	chr10	67672280-67672829	-	236576_at	CTNNA3*	catenin alpha 3	Plasma Membrane	other
244407_at	4.95	6.37	-2.67	8.75e-13	1.04e-11	0	chr6	46619274-46620070	-	244407_at	CYP39A1*	cytochrome P450 family 39 subfamily A member 1	Cytoplasm	enzyme
201329_s_at	7.69	9.12	-2.68	0	0	ETS2	chr21	40177754-40195380	+	201329_s_at	ETS2*	ETS proto-oncogene 2, transcription factor	Nucleus	transcription regulator
201963_at	11.38	12.8	-2.68	0	0	ACSL1	chr4	185676754-185724681	-	201963_at	ACSL1*	acyl-CoA synthetase long-chain family member 1	Cytoplasm	enzyme
202959_at	8.79	10.22	-2.68	0	0	MUT	chr6	49398072-49431008	-	202959_at	MUT*	methylmalonyl-CoA mutase	Cytoplasm	enzyme	hydroxocobalamin, cyanocobalamin
203574_at	8.5	9.92	-2.68	0	0	NFIL3	chr9	94171328-94185962	-	203574_at	NFIL3	nuclear factor, interleukin 3 regulated	Nucleus	transcription regulator
205790_at	6.34	7.76	-2.68	0	0	SKAP1	chr17	46210806-46507552	-	205790_at	SKAP1	src kinase associated phosphoprotein 1	Cytoplasm	kinase
208894_at	8.56	9.98	-2.68	0.007265	0.016335	HLA-DRA	chr6	32407700-32411702	+	208894_at	HLA-DRA*	major histocompatibility complex, class II, DR alpha	Plasma Membrane	transmembrane receptor
214420_s_at	7.57	8.99	-2.68	5.77e-15	9.28e-14	CYP2C9	chr10	96707539-96749039	-	214420_s_at	CYP2C9*	cytochrome P450 family 2 subfamily C member 9	Cytoplasm	enzyme
215689_s_at	5.93	7.35	-2.68	0	0	SHBG	chr17	7531373-7536690	+	215689_s_at	SHBG	sex hormone binding globulin	Extracellular Space	other
218332_at	5.89	7.31	-2.68	9.5e-11	8.49e-10	BEX1	chrX	102317580-102319081	-	218332_at	BEX1	brain expressed X-linked 1	Other	other
219181_at	7.62	9.05	-2.68	0	0	LIPG	chr18	47088426-47119064	+	219181_at	LIPG	lipase G, endothelial type	Extracellular Space	enzyme
221588_x_at	9.97	11.39	-2.68	0	0	ALDH6A1	chr14	74524369-74527377	-	221588_x_at	ALDH6A1*	aldehyde dehydrogenase 6 family member A1	Cytoplasm	enzyme
225853_at	9.02	10.44	-2.68	0	0	GNPNAT1	chr14	53241910-53258252	-	225853_at	GNPNAT1	glucosamine-phosphate N-acetyltransferase 1	Cytoplasm	enzyme
225941_at	6.54	7.96	-2.68	2.43e-11	2.36e-10	EIF4E3	chr3	71728271-71733079	-	225941_at	EIF4E3*	eukaryotic translation initiation factor 4E family member 3	Cytoplasm	translation regulator
201108_s_at	6.7	8.13	-2.69	4.7e-09	3.25e-08	THBS1	chr15	39873133-39889668	+	201108_s_at	THBS1*	thrombospondin 1	Extracellular Space	other
204057_at	7.96	9.39	-2.69	0	0	IRF8	chr16	85936382-85956212	+	204057_at	IRF8	interferon regulatory factor 8	Nucleus	transcription regulator
205612_at	3.12	4.54	-2.69	3.01e-12	3.31e-11	MMRN1	chr4	90816051-90875009	+	205612_at	MMRN1	multimerin 1	Extracellular Space	other
210289_at	7.47	8.9	-2.69	8.74e-14	1.19e-12	NAT8	chr2	73867962-73869510	-	210289_at	NAT8	N-acetyltransferase 8 (putative)	Nucleus	transcription regulator
214681_at	8.33	9.76	-2.69	0	0	GK	chrX	30671557-30748908	+	214681_at	GK*	glycerol kinase	Cytoplasm	kinase
215712_s_at	5.71	7.13	-2.69	0	0	IGFALS	chr16	1840420-1842404	-	215712_s_at	IGFALS	insulin like growth factor binding protein acid labile subunit	Extracellular Space	other
229770_at	7.98	9.41	-2.69	0	0	GLT1D1	chr12	129468994-129469507	+	229770_at	GLT1D1	glycosyltransferase 1 domain containing 1	Extracellular Space	enzyme
202207_at	7.34	8.77	-2.7	4.52e-08	2.7e-07	ARL4C	chr2	235401681-235405622	-	202207_at	ARL4C*	ADP ribosylation factor like GTPase 4C	Nucleus	enzyme
205488_at	5.6	7.03	-2.7	1.03e-07	5.81e-07	GZMA	chr5	54398472-54406061	+	205488_at	GZMA	granzyme A	Cytoplasm	peptidase
205999_x_at	12.01	13.45	-2.7	5.21e-13	6.39e-12	CYP3A4	chr7	99355572-99381713	-	205999_x_at	CYP3A4*	cytochrome P450 family 3 subfamily A member 4	Cytoplasm	enzyme	cobicistat, cobicistat/elvitegravir/emtricitabine/tenofovir disoproxil, atazanavir/cobicistat, cobicistat/darunavir, ketoconazole
206226_at	12.39	13.82	-2.7	9.99e-16	1.79e-14	HRG	chr3	186383797-186396022	+	206226_at	HRG*	histidine rich glycoprotein	Extracellular Space	other
207330_at	5.96	7.39	-2.7	0	0	PZP	chr12	9301436-9360966	-	207330_at	PZP	pregnancy-zone protein	Extracellular Space	other
207773_x_at	8.37	9.8	-2.7	0	0	CYP3A43	chr7	99425738-99463727	+	207773_x_at	CYP3A43*	cytochrome P450 family 3 subfamily A member 43	Cytoplasm	enzyme	cobicistat, cobicistat/elvitegravir/emtricitabine/tenofovir disoproxil, atazanavir/cobicistat, cobicistat/darunavir
220524_at	6.63	8.06	-2.7	1.65e-11	1.65e-10	EPB41L4B	chr9	112011802-112014988	-	220524_at	EPB41L4B*	erythrocyte membrane protein band 4.1 like 4B	Cytoplasm	transporter
33494_at	9.1	10.53	-2.7	0	0	ETFDH	chr4	159593519-159629818	+	33494_at	ETFDH*	electron transfer flavoprotein dehydrogenase	Cytoplasm	enzyme
228492_at	5.92	7.35	-2.7	8.82e-09	5.84e-08	USP9Y	chrY	14972093-14972764	+	228492_at	USP9Y*	ubiquitin specific peptidase 9, Y-linked	Cytoplasm	peptidase
228528_at	6.28	7.71	-2.7	0	0	C1orf132	chr1	207974865-207975545	-	C1orf132	C1orf132	chromosome 1 open reading frame 132	Other	other
230707_at	7.65	9.08	-2.7	1.65e-14	2.51e-13	SORL1	chr11	121481273-121482548	+	230707_at	SORL1*	sortilin-related receptor, L(DLR class) A repeats containing	Cytoplasm	transporter
201842_s_at	7.1	8.54	-2.71	0.020102	0.03988	EFEMP1	chr2	56093101-56150917	-	201842_s_at	EFEMP1*	EGF containing fibulin-like extracellular matrix protein 1	Extracellular Space	enzyme
204834_at	7.41	8.85	-2.71	0.000104	0.000353	FGL2	chr7	76825491-76829144	-	204834_at	FGL2*	fibrinogen like 2	Extracellular Space	peptidase
220528_at	6.53	7.97	-2.71	5.56e-10	4.42e-09	VNN3	chr6	133043927-133055876	-	220528_at	VNN3*	vanin 3	Extracellular Space	enzyme
221942_s_at	6.75	8.19	-2.71	1.16e-11	1.18e-10	GUCY1A3	chr4	156638368-156652730	+	221942_s_at	GUCY1A3*	guanylate cyclase 1, soluble, alpha 3	Cytoplasm	enzyme	nitroglycerin, isosorbide-5-mononitrate, isosorbide dinitrate, nitroprusside
223593_at	6.2	7.64	-2.71	0	0	AADAT	chr4	170981762-171011183	-	223593_at	AADAT	aminoadipate aminotransferase	Cytoplasm	enzyme
229842_at	6.3	7.74	-2.71	3.06e-14	4.47e-13	ELF3	chr1	201985829-201986311	+	229842_at	ELF3*	E74 like ETS transcription factor 3	Nucleus	transcription regulator
201625_s_at	8.17	9.61	-2.72	7.64e-13	9.18e-12	INSIG1	chr7	155089424-155395498	+	201625_s_at	INSIG1*	insulin induced gene 1	Cytoplasm	other
203233_at	8.13	9.57	-2.72	0	0	IL4R	chr16	27351108-27376095	+	203233_at	IL4R*	interleukin 4 receptor	Plasma Membrane	transmembrane receptor
211745_x_at	6.7	8.14	-2.72	2.04e-10	1.73e-09	HBA1; HBA2	chr16	226678-227521	+	HBA1	HBA1/HBA2*	hemoglobin subunit alpha 2	Extracellular Space	transporter	iron dextran, mefloquine
218774_at	7.37	8.81	-2.72	1.17e-13	1.56e-12	DCPS	chr11	126173969-126215644	+	218774_at	DCPS	decapping enzyme, scavenger	Nucleus	enzyme
1557126_a_at	4.27	5.71	-2.72	0	0	PLD1	chr3	171371031-171395651	-	1557126_a_at	PLD1*	phospholipase D1	Cytoplasm	enzyme
201792_at	6.72	8.17	-2.73	1.2e-05	4.9e-05	AEBP1	chr7	44144125-44154158	+	201792_at	AEBP1	AE binding protein 1	Nucleus	peptidase
203658_at	8.38	9.83	-2.73	0	0	SLC25A20	chr3	48894365-48936298	-	203658_at	SLC25A20	solute carrier family 25 member 20	Cytoplasm	transporter
209447_at	7.65	9.09	-2.73	0	0	SYNE1	chr6	152442914-152461297	-	209447_at	SYNE1*	spectrin repeat containing nuclear envelope protein 1	Nucleus	other
210327_s_at	11.05	12.5	-2.73	2.12e-13	2.74e-12	AGXT	chr2	241808174-241818276	+	210327_s_at	AGXT*	alanine-glyoxylate aminotransferase	Cytoplasm	enzyme
220218_at	4.07	5.52	-2.73	0	0	SPATA6L	chr9	4553385-4666508	-	220218_at	SPATA6L*	spermatogenesis associated 6 like	Other	other
220999_s_at	4.9	6.35	-2.73	0	0	CYFIP2	chr5	156820983-156822592	+	220999_s_at	CYFIP2*	cytoplasmic FMR1 interacting protein 2	Cytoplasm	other
226553_at	8.17	9.62	-2.73	0	0	TMPRSS2	chr21	42836304-42870119	-	226553_at	TMPRSS2*	transmembrane protease, serine 2	Plasma Membrane	peptidase
228640_at	3.15	4.6	-2.73	0.002583	0.006488	PCDH7	chr4	31147974-31148421	+	228640_at	PCDH7*	protocadherin 7	Plasma Membrane	other
239345_at	6.6	8.04	-2.73	0	0	SLC19A3	chr2	228551534-228551919	-	239345_at	SLC19A3*	solute carrier family 19 member 3	Plasma Membrane	transporter
201627_s_at	9.03	10.48	-2.74	2.53e-10	2.12e-09	INSIG1	chr7	155089580-155101245	+	201627_s_at	INSIG1*	insulin induced gene 1	Cytoplasm	other
205813_s_at	11.18	12.63	-2.74	0	0	MAT1A	chr10	82031576-82049250	-	205813_s_at	MAT1A	methionine adenosyltransferase 1A	Cytoplasm	enzyme
213131_at	4.76	6.22	-2.74	1.82e-12	2.07e-11	OLFM1	chr9	137990216-138013025	+	213131_at	OLFM1*	olfactomedin 1	Cytoplasm	other
220736_at	5.29	6.74	-2.74	0	0	SLC19A3	chr2	228551986-228582699	-	220736_at	SLC19A3*	solute carrier family 19 member 3	Plasma Membrane	transporter
226932_at	4.6	6.06	-2.75	0.004614	0.01095	SSPN	chr12	26386413-26387710	+	226932_at	SSPN*	sarcospan	Plasma Membrane	other
202465_at	6.85	8.32	-2.76	0	0	PCOLCE	chr7	100199989-100205794	+	202465_at	PCOLCE	procollagen C-endopeptidase enhancer	Extracellular Space	other
210301_at	6.42	7.88	-2.76	0	0	XDH	chr2	31558709-31637591	-	210301_at	XDH*	xanthine dehydrogenase	Cytoplasm	enzyme	allopurinol, oxypurinol, febuxostat, xanthine oxidase inhibitor, allopurinol/colchicine
210959_s_at	7.33	8.8	-2.76	0	0	SRD5A1	chr5	6633531-6668746	+	210959_s_at	SRD5A1*	steroid 5 alpha-reductase 1	Cytoplasm	enzyme	dutasteride/tamsulosin, 5-alpha-reductase inhibitor, ethinyl estradiol/levonorgestrel, levonorgestrel, finasteride, dutasteride
219395_at	7.34	8.8	-2.76	0	0	ESRP2	chr16	68263015-68270035	-	219395_at	ESRP2	epithelial splicing regulatory protein 2	Nucleus	other
231070_at	4.84	6.31	-2.76	0	0	IYD	chr6	150725290-150725765	+	231070_at	IYD	iodotyrosine deiodinase	Plasma Membrane	enzyme
234980_at	9.59	11.05	-2.76	0	0	TMEM56	chr1	95658209-95661015	+	234980_at	TMEM56*	transmembrane protein 56	Other	other
239587_at	5.54	7	-2.76	0	0	TLR3	chr4	187007422-187007875	+	239587_at	TLR3*	toll like receptor 3	Plasma Membrane	transmembrane receptor	rintatolimod
244741_s_at	5.82	7.28	-2.76	0	0	ZNF667-AS1	chr19	56989518-57005713	+	244741_s_at	ZNF667-AS1*	ZNF667 antisense RNA 1 (head to head)	Other	other
209763_at	4.27	5.74	-2.77	2e-06	9e-06	CHRDL1	chrX	109917083-110038993	-	209763_at	CHRDL1	chordin-like 1	Extracellular Space	other
218041_x_at	10.95	12.42	-2.77	0	0	SLC38A2	chr12	46752133-46754400	-	218041_x_at	SLC38A2*	solute carrier family 38 member 2	Plasma Membrane	transporter
222912_at	5.33	6.8	-2.77	0	0	ARRB1	chr11	74976498-75001084	-	222912_at	ARRB1*	arrestin beta 1	Cytoplasm	other
224215_s_at	5.82	7.29	-2.77	2.22e-16	4.28e-15	DLL1	chr6	170591329-170599480	-	224215_s_at	DLL1*	delta-like 1 (Drosophila)	Plasma Membrane	enzyme
229530_at	6.12	7.59	-2.77	1.68e-10	1.44e-09	GUCY1A3	chr4	156653914-156654981	+	229530_at	GUCY1A3*	guanylate cyclase 1, soluble, alpha 3	Cytoplasm	enzyme	nitroglycerin, isosorbide-5-mononitrate, isosorbide dinitrate, nitroprusside
237625_s_at	3.57	5.04	-2.77	2.62e-13	3.35e-12	0	chr2	89159878-89160419	-	237625_s_at	IGKC*	immunoglobulin kappa constant	Extracellular Space	other
201858_s_at	6.22	7.69	-2.78	0.0001	0.000341	SRGN	chr10	70847882-70864026	+	201858_s_at	SRGN*	serglycin	Cytoplasm	other
202037_s_at	5.13	6.6	-2.78	8.76e-14	1.19e-12	SFRP1	chr8	41119478-41166980	-	202037_s_at	SFRP1*	secreted frizzled-related protein 1	Plasma Membrane	transmembrane receptor
211231_x_at	7.03	8.51	-2.78	0	0	CYP4A11	chr1	47603134-47614640	+	211231_x_at	CYP4A11*	cytochrome P450 family 4 subfamily A member 11	Cytoplasm	enzyme
217999_s_at	5.85	7.33	-2.78	3.89e-15	6.4e-14	PHLDA1	chr12	76420598-76425681	-	217999_s_at	PHLDA1*	pleckstrin homology like domain family A member 1	Cytoplasm	other
218974_at	7.19	8.67	-2.78	7e-06	2.8e-05	SOBP	chr6	107955257-107980671	+	218974_at	SOBP*	sine oculis binding protein homolog	Nucleus	other
222838_at	4.88	6.36	-2.78	7.38e-11	6.69e-10	SLAMF7	chr1	160709075-160724605	+	222838_at	SLAMF7*	SLAM family member 7	Plasma Membrane	other	elotuzumab
1566528_at	7.7	9.18	-2.78	2.1e-05	8.1e-05	CUX2	chr12	111693816-111708447	+	1566528_at	CUX2*	cut like homeobox 2	Nucleus	transcription regulator
205382_s_at	5.76	7.24	-2.79	2.19e-12	2.46e-11	CFD	chr19	859710-863569	+	205382_s_at	CFD	complement factor D (adipsin)	Extracellular Space	peptidase
205876_at	3.67	5.15	-2.79	0	0	LIFR	chr5	38479904-38595496	-	205876_at	LIFR*	leukemia inhibitory factor receptor alpha	Plasma Membrane	transmembrane receptor
212587_s_at	7.19	8.68	-2.79	5.33e-08	3.15e-07	PTPRC	chr1	198608224-198726603	+	212587_s_at	PTPRC*	protein tyrosine phosphatase, receptor type C	Plasma Membrane	phosphatase	111 In-BC8
222662_at	9.56	11.05	-2.79	2.91e-14	4.26e-13	PPP1R3B	chr8	8993768-9008206	-	222662_at	PPP1R3B*	protein phosphatase 1 regulatory subunit 3B	Cytoplasm	other
203499_at	6.02	7.51	-2.8	0	0	EPHA2	chr1	16450832-16482540	-	203499_at	EPHA2	EPH receptor A2	Plasma Membrane	kinase	dasatinib, MEDI-547, regorafenib
207254_at	5.76	7.25	-2.8	6.5e-12	6.82e-11	SLC15A1	chr13	99336055-99404908	-	207254_at	SLC15A1*	solute carrier family 15 member 1	Plasma Membrane	transporter
210326_at	8.96	10.45	-2.8	1.67e-15	2.88e-14	AGXT	chr2	241808174-241818276	+	210326_at	AGXT*	alanine-glyoxylate aminotransferase	Cytoplasm	enzyme
226403_at	5.53	7.02	-2.8	1.26e-13	1.68e-12	TMC4	chr19	54663845-54669274	-	226403_at	TMC4	transmembrane channel like 4	Cytoplasm	other
231790_at	8.42	9.9	-2.8	0	0	DMGDH	chr5	78293386-78365443	-	231790_at	DMGDH*	dimethylglycine dehydrogenase	Cytoplasm	enzyme
1569555_at	5.88	7.37	-2.8	8.94e-09	5.91e-08	GDA	chr9	74764368-74865757	+	1569555_at	GDA*	guanine deaminase	Cytoplasm	enzyme
206386_at	9.65	11.14	-2.81	4.17e-12	4.49e-11	SERPINA7	chrX	105277196-105281289	-	206386_at	SERPINA7	serpin family A member 7	Extracellular Space	transporter
223922_x_at	7.8	9.29	-2.81	6.11e-15	9.79e-14	MS4A6A	chr11	59939487-59950509	-	223922_x_at	MS4A6A*	membrane spanning 4-domains A6A	Other	other
227345_at	7	8.49	-2.81	0	0	TNFRSF10D	chr8	22993100-22994017	-	227345_at	TNFRSF10D*	tumor necrosis factor receptor superfamily member 10d	Plasma Membrane	transmembrane receptor
216381_x_at	7.76	9.26	-2.82	0	0	AKR7A3	chr1	19609066-19615280	-	216381_x_at	AKR7A3*	aldo-keto reductase family 7, member A3 (aflatoxin aldehyde reductase)	Cytoplasm	enzyme
220924_s_at	10.94	12.44	-2.82	0	0	SLC38A2	chr12	46752263-46766554	-	220924_s_at	SLC38A2*	solute carrier family 38 member 2	Plasma Membrane	transporter
221008_s_at	9.96	11.45	-2.82	1.33e-15	2.34e-14	ETNPPL	chr4	109663203-109684164	-	221008_s_at	ETNPPL	ethanolamine-phosphate phospho-lyase	Cytoplasm	enzyme
223344_s_at	6.33	7.82	-2.82	2.6e-13	3.32e-12	MS4A7	chr11	60146047-60161463	+	223344_s_at	MS4A7*	membrane spanning 4-domains A7	Other	other
225481_at	7.54	9.04	-2.82	0	0	FRMD6	chr14	52186970-52197445	+	225481_at	FRMD6*	FERM domain containing 6	Cytoplasm	other
202957_at	7.54	9.04	-2.83	6.05e-09	4.11e-08	HCLS1	chr3	121350245-121380078	-	202957_at	HCLS1	hematopoietic cell-specific Lyn substrate 1	Nucleus	other
204163_at	4.65	6.15	-2.83	1.49e-08	9.49e-08	EMILIN1	chr2	27301933-27309263	+	204163_at	EMILIN1	elastin microfibril interfacer 1	Extracellular Space	other
214470_at	5.72	7.22	-2.83	9.23e-12	9.51e-11	KLRB1	chr12	9747870-9760491	-	214470_at	KLRB1*	killer cell lectin like receptor B1	Plasma Membrane	transmembrane receptor
227443_at	7.29	8.8	-2.83	0	0	LURAP1L	chr9	12821329-12822574	+	227443_at	LURAP1L	leucine rich adaptor protein 1 like	Other	other
229084_at	5.13	6.63	-2.83	0	0	CNTN4	chr3	3099128-3099645	+	229084_at	CNTN4*	contactin 4	Plasma Membrane	enzyme
203021_at	7.35	8.86	-2.84	1.4e-08	8.99e-08	SLPI	chr20	43880878-43883202	-	203021_at	SLPI	secretory leukocyte peptidase inhibitor	Cytoplasm	other
210366_at	9.06	10.57	-2.84	0	0	SLCO1B1	chr12	21284132-21392397	+	210366_at	SLCO1B1	solute carrier organic anion transporter family member 1B1	Plasma Membrane	transporter
1552390_a_at	6.31	7.81	-2.84	4e-06	1.9e-05	ERICH5	chr8	99076749-99105838	+	1552390_a_at	ERICH5*	glutamate rich 5	Other	other
208396_s_at	4.38	5.89	-2.85	8.48e-09	5.63e-08	PDE1A	chr2	183032666-183387465	-	208396_s_at	PDE1A*	phosphodiesterase 1A	Cytoplasm	enzyme
213506_at	7.19	8.7	-2.85	1.31e-08	8.44e-08	F2RL1	chr5	76129604-76131139	+	213506_at	F2RL1*	F2R like trypsin receptor 1	Plasma Membrane	G-protein coupled receptor
237363_at	3.45	4.96	-2.85	0	0	SPATA6L	chr9	4598317-4598709	-	237363_at	SPATA6L*	spermatogenesis associated 6 like	Other	other
1569040_s_at	3	4.5	-2.85	4.47e-11	4.2e-10	ANKRD36BP2	chr2	89065416-89106126	+	1569040_s_at	ANKRD36BP2*	ankyrin repeat domain 36B pseudogene 2	Other	other
201510_at	5.71	7.22	-2.86	8.77e-15	1.38e-13	ELF3	chr1	201979713-201985648	+	201510_at	ELF3*	E74 like ETS transcription factor 3	Nucleus	transcription regulator
228463_at	8.66	10.17	-2.86	0	0	FOXA3	chr19	46367538-46377055	+	228463_at	FOXA3	forkhead box A3	Nucleus	transcription regulator
204223_at	6.16	7.69	-2.87	7.93e-12	8.23e-11	PRELP	chr1	203444955-203456286	+	204223_at	PRELP*	proline/arginine-rich end leucine-rich repeat protein	Extracellular Space	other
206541_at	10.86	12.38	-2.87	0	0	KLKB1	chr4	187148671-187179624	+	206541_at	KLKB1	kallikrein B1	Extracellular Space	peptidase	aprotinin, ecallantide
214890_s_at	7.12	8.64	-2.87	0	0	FAM149A	chr4	187075641-187093296	+	214890_s_at	FAM149A*	family with sequence similarity 149 member A	Other	other
219340_s_at	6	7.52	-2.87	0	0	CLN8	chr8	1711940-1730859	+	219340_s_at	CLN8*	ceroid-lipofuscinosis, neuronal 8	Cytoplasm	other
232428_at	6.69	8.21	-2.87	0	0	MOGAT2	chr11	75442047-75444003	+	232428_at	MOGAT2*	monoacylglycerol O-acyltransferase 2	Cytoplasm	enzyme
203887_s_at	5.76	7.28	-2.88	1.11e-09	8.43e-09	THBD	chr20	23026634-23030683	-	203887_s_at	THBD*	thrombomodulin	Plasma Membrane	transmembrane receptor
209209_s_at	6.7	8.23	-2.88	0	0	FERMT2	chr14	53323990-53417637	-	209209_s_at	FERMT2*	fermitin family member 2	Cytoplasm	other
229435_at	5.43	6.95	-2.88	1.11e-16	2.21e-15	GLIS3	chr9	3824127-3824934	-	229435_at	GLIS3*	GLIS family zinc finger 3	Nucleus	transcription regulator
231067_s_at	4.5	6.02	-2.88	4.85e-13	5.97e-12	AKAP12	chr6	151678865-151679337	-	231067_s_at	AKAP12*	A-kinase anchoring protein 12	Cytoplasm	transporter
204705_x_at	12.95	14.48	-2.89	1.11e-16	2.21e-15	ALDOB	chr9	104183658-104198105	-	204705_x_at	ALDOB*	aldolase, fructose-bisphosphate B	Cytoplasm	enzyme
204912_at	6.91	8.45	-2.89	8.98e-11	8.05e-10	IL10RA	chr11	117857125-117872194	+	204912_at	IL10RA	interleukin 10 receptor subunit alpha	Plasma Membrane	transmembrane receptor
216598_s_at	5.24	6.77	-2.89	7.95e-08	4.58e-07	CCL2	chr17	32582337-32584176	+	216598_s_at	CCL2	C-C motif chemokine ligand 2	Extracellular Space	cytokine	mimosine
218854_at	7.36	8.89	-2.89	2.63e-12	2.92e-11	DSE	chr6	116692188-116759440	+	218854_at	DSE*	dermatan sulfate epimerase	Cytoplasm	enzyme
201236_s_at	7.95	9.49	-2.9	0	0	BTG2	chr1	203274663-203278727	+	201236_s_at	BTG2*	BTG family member 2	Nucleus	transcription regulator
216576_x_at	5.19	6.73	-2.9	5.85e-12	6.17e-11	0	chr2	89160739-89568031	-	216576_x_at	IGKC*	immunoglobulin kappa constant	Extracellular Space	other
217647_at	6	7.54	-2.91	0	0	DHODH	chr16	72061185-72061556	+	217647_at	DHODH*	dihydroorotate dehydrogenase (quinone)	Cytoplasm	enzyme	teriflunomide, leflunomide
222083_at	10.11	11.65	-2.91	0	0	GLYAT	chr11	58477139-58499486	-	222083_at	GLYAT*	glycine-N-acyltransferase	Cytoplasm	enzyme
225720_at	5.77	7.31	-2.91	0	0	SYNPO2	chr4	119956886-119959674	+	225720_at	SYNPO2*	synaptopodin 2	Cytoplasm	other
229560_at	5.32	6.86	-2.91	0.000559	0.001635	TLR8	chrX	12940610-12941285	+	229560_at	TLR8*	toll like receptor 8	Plasma Membrane	transmembrane receptor	VTX-2337, resiquimod
205968_at	5.6	7.14	-2.92	4.53e-11	4.24e-10	KCNS3	chr2	18099066-18114221	+	205968_at	KCNS3	potassium voltage-gated channel modifier subfamily S member 3	Plasma Membrane	ion channel
211991_s_at	7.79	9.33	-2.92	0.002136	0.005467	HLA-DPA1	chr6	33032790-33048537	-	211991_s_at	HLA-DPA1*	major histocompatibility complex, class II, DP alpha 1	Plasma Membrane	transmembrane receptor
244313_at	4.77	6.32	-2.92	1.29e-13	1.71e-12	CR1	chr1	207814678-207815109	+	244313_at	CR1*	complement component 3b/4b receptor 1 (Knops blood group)	Plasma Membrane	transmembrane receptor
241525_at	5.12	6.67	-2.93	0	0	LOC200772	chr2	241894037-241894435	-	241525_at	LOC200772	uncharacterized LOC200772	Other	other
206979_at	10.69	12.25	-2.94	0	0	C8B	chr1	57394884-57431649	-	206979_at	C8B	complement component 8, beta polypeptide	Extracellular Space	other
238987_at	4.24	5.8	-2.94	0	0	B4GALT1	chr9	33165098-33166102	-	238987_at	B4GALT1*	beta-1,4-galactosyltransferase 1	Cytoplasm	enzyme
222717_at	5.99	7.55	-2.95	4e-06	1.9e-05	SDPR	chr2	192699030-192711825	-	222717_at	SDPR*	serum deprivation response	Plasma Membrane	other
241789_at	5.07	6.63	-2.95	9.99e-16	1.79e-14	RBMS3	chr3	30048084-30048527	+	241789_at	RBMS3*	RNA binding motif single stranded interacting protein 3	Other	other
213632_at	7.24	8.81	-2.96	0	0	DHODH	chr16	72042744-72059119	+	213632_at	DHODH*	dihydroorotate dehydrogenase (quinone)	Cytoplasm	enzyme	teriflunomide, leflunomide
221662_s_at	7.44	9.01	-2.97	4.44e-16	8.31e-15	SLC22A7	chr6	43266096-43272216	+	221662_s_at	SLC22A7*	solute carrier family 22 member 7	Plasma Membrane	transporter
223967_at	6.03	7.61	-2.97	0	0	ANGPTL6	chr19	10203016-10213469	-	223967_at	ANGPTL6	angiopoietin like 6	Extracellular Space	other
227346_at	5.93	7.51	-2.97	5.94e-08	3.48e-07	IKZF1	chr7	50471385-50472786	+	227346_at	IKZF1*	IKAROS family zinc finger 1	Nucleus	transcription regulator
206514_s_at	7.54	9.12	-2.98	0	0	CYP4F2; CYP4F3	chr19	15751723-15770659	+	206514_s_at	CYP4F3*	cytochrome P450 family 4 subfamily F member 3	Cytoplasm	enzyme
214889_at	6.36	7.94	-2.98	0	0	FAM149A	chr4	187075641-187093296	+	214889_at	FAM149A*	family with sequence similarity 149 member A	Other	other
225895_at	6.06	7.64	-2.98	1.11e-16	2.21e-15	SYNPO2	chr4	119954054-119956974	+	225895_at	SYNPO2*	synaptopodin 2	Cytoplasm	other
1559618_at	6.1	7.68	-2.98	0	0	LOC100129447	chr12	113528256-113530383	+	1559618_at	LOC100129447	uncharacterized LOC100129447	Other	other
204337_at	6.16	7.74	-2.99	1.3e-12	1.51e-11	RGS4	chr1	163039149-163046592	+	204337_at	RGS4*	regulator of G-protein signaling 4	Cytoplasm	other
221841_s_at	8.17	9.75	-2.99	4.95e-12	5.28e-11	KLF4	chr9	110247134-110250706	-	221841_s_at	KLF4*	Kruppel-like factor 4 (gut)	Nucleus	transcription regulator
243894_at	7.39	8.97	-2.99	0	0	SLC41A2	chr12	105198120-105198772	-	243894_at	SLC41A2*	solute carrier family 41 member 2	Plasma Membrane	transporter
204273_at	7.81	9.39	-3	3.39e-10	2.79e-09	EDNRB	chr13	78469615-78492760	-	204273_at	EDNRB*	endothelin receptor type B	Plasma Membrane	G-protein coupled receptor	bosentan, sitaxsentan, macitentan, atrasentan
207874_s_at	10.08	11.67	-3	4.34e-12	4.67e-11	CFHR4	chr1	196857211-196887762	+	207874_s_at	CFHR4	complement factor H related 4	Extracellular Space	transporter
227498_at	7.02	8.61	-3	8.54e-12	8.84e-11	SOX6	chr11	15987995-15990059	-	227498_at	SOX6*	SRY-box 6	Nucleus	transcription regulator
228561_at	6.35	7.94	-3	0	0	CDC37L1	chr9	4707037-4707663	+	228561_at	CDC37L1*	cell division cycle 37 like 1	Cytoplasm	other
1561336_at	5.19	6.78	-3	0	0	DNASE1L3	chr3	58178354-58180706	-	1561336_at	DNASE1L3*	deoxyribonuclease I like 3	Nucleus	enzyme
202068_s_at	9.01	10.6	-3.01	0	0	LDLR	chr19	11200131-11244490	+	202068_s_at	LDLR*	low density lipoprotein receptor	Plasma Membrane	transporter
202431_s_at	8.05	9.64	-3.01	0	0	MYC	chr8	128748329-128753447	+	202431_s_at	MYC	v-myc avian myelocytomatosis viral oncogene homolog	Nucleus	transcription regulator
202886_s_at	7.66	9.26	-3.01	0	0	PPP2R1B	chr11	111611809-111636110	-	202886_s_at	PPP2R1B*	protein phosphatase 2 regulatory subunit A, beta	Plasma Membrane	phosphatase
204621_s_at	4.99	6.58	-3.01	0	0	NR4A2	chr2	157180950-157189212	-	204621_s_at	NR4A2*	nuclear receptor subfamily 4 group A member 2	Nucleus	ligand-dependent nuclear receptor
205826_at	5.84	7.43	-3.01	0	0	MYOM2	chr8	1993247-2093379	+	205826_at	MYOM2	myomesin 2	Cytoplasm	other
226750_at	7.46	9.05	-3.01	0	0	LARP1B	chr4	129019384-129030055	+	226750_at	LARP1B*	La ribonucleoprotein domain family member 1B	Extracellular Space	other
1556919_at	6.03	7.62	-3.01	4.4e-05	0.000159	LEPR	chr1	66094459-66096057	+	1556919_at	LEPR*	leptin receptor	Plasma Membrane	transmembrane receptor	recombinant-methionyl human leptin
202241_at	11.04	12.63	-3.02	0	0	TRIB1	chr8	126442871-126450643	+	202241_at	TRIB1*	tribbles pseudokinase 1	Cytoplasm	kinase
202723_s_at	7.72	9.31	-3.02	0	0	FOXO1	chr13	41129803-41240734	-	202723_s_at	FOXO1*	forkhead box O1	Nucleus	transcription regulator
206069_s_at	6.72	8.31	-3.02	0	0	ACADL	chr2	211052765-211089992	-	206069_s_at	ACADL*	acyl-CoA dehydrogenase, long chain	Cytoplasm	enzyme
207218_at	11.68	13.27	-3.02	2.22e-16	4.28e-15	F9	chrX	138612894-138645617	+	207218_at	F9	coagulation factor IX	Extracellular Space	peptidase	moroctocog alfa, activated recombinant human factor VII
222294_s_at	7.34	8.94	-3.02	0	0	RAB27A	chr15	55495163-55495422	-	222294_s_at	RAB27A*	RAB27A, member RAS oncogene family	Cytoplasm	enzyme
1559363_at	4.37	5.96	-3.02	0	0	LINC01146	chr14	88491747-88553681	+	1559363_at	LINC01146	long intergenic non-protein coding RNA 1146	Other	other
216840_s_at	5.32	6.92	-3.03	9.32e-08	5.31e-07	LAMA2	chr6	129835770-129837705	+	216840_s_at	LAMA2*	laminin subunit alpha 2	Extracellular Space	other
210997_at	3.93	5.53	-3.04	0.000107	0.00036	HGF	chr7	81372006-81399362	-	210997_at	HGF*	hepatocyte growth factor	Extracellular Space	growth factor	rilotumumab, MP0250
226636_at	7.01	8.62	-3.04	0	0	PLD1	chr3	171318619-171320317	-	226636_at	PLD1*	phospholipase D1	Cytoplasm	enzyme
230233_at	8.68	10.28	-3.04	0	0	0	chr4	82347555-82348135	+	230233_at	RASGEF1B*	RasGEF domain family member 1B	Other	other
214022_s_at	8.02	9.64	-3.06	6.27e-13	7.61e-12	IFITM1	chr11	314260-315271	+	214022_s_at	IFITM1*	interferon induced transmembrane protein 1	Plasma Membrane	transmembrane receptor
217014_s_at	9.14	10.75	-3.06	1.11e-16	2.21e-15	AZGP1; AZGP1P1	chr7	99578395-99585164	+	217014_s_at	AZGP1*	alpha-2-glycoprotein 1, zinc-binding	Extracellular Space	transporter
206916_x_at	9.36	10.98	-3.07	3.04e-14	4.44e-13	TAT	chr16	71600753-71610995	-	206916_x_at	TAT*	tyrosine aminotransferase	Cytoplasm	enzyme
219991_at	6.61	8.22	-3.07	0	0	SLC2A9	chr4	9827849-10023107	-	219991_at	SLC2A9*	solute carrier family 2 member 9	Plasma Membrane	transporter
221661_at	4.91	6.53	-3.07	4.21e-11	3.97e-10	SLC22A7	chr6	43266096-43272216	+	221661_at	SLC22A7*	solute carrier family 22 member 7	Plasma Membrane	transporter
224367_at	4.48	6.1	-3.07	0.000125	0.000417	BEX2	chrX	102564274-102565806	-	224367_at	BEX2	brain expressed X-linked 2	Nucleus	other
1552280_at	3.72	5.34	-3.07	5.55e-16	1.03e-14	TIMD4	chr5	156346292-156390266	-	1552280_at	TIMD4	T-cell immunoglobulin and mucin domain containing 4	Plasma Membrane	other
204007_at	4.83	6.45	-3.08	5e-06	2e-05	FCGR3B	chr1	161593052-161600901	-	204007_at	FCGR3A/FCGR3B*	Fc fragment of IgG receptor IIIa	Plasma Membrane	transmembrane receptor	IgG
207655_s_at	7.63	9.25	-3.08	0	0	BLNK	chr10	97951462-98031297	-	207655_s_at	BLNK	B-cell linker	Cytoplasm	other
208016_s_at	6.36	7.98	-3.08	0	0	AGTR1	chr3	148458784-148460147	+	208016_s_at	AGTR1*	angiotensin II receptor type 1	Plasma Membrane	G-protein coupled receptor	amlodipine/olmesartan medoxomil, olmesartan, amlodipine/hydrochlorothiazide/valsartan, amlodipine/telmisartan, aliskiren/valsartan, azilsartan, azilsartan kamedoxomil, amlodipine/hydrochlorothiazide/olmesartan medoxomil, aspirin/dipyridamole/telmisartan, clopidogrel/telmisartan, azilsartan medoxomil/chlorthalidone, sacubitril/valsartan, amlodipine/valsartan, hydrochlorothiazide/losartan, hydrochl…
209016_s_at	4.92	6.54	-3.08	4.86e-08	2.89e-07	KRT7	chr12	52627037-52642709	+	209016_s_at	KRT7*	keratin 7	Cytoplasm	other
225922_at	8.49	10.11	-3.08	0	0	FNIP2	chr4	159826869-159829202	+	225922_at	FNIP2*	folliculin interacting protein 2	Cytoplasm	other
242033_at	3.77	5.39	-3.08	1.08e-14	1.67e-13	RNF180	chr5	63668305-63668694	+	242033_at	RNF180*	ring finger protein 180	Cytoplasm	enzyme
224901_at	5.16	6.79	-3.1	9.66e-15	1.51e-13	SCD5	chr4	83550691-83719661	-	224901_at	SCD5*	stearoyl-CoA desaturase 5	Cytoplasm	enzyme
227690_at	3.48	5.11	-3.1	6.89e-12	7.21e-11	GABRB3	chr15	26788698-26791235	-	227690_at	GABRB3*	gamma-aminobutyric acid type A receptor beta3 subunit	Plasma Membrane	ion channel	methohexital, aspirin/butalbital/caffeine, aspirin/butalbital/caffeine/codeine, fospropofol, pagoclone, alphadolone, SEP 174559, nitrazepam, adinazolam, piperazine, acetaminophen/butalbital/caffeine, sevoflurane, isoflurane, gaboxadol, isoniazid, felbamate, etomidate, muscimol, halothane, fluoxetine/olanzapine, amobarbital, estazolam, atropine/hyoscyamine/phenobarbital/scopolamine, acetaminophen/…
209660_at	11.11	12.75	-3.11	1.33e-12	1.54e-11	TTR	chr18	29171860-29178695	+	209660_at	TTR	transthyretin	Extracellular Space	transporter
241193_at	4.45	6.08	-3.11	0	0	ETS2	chr21	40182062-40182549	-	241193_at	ETS2*	ETS proto-oncogene 2, transcription factor	Nucleus	transcription regulator
205407_at	5.81	7.45	-3.12	5.49e-12	5.82e-11	RECK	chr9	36036915-36124448	+	205407_at	RECK*	reversion inducing cysteine rich protein with kazal motifs	Plasma Membrane	other
205998_x_at	11.21	12.85	-3.12	4.44e-16	8.31e-15	CYP3A4	chr7	99354603-99381808	-	205998_x_at	CYP3A4*	cytochrome P450 family 3 subfamily A member 4	Cytoplasm	enzyme	cobicistat, cobicistat/elvitegravir/emtricitabine/tenofovir disoproxil, atazanavir/cobicistat, cobicistat/darunavir, ketoconazole
210377_at	7.46	9.1	-3.12	0	0	ACSM3	chr16	20781329-20808352	+	210377_at	ACSM3*	acyl-CoA synthetase medium-chain family member 3	Cytoplasm	enzyme
213519_s_at	5.55	7.19	-3.12	1e-06	6e-06	LAMA2	chr6	129828706-129837708	+	213519_s_at	LAMA2*	laminin subunit alpha 2	Extracellular Space	other
1555095_at	6.13	7.77	-3.12	6.68e-14	9.24e-13	LINC01558	chr6	168185220-168197539	-	1555095_at	LINC01558*	long intergenic non-protein coding RNA 1558	Other	other
205789_at	6.26	7.91	-3.13	0	0	CD1D	chr1	158150720-158154671	+	205789_at	CD1D	CD1d molecule	Plasma Membrane	other
218024_at	10.18	11.83	-3.13	0	0	MPC1	chr6	166778409-166796486	-	218024_at	MPC1*	mitochondrial pyruvate carrier 1	Cytoplasm	other
218935_at	5.83	7.47	-3.13	0	0	EHD3	chr2	31457202-31491260	+	218935_at	EHD3*	EH domain containing 3	Cytoplasm	other
224657_at	11.4	13.04	-3.13	0	0	ERRFI1	chr1	8071784-8086353	-	224657_at	ERRFI1	ERBB receptor feedback inhibitor 1	Cytoplasm	other
226460_at	8.27	9.92	-3.13	0	0	FNIP2	chr4	159690289-159826991	+	226460_at	FNIP2*	folliculin interacting protein 2	Cytoplasm	other
226649_at	10.19	11.83	-3.13	0	0	PANK1	chr10	91342740-91353741	-	226649_at	PANK1	pantothenate kinase 1	Cytoplasm	kinase
228915_at	4.66	6.3	-3.13	0	0	DACH1	chr13	72012097-72013003	-	228915_at	DACH1*	dachshund family transcription factor 1	Nucleus	transcription regulator
235728_at	4.56	6.21	-3.13	0	0	LOC105376798; ZFP3	chr17	4998936-4999669	+	235728_at	ZFP3	ZFP3 zinc finger protein	Extracellular Space	other
209596_at	5.77	7.43	-3.14	0	0	MXRA5	chrX	3226610-3261874	-	209596_at	MXRA5	matrix-remodelling associated 5	Extracellular Space	other
213279_at	9.6	11.25	-3.14	0	0	DHRS1	chr14	24759803-24761166	-	213279_at	DHRS1	dehydrogenase/reductase (SDR family) member 1	Cytoplasm	enzyme
218870_at	5.88	7.53	-3.14	1.17e-13	1.57e-12	ARHGAP15	chr2	143886962-144525920	+	218870_at	ARHGAP15	Rho GTPase activating protein 15	Cytoplasm	other
219666_at	8.3	9.95	-3.14	1.29e-14	1.98e-13	MS4A6A	chr11	59939972-59950532	-	219666_at	MS4A6A*	membrane spanning 4-domains A6A	Other	other
236442_at	5.67	7.32	-3.14	0	0	DPF3	chr14	73127757-73128225	-	236442_at	DPF3*	double PHD fingers 3	Other	other
238625_at	8.3	9.95	-3.14	0	0	C1orf168	chr1	57184543-57189356	-	238625_at	C1orf168*	chromosome 1 open reading frame 168	Other	other
1405_i_at	5.67	7.32	-3.15	2.01e-10	1.71e-09	CCL5	chr17	34198526-34207330	-	1405_i_at	CCL5*	C-C motif chemokine ligand 5	Extracellular Space	cytokine
209442_x_at	6.02	7.67	-3.15	0	0	ANK3	chr10	61789457-61900433	-	209442_x_at	ANK3*	ankyrin 3, node of Ranvier (ankyrin G)	Plasma Membrane	other
243015_at	5.38	7.04	-3.15	0	0	CYP3A5	0	0	0	243015_at	CYP3A5*	cytochrome P450 family 3 subfamily A member 5	Cytoplasm	enzyme	cobicistat, cobicistat/elvitegravir/emtricitabine/tenofovir disoproxil, atazanavir/cobicistat, cobicistat/darunavir
205674_x_at	5.89	7.55	-3.16	0	0	FXYD2	chr11	117690857-117695425	-	205674_x_at	FXYD2*	FXYD domain containing ion transport regulator 2	Plasma Membrane	ion channel	cyclothiazide
222705_s_at	6.72	8.38	-3.16	2.22e-16	4.28e-15	SLC25A15	chr13	41363631-41383965	+	222705_s_at	SLC25A15*	solute carrier family 25 member 15	Cytoplasm	transporter
202388_at	7.94	9.6	-3.17	1.36e-07	7.55e-07	RGS2	chr1	192778170-192781403	+	202388_at	RGS2	regulator of G-protein signaling 2	Nucleus	other
202953_at	7.15	8.81	-3.17	0.000175	0.000567	C1QB	chr1	22985886-22988127	+	202953_at	C1QB	complement component 1, q subcomponent, B chain	Extracellular Space	other
207096_at	10.98	12.64	-3.17	0	0	SAA4	chr11	18252902-18258334	-	207096_at	SAA4	serum amyloid A4, constitutive	Extracellular Space	transporter
214282_at	6.3	7.96	-3.17	0	0	0	chr3	148891253-148892057	-	214282_at	CP*	ceruloplasmin (ferroxidase)	Extracellular Space	enzyme
217232_x_at	8.05	9.71	-3.17	4.29e-12	4.62e-11	HBB	chr11	5246827-5248277	-	217232_x_at	HBB*	hemoglobin subunit beta	Cytoplasm	transporter	iron dextran
235766_x_at	7.25	8.92	-3.17	0	0	RAB27A	chr15	55495166-55495613	-	235766_x_at	RAB27A*	RAB27A, member RAS oncogene family	Cytoplasm	enzyme
241694_at	5.99	7.65	-3.17	2.82e-14	4.14e-13	PKHD1	chr6	51480842-51481472	-	241694_at	PKHD1*	polycystic kidney and hepatic disease 1 (autosomal recessive)	Plasma Membrane	other
241843_at	7.17	8.83	-3.17	0	0	EIF5; SNORA28	chr14	103804166-103804681	+	241843_at	EIF5*	eukaryotic translation initiation factor 5	Cytoplasm	translation regulator
206702_at	5.56	7.23	-3.18	1.11e-16	2.21e-15	TEK	chr9	27109440-27230164	+	206702_at	TEK*	TEK receptor tyrosine kinase	Plasma Membrane	kinase	cabozantinib, regorafenib, ponatinib, MGCD-265, cabozantinib/erlotinib, altiratinib, CEP-11981, pexmetinib, vandetanib
208961_s_at	7.32	8.99	-3.18	0	0	KLF6	chr10	3821363-3827322	-	208961_s_at	KLF6*	Kruppel-like factor 6	Nucleus	transcription regulator
204607_at	11.79	13.46	-3.19	3.77e-15	6.23e-14	HMGCS2	chr1	120291005-120311517	-	204607_at	HMGCS2*	3-hydroxy-3-methylglutaryl-CoA synthase 2	Cytoplasm	enzyme
206010_at	9.45	11.13	-3.19	2.11e-15	3.6e-14	HABP2	chr10	115312784-115349358	+	206010_at	HABP2	hyaluronan binding protein 2	Extracellular Space	peptidase
223702_x_at	9.1	10.77	-3.19	0	0	FTCD	chr21	47556695-47575481	-	223702_x_at	FTCD*	formimidoyltransferase cyclodeaminase	Cytoplasm	enzyme
1553635_s_at	3.85	5.53	-3.19	0	0	TCTEX1D1	chr1	67218141-67244729	+	1553635_s_at	TCTEX1D1	Tctex1 domain containing 1	Other	other
203706_s_at	4.8	6.48	-3.2	7.02e-10	5.49e-09	FZD7	chr2	202899309-202903160	+	203706_s_at	FZD7*	frizzled class receptor 7	Plasma Membrane	G-protein coupled receptor
213478_at	7.05	8.73	-3.21	0	0	KAZN	chr1	14925199-15393108	+	213478_at	KAZN*	kazrin, periplakin interacting protein	Plasma Membrane	other
205433_at	9.35	11.04	-3.22	0	0	BCHE	chr3	165490692-165555250	-	205433_at	BCHE	butyrylcholinesterase	Plasma Membrane	enzyme	dipivefrin, malathion, hexafluorenium, atropine/edrophonium, echothiophate, tacrine, edrophonium, isoflurophate, pyridostigmine, pralidoxime, rivastigmine
224300_x_at	8.77	10.45	-3.22	0	0	FTCD	chr21	47556181-47575481	-	224300_x_at	FTCD*	formimidoyltransferase cyclodeaminase	Cytoplasm	enzyme
227266_s_at	5.35	7.04	-3.22	1.8e-05	7e-05	FYB	chr5	39105356-39106228	-	227266_s_at	FYB*	FYN binding protein	Nucleus	other
225846_at	4.23	5.92	-3.23	0	0	ESRP1	chr8	95686613-95719694	+	225846_at	ESRP1*	epithelial splicing regulatory protein 1	Nucleus	other
214180_at	6.43	8.13	-3.24	0	0	MAN1C1	chr1	26111675-26112697	+	214180_at	MAN1C1*	mannosidase alpha class 1C member 1	Cytoplasm	enzyme
223427_s_at	5.59	7.29	-3.24	0	0	EPB41L4B	chr9	112003750-112083244	-	223427_s_at	EPB41L4B*	erythrocyte membrane protein band 4.1 like 4B	Cytoplasm	transporter
225502_at	4.96	6.66	-3.24	6.31e-08	3.69e-07	DOCK8	chr9	368017-465252	+	225502_at	DOCK8*	dedicator of cytokinesis 8	Cytoplasm	other
210452_x_at	9.25	10.95	-3.25	0	0	CYP4F2	chr19	15989047-16008874	-	210452_x_at	CYP4F2	cytochrome P450 family 4 subfamily F member 2	Cytoplasm	enzyme
223979_x_at	9.03	10.73	-3.25	0	0	FTCD	chr21	47556181-47575481	-	223979_x_at	FTCD*	formimidoyltransferase cyclodeaminase	Cytoplasm	enzyme
201473_at	6.43	8.14	-3.26	0	0	JUNB	chr19	12902332-12904129	+	201473_at	JUNB	jun B proto-oncogene	Nucleus	transcription regulator
209443_at	9.57	11.28	-3.26	0	0	SERPINA5	chr14	95053680-95059412	+	209443_at	SERPINA5	serpin family A member 5	Extracellular Space	other
218544_s_at	8.51	10.21	-3.26	0	0	RCL1	chr9	4793112-4861062	+	218544_s_at	RCL1*	RNA terminal phosphate cyclase like 1	Nucleus	enzyme
221590_s_at	7.22	8.93	-3.26	0	0	ALDH6A1	chr14	74525749-74527377	-	221590_s_at	ALDH6A1*	aldehyde dehydrogenase 6 family member A1	Cytoplasm	enzyme
224339_s_at	5.01	6.71	-3.26	0	0	ANGPTL1	chr1	178820106-178840172	-	224339_s_at	ANGPTL1*	angiopoietin like 1	Plasma Membrane	other
224724_at	7.11	8.82	-3.26	3.59e-14	5.17e-13	SULF2	chr20	46285091-46365594	-	224724_at	SULF2*	sulfatase 2	Plasma Membrane	enzyme
227623_at	3.77	5.47	-3.26	3.1e-05	0.000117	CACNA2D1	chr7	81575760-81577046	-	227623_at	CACNA2D1*	calcium voltage-gated channel auxiliary subunit alpha2delta 1	Plasma Membrane	ion channel	amlodipine/hydrochlorothiazide/valsartan, amlodipine/telmisartan, aliskiren/amlodipine, amlodipine/hydrochlorothiazide/olmesartan medoxomil, aliskiren/amlodipine/hydrochlorothiazide, nilvadipine, amlodipine/valsartan, amlodipine/perindopril, amlodipine/benazepril, gabapentin, bepridil, enalapril/felodipine, amlodipine/atorvastatin, nisoldipine, isradipine, felodipine, nitrendipine, amlodipine, ni…
228592_at	3.77	5.48	-3.26	2.13e-11	2.09e-10	MS4A1	chr11	60236740-60238225	+	228592_at	MS4A1*	membrane spanning 4-domains A1	Plasma Membrane	other	tositumomab, rituximab, ofatumumab, veltuzumab, methotrexate/ofatumumab, ocrelizumab, SBI-087, bortezomib/cladribine/rituximab, PF-5212374, obinutuzumab, cyclophosphamide/fludarabine phosphate/rituximab, methotrexate/rituximab, rituximab/temozolomide, methotrexate/rituximab/temozolomide, cyclophosphamide/dexamethasone/rituximab, fludarabine phosphate/rituximab, rituximab/thalidomide, cyclophospha…
1565228_s_at	11.92	13.63	-3.26	1.41e-07	7.8e-07	ALB	chr4	74274364-74276105	+	1565228_s_at	ALB*	albumin	Extracellular Space	transporter	aldoxorubicin
213661_at	5.93	7.65	-3.28	0	0	PAMR1	chr11	35453377-35454441	-	213661_at	PAMR1	peptidase domain containing associated with muscle regeneration 1	Extracellular Space	peptidase
227135_at	7.97	9.68	-3.28	0	0	NAAA	chr4	76834812-76835672	-	227135_at	NAAA*	N-acylethanolamine acid amidase	Cytoplasm	enzyme
228101_at	5.12	6.84	-3.28	0	0	APBA1; LOC101929802	chr9	72042449-72043751	-	228101_at	APBA1*	amyloid beta precursor protein binding family A member 1	Cytoplasm	transporter
229580_at	4.11	5.83	-3.28	2.74e-13	3.5e-12	CLSTN2	chr3	140295519-140296236	+	229580_at	CLSTN2*	calsyntenin 2	Plasma Membrane	transporter
231559_at	5.02	6.74	-3.28	4.82e-13	5.95e-12	NNMT	chr11	114166512-114183029	-	231559_at	NNMT*	nicotinamide N-methyltransferase	Cytoplasm	enzyme	atorvastatin/niacin, nicotinic acid/pioglitazone, nicotinic acid, lovastatin/niacin
204608_at	9.79	11.51	-3.29	0	0	ASL	chr7	65540817-65557937	+	204608_at	ASL	argininosuccinate lyase	Cytoplasm	enzyme
206140_at	4.92	6.64	-3.29	3.33e-16	6.32e-15	LHX2	chr9	126774661-126795436	+	206140_at	LHX2*	LIM homeobox 2	Nucleus	transcription regulator
211726_s_at	5.37	7.08	-3.29	0	0	FMO2	chr1	171154440-171178331	+	211726_s_at	FMO2*	flavin containing monooxygenase 2	Cytoplasm	enzyme
214414_x_at	9.34	11.06	-3.29	2.26e-11	2.21e-10	HBA1; HBA2	chr16	223221-223705	+	HBA1	HBA1/HBA2*	hemoglobin subunit alpha 2	Extracellular Space	transporter	iron dextran, mefloquine
235737_at	4.53	6.25	-3.29	1.33e-15	2.34e-14	TSLP	chr5	110408983-110412490	+	235737_at	TSLP	thymic stromal lymphopoietin	Extracellular Space	cytokine
213247_at	5.8	7.52	-3.3	2.68e-13	3.42e-12	SVEP1	chr9	113128455-113169347	-	213247_at	SVEP1*	sushi, von Willebrand factor type A, EGF and pentraxin domain containing 1	Cytoplasm	other
224299_x_at	8.91	10.64	-3.3	0	0	FTCD	chr21	47556695-47575481	-	224299_x_at	FTCD*	formimidoyltransferase cyclodeaminase	Cytoplasm	enzyme
211742_s_at	6.67	8.39	-3.31	2.62e-07	1e-06	EVI2B	chr17	29630792-29641091	-	211742_s_at	EVI2B	ecotropic viral integration site 2B	Plasma Membrane	other
221009_s_at	7.53	9.25	-3.31	0	0	ANGPTL4	chr19	8429052-8439254	+	221009_s_at	ANGPTL4*	angiopoietin like 4	Extracellular Space	other
235155_at	4.91	6.64	-3.31	0	0	BDH2	chr4	103998770-103999867	-	235155_at	BDH2*	3-hydroxybutyrate dehydrogenase, type 2	Cytoplasm	enzyme
230109_at	6.11	7.84	-3.32	0	0	PDE7B	chr6	136494932-136516714	+	230109_at	PDE7B*	phosphodiesterase 7B	Cytoplasm	enzyme	dyphylline, nitroglycerin, aminophylline, anagrelide, milrinone, dipyridamole, ketotifen, tolbutamide, theophylline, pentoxifylline
219195_at	8.56	10.29	-3.33	0	0	PPARGC1A	chr4	23793644-23891700	-	219195_at	PPARGC1A*	PPARG coactivator 1 alpha	Nucleus	transcription regulator
230494_at	7.84	9.58	-3.33	0	0	SLC20A1	chr2	113409583-113410242	+	230494_at	SLC20A1*	solute carrier family 20 member 1	Plasma Membrane	transporter
201397_at	7.28	9.02	-3.34	0	0	PHGDH	chr1	120254545-120286836	+	201397_at	PHGDH	phosphoglycerate dehydrogenase	Cytoplasm	enzyme
230143_at	5.66	7.4	-3.34	0	0	RNF165	chr18	43916678-43917614	+	230143_at	RNF165*	ring finger protein 165	Nucleus	enzyme
202464_s_at	7.73	9.47	-3.35	0	0	PFKFB3	chr10	6245121-6277501	+	202464_s_at	PFKFB3	6-phosphofructo-2-kinase/fructose-2,6-biphosphatase 3	Cytoplasm	kinase	PFK-158
217047_s_at	9.5	11.25	-3.35	0	0	FAM13A	chr4	89647628-89744352	-	217047_s_at	FAM13A*	family with sequence similarity 13 member A	Cytoplasm	other
229391_s_at	5.72	7.46	-3.35	3e-06	1.3e-05	FAM26F	chr6	116782532-116784946	+	229391_s_at	FAM26F*	family with sequence similarity 26 member F	Other	other
230488_s_at	6.88	8.62	-3.35	1.91e-07	1e-06	DBH-AS1	chr9	136519708-136522608	-	230488_s_at	DBH-AS1	DBH antisense RNA 1	Other	other
202081_at	9.6	11.35	-3.36	0	0	IER2	chr19	13263899-13265716	+	202081_at	IER2	immediate early response 2	Cytoplasm	other
206952_at	8.97	10.72	-3.36	0	0	G6PC	chr17	41052814-41065386	+	206952_at	G6PC*	glucose-6-phosphatase catalytic subunit	Cytoplasm	phosphatase
230081_at	3.95	5.7	-3.36	2.64e-12	2.92e-11	PLCXD3	chr5	41307045-41307918	-	230081_at	PLCXD3*	phosphatidylinositol specific phospholipase C X domain containing 3	Other	other
232138_at	7.88	9.63	-3.36	0	0	MBNL2	chr13	98009735-98011539	+	232138_at	MBNL2*	muscleblind like splicing regulator 2	Other	other
240830_at	6.75	8.5	-3.36	6.33e-15	1.01e-13	SCARNA17; SNHG22	chr18	47340492-47340813	+	240830_at	SCARNA17	small Cajal body-specific RNA 17	Other	other
201976_s_at	6.7	8.45	-3.37	0	0	MYO10	chr5	16665412-16936139	-	201976_s_at	MYO10*	myosin X	Cytoplasm	other
205798_at	6.11	7.87	-3.37	4.11e-08	2.47e-07	IL7R	chr5	35857057-35876844	+	205798_at	IL7R*	interleukin 7 receptor	Plasma Membrane	transmembrane receptor	recombinant human interleukin-7
209821_at	5.55	7.3	-3.37	1.38e-12	1.6e-11	IL33	chr9	6241681-6257982	+	209821_at	IL33	interleukin 33	Extracellular Space	cytokine
230602_at	8.81	10.56	-3.37	0	0	ACMSD	chr2	135630072-135659645	+	230602_at	ACMSD	aminocarboxymuconate semialdehyde decarboxylase	Cytoplasm	enzyme
211843_x_at	10.8	12.56	-3.38	0	0	CYP3A7-CYP3A51P	chr7	99293368-99332716	-	211843_x_at	CYP3A7-CYP3A51P	CYP3A7-CYP3A51P readthrough	Cytoplasm	enzyme
215076_s_at	9.52	11.28	-3.38	3e-06	1.1e-05	COL3A1	chr2	189874343-189876525	+	215076_s_at	COL3A1*	collagen type III alpha 1	Extracellular Space	other	collagenase clostridium histolyticum
220604_x_at	8.71	10.47	-3.38	0	0	FTCD	chr21	47556180-47575481	-	220604_x_at	FTCD*	formimidoyltransferase cyclodeaminase	Cytoplasm	enzyme
224606_at	9.36	11.12	-3.38	0	0	KLF6	chr10	3818745-3821306	-	224606_at	KLF6*	Kruppel-like factor 6	Nucleus	transcription regulator
227530_at	6.91	8.67	-3.38	0	0	AKAP12	chr6	151678864-151679671	+	227530_at	AKAP12*	A-kinase anchoring protein 12	Cytoplasm	transporter
206898_at	4.95	6.72	-3.39	1.15e-13	1.54e-12	CDH19	chr18	64171549-64239555	-	206898_at	CDH19*	cadherin 19	Plasma Membrane	other
221848_at	7.9	9.66	-3.39	0	0	ZGPAT	chr20	62339437-62367493	+	221848_at	ZGPAT*	zinc finger CCCH-type and G-patch domain containing	Nucleus	transcription regulator
225767_at	6.63	8.39	-3.39	2.22e-16	4.28e-15	RNA45S5	chr20	26189271-26190500	-	225767_at	RNA45S5*	RNA, 45S pre-ribosomal 5	Other	other
243843_at	6.54	8.3	-3.39	0	0	N4BP2L1	chr13	32974859-32975254	-	243843_at	N4BP2L1*	NEDD4 binding protein 2-like 1	Other	other
204290_s_at	8.6	10.36	-3.41	0	0	ALDH6A1	chr14	74527222-74551139	-	204290_s_at	ALDH6A1*	aldehyde dehydrogenase 6 family member A1	Cytoplasm	enzyme
208190_s_at	6.32	8.09	-3.41	0	0	LSR	chr19	35739781-35758866	+	208190_s_at	LSR	lipolysis stimulated lipoprotein receptor	Nucleus	transcription regulator
57539_at	7.7	9.47	-3.41	0	0	ZGPAT	chr20	62366725-62367493	+	ZGPAT	ZGPAT*	zinc finger CCCH-type and G-patch domain containing	Nucleus	transcription regulator
230130_at	5.23	7	-3.41	0.002047	0.005262	SLIT2	chr4	20621549-20622183	-	230130_at	SLIT2*	slit guidance ligand 2	Extracellular Space	other
238063_at	4.76	6.53	-3.41	1.11e-16	2.21e-15	TMEM154	chr4	153547266-153547878	-	238063_at	TMEM154	transmembrane protein 154	Other	other
204787_at	6.74	8.51	-3.42	7.5e-07	4e-06	VSIG4	chrX	65241581-65259885	-	204787_at	VSIG4	V-set and immunoglobulin domain containing 4	Plasma Membrane	other
205227_at	8.29	10.07	-3.42	0	0	IL1RAP	chr3	190231890-190369301	+	205227_at	IL1RAP*	interleukin 1 receptor accessory protein	Plasma Membrane	transmembrane receptor
206380_s_at	6.38	8.15	-3.42	0	0	CFP	chrX	47483624-47489704	-	206380_s_at	CFP	complement factor properdin	Extracellular Space	other
219250_s_at	6.87	8.65	-3.42	3.8e-14	5.46e-13	FLRT3	chr20	14305790-14318202	-	219250_s_at	FLRT3*	fibronectin leucine rich transmembrane protein 3	Plasma Membrane	other
231398_at	10.22	11.99	-3.42	3.89e-15	6.4e-14	SLC22A7	chr6	43272763-43273275	+	231398_at	SLC22A7*	solute carrier family 22 member 7	Plasma Membrane	transporter
233903_s_at	5.7	7.47	-3.42	0	0	ARHGEF26	chr3	153905473-153974337	+	233903_s_at	ARHGEF26*	Rho guanine nucleotide exchange factor 26	Plasma Membrane	other
202973_x_at	9.95	11.73	-3.43	0	0	FAM13A	chr4	89647510-89744381	-	202973_x_at	FAM13A*	family with sequence similarity 13 member A	Cytoplasm	other
219343_at	7.48	9.26	-3.43	0	0	CDC37L1	chr9	4679668-4706501	+	219343_at	CDC37L1*	cell division cycle 37 like 1	Cytoplasm	other
226096_at	6.39	8.17	-3.43	1.11e-16	2.21e-15	FNDC5	chr1	33327869-33333986	-	226096_at	FNDC5*	fibronectin type III domain containing 5	Other	other
236141_at	3.98	5.76	-3.43	0	0	HAND2-AS1	chr4	174461676-174463081	+	236141_at	HAND2-AS1*	HAND2 antisense RNA 1 (head to head)	Other	other
221188_s_at	8.59	10.37	-3.44	0	0	CIDEB	chr14	24774397-24780595	-	221188_s_at	CIDEB	cell death-inducing DFFA-like effector b	Cytoplasm	other
228608_at	4.76	6.54	-3.44	1.6e-13	2.09e-12	NALCN	chr13	101706128-101714476	-	228608_at	NALCN*	sodium leak channel, non-selective	Plasma Membrane	ion channel
239726_at	4.76	6.54	-3.44	0	0	ANK3	chr10	61810681-61811392	-	239726_at	ANK3*	ankyrin 3, node of Ranvier (ankyrin G)	Plasma Membrane	other
212671_s_at	5.72	7.51	-3.45	0.000944	0.002623	HLA-DQA1; HLA-DQA2	chr6	32605133-32611457	+	212671_s_at	HLA-DQA1*	major histocompatibility complex, class II, DQ alpha 1	Plasma Membrane	transmembrane receptor
213874_at	8.84	10.63	-3.45	0	0	SERPINA4	chr14	95029801-95036243	+	213874_at	SERPINA4	serpin family A member 4	Extracellular Space	other
223343_at	7.85	9.63	-3.45	1.96e-10	1.67e-09	MS4A7	chr11	60145960-60163421	+	223343_at	MS4A7*	membrane spanning 4-domains A7	Other	other
227719_at	5.21	6.99	-3.45	0	0	SMAD9	chr13	37418967-37420229	-	227719_at	SMAD9*	SMAD family member 9	Nucleus	transcription regulator
230550_at	5.34	7.13	-3.46	3.05e-14	4.46e-13	MS4A6A	chr11	59939068-59939554	-	230550_at	MS4A6A*	membrane spanning 4-domains A6A	Other	other
243483_at	8.47	10.27	-3.48	3.44e-15	5.71e-14	TRPM8	chr2	234927264-234928166	+	243483_at	TRPM8*	transient receptor potential cation channel subfamily M member 8	Plasma Membrane	ion channel
1555832_s_at	9.64	11.44	-3.48	0	0	KLF6	chr10	3818744-3819474	-	1555832_s_at	KLF6*	Kruppel-like factor 6	Nucleus	transcription regulator
203639_s_at	4.73	6.54	-3.49	0	0	FGFR2	chr10	123239151-123357750	-	203639_s_at	FGFR2*	fibroblast growth factor receptor 2	Plasma Membrane	kinase	lenvatinib, nintedanib, regorafenib, dexamethasone/thalidomide, bortezomib/dexamethasone/thalidomide, rituximab/thalidomide, bortezomib/thalidomide, prednisone/thalidomide, BAY1179470, lucitanib, debio 1347, ARQ 087, INCB054828, PRN1371, thalidomide, palifermin
213832_at	7.14	8.95	-3.49	1.33e-14	2.05e-13	KCND3	chr1	112313287-112314769	-	213832_at	KCND3*	potassium voltage-gated channel subfamily D member 3	Plasma Membrane	ion channel	dalfampridine
223844_at	6.32	8.12	-3.49	0	0	ADAMTS13	chr9	136320769-136324507	+	223844_at	ADAMTS13*	ADAM metallopeptidase with thrombospondin type 1 motif 13	Extracellular Space	peptidase
235299_at	7.9	9.71	-3.49	0	0	SLC41A2	chr12	105196332-105197751	-	235299_at	SLC41A2*	solute carrier family 41 member 2	Plasma Membrane	transporter
207434_s_at	5.55	7.35	-3.5	0	0	FXYD2; FXYD6; FXYD6-FXYD2	chr11	117690857-117698795	-	207434_s_at	FXYD6-FXYD2	FXYD6-FXYD2 readthrough	Other	other
222853_at	7.56	9.37	-3.5	2.21e-13	2.85e-12	FLRT3	chr20	14303922-14318241	-	222853_at	FLRT3*	fibronectin leucine rich transmembrane protein 3	Plasma Membrane	other
202917_s_at	5.02	6.83	-3.51	1e-06	5e-06	S100A8	chr1	153362508-153363549	-	202917_s_at	S100A8*	S100 calcium binding protein A8	Cytoplasm	other
207820_at	11.53	13.34	-3.51	3.11e-15	5.21e-14	ADH1A	chr4	100197523-100212142	-	207820_at	ADH1A	alcohol dehydrogenase 1A (class I), alpha polypeptide	Cytoplasm	enzyme	fomepizole
212865_s_at	4.74	6.55	-3.51	5.91e-08	3.47e-07	COL14A1	chr8	121267478-121384277	+	212865_s_at	COL14A1*	collagen type XIV alpha 1	Extracellular Space	other	collagenase clostridium histolyticum
216238_s_at	11.16	12.97	-3.52	0	0	FGB	chr4	155484162-155489619	+	216238_s_at	FGB*	fibrinogen beta chain	Extracellular Space	other	F2
232090_at	3.64	5.45	-3.52	0	0	DNM3OS	chr1	172108191-172113708	-	232090_at	DNM3OS*	DNM3 opposite strand/antisense RNA	Other	other
213684_s_at	6.63	8.46	-3.53	0	0	PDLIM5	chr4	95373067-95508541	+	213684_s_at	PDLIM5*	PDZ and LIM domain 5	Cytoplasm	other
1554837_a_at	7.32	9.14	-3.53	0	0	CYP4A11; CYP4A22	chr1	47398105-47407136	-	1554837_a_at	CYP4A22*	cytochrome P450 family 4 subfamily A member 22	Cytoplasm	enzyme
202724_s_at	8.13	9.95	-3.54	0	0	FOXO1	chr13	41129816-41240734	-	202724_s_at	FOXO1*	forkhead box O1	Nucleus	transcription regulator
209531_at	7.31	9.14	-3.54	0	0	GSTZ1	chr14	77787353-77797835	+	209531_at	GSTZ1	glutathione S-transferase zeta 1	Cytoplasm	enzyme
210002_at	7.37	9.19	-3.54	0	0	GATA6	chr18	19751278-19781937	+	210002_at	GATA6*	GATA binding protein 6	Nucleus	transcription regulator
213375_s_at	9.53	11.35	-3.54	0	0	N4BP2L1	chr13	32975716-33002315	-	213375_s_at	N4BP2L1*	NEDD4 binding protein 2-like 1	Other	other
219059_s_at	5.02	6.84	-3.54	4.44e-16	8.31e-15	LYVE1	chr11	10579351-10590164	-	219059_s_at	LYVE1*	lymphatic vessel endothelial hyaluronan receptor 1	Plasma Membrane	transmembrane receptor
228055_at	5.06	6.89	-3.54	0	0	NAPSB	chr19	50837056-50848017	-	228055_at	NAPSB*	napsin B aspartic peptidase, pseudogene	Other	other
211355_x_at	8.04	9.87	-3.55	0	0	LEPR	chr1	65991424-66098942	+	211355_x_at	LEPR*	leptin receptor	Plasma Membrane	transmembrane receptor	recombinant-methionyl human leptin
206710_s_at	5.34	7.18	-3.56	3e-06	1.4e-05	EPB41L3	chr18	5392844-5543968	-	206710_s_at	EPB41L3*	erythrocyte membrane protein band 4.1 like 3	Plasma Membrane	other
201599_at	9.92	11.75	-3.57	0	0	OAT	chr10	126085871-126100772	-	201599_at	OAT	ornithine aminotransferase	Cytoplasm	enzyme
213293_s_at	8.02	9.86	-3.57	1.11e-16	2.21e-15	TRIM22	chr11	5730593-5732002	+	213293_s_at	TRIM22	tripartite motif containing 22	Cytoplasm	transcription regulator
220330_s_at	5.18	7.02	-3.57	1.8e-05	7.1e-05	SAMSN1	chr21	15857548-15918664	-	220330_s_at	SAMSN1*	SAM domain, SH3 domain and nuclear localization signals 1	Nucleus	other
205442_at	7.63	9.48	-3.59	0	0	MFAP3L	chr4	170907752-170947429	-	205442_at	MFAP3L*	microfibrillar associated protein 3 like	Other	other
226841_at	7.4	9.24	-3.59	3.62e-08	2.19e-07	MPEG1	chr11	58975985-59054748	-	226841_at	MPEG1*	macrophage expressed 1	Cytoplasm	other
228224_at	5.75	7.6	-3.59	1.33e-13	1.77e-12	PRELP	chr1	203458038-203458743	+	228224_at	PRELP*	proline/arginine-rich end leucine-rich repeat protein	Extracellular Space	other
207735_at	6.48	8.33	-3.6	0	0	RNF125	chr18	29598444-29649163	+	207735_at	RNF125*	ring finger protein 125, E3 ubiquitin protein ligase	Other	other
209365_s_at	5.61	7.46	-3.6	0	0	ECM1	chr1	150480654-150485972	+	209365_s_at	ECM1	extracellular matrix protein 1	Extracellular Space	transporter
220005_at	4.66	6.51	-3.6	2.49e-10	2.09e-09	P2RY13	chr3	151044095-151046953	-	220005_at	P2RY13	purinergic receptor P2Y13	Plasma Membrane	G-protein coupled receptor
221577_x_at	6.88	8.73	-3.6	9.68e-10	7.4e-09	GDF15	chr19	18496997-18499745	+	221577_x_at	GDF15*	growth differentiation factor 15	Extracellular Space	growth factor
1556842_at	3.17	5.02	-3.6	1.12e-13	1.5e-12	LOC105377782; LOC286087	chr8	2147222-2149988	+	1556842_at	LOC286087	uncharacterized LOC286087	Other	other
219277_s_at	7.92	9.78	-3.62	0	0	OGDHL	chr10	50942710-50970369	-	219277_s_at	OGDHL	oxoglutarate dehydrogenase-like	Other	enzyme
231578_at	4.54	6.4	-3.62	1.22e-15	2.16e-14	GBP1	chr1	89518486-89519395	-	231578_at	GBP1*	guanylate binding protein 1	Cytoplasm	enzyme
238447_at	6.59	8.44	-3.62	0	0	RBMS3	chr3	30045651-30046619	+	238447_at	RBMS3*	RNA binding motif single stranded interacting protein 3	Other	other
1559033_at	5.25	7.1	-3.62	0	0	LINC01018	chr5	6583388-6588243	+	1559033_at	LINC01018	long intergenic non-protein coding RNA 1018	Other	other
201131_s_at	10.37	12.23	-3.63	0	0	CDH1	chr16	68771224-68869437	+	201131_s_at	CDH1*	cadherin 1	Plasma Membrane	other
210072_at	5.05	6.91	-3.63	5e-06	2.1e-05	CCL19	chr9	34689726-34691255	-	210072_at	CCL19	C-C motif chemokine ligand 19	Extracellular Space	cytokine
213994_s_at	2.93	4.79	-3.63	1.8e-05	7e-05	SPON1	chr11	14288417-14289656	+	213994_s_at	SPON1*	spondin 1	Extracellular Space	other
218918_at	6.1	7.97	-3.64	0	0	MAN1C1	chr1	25943958-26110938	+	218918_at	MAN1C1*	mannosidase alpha class 1C member 1	Cytoplasm	enzyme
209542_x_at	6.75	8.61	-3.65	0	0	IGF1	chr12	102796029-102874170	-	209542_x_at	IGF1*	insulin like growth factor 1	Extracellular Space	growth factor	BI 836845
212588_at	7.89	9.76	-3.65	6.06e-08	3.55e-07	PTPRC	chr1	198608224-198726603	+	212588_at	PTPRC*	protein tyrosine phosphatase, receptor type C	Plasma Membrane	phosphatase	111 In-BC8
226181_at	6.93	8.8	-3.65	0	0	TUBE1	chr6	112391867-112408716	-	226181_at	TUBE1*	tubulin epsilon 1	Cytoplasm	other	epothilone B, colchicine/probenecid, larotaxel, eribulin, davunetide, vintafolide, milataxel, cevipabulin, gemcitabine/paclitaxel, docetaxel/prednisone, capecitabine/docetaxel, paclitaxel/trastuzumab, cyclophosphamide/prednisone/vincristine, docetaxel/hydrocortisone, cyclophosphamide/docetaxel, gemcitabine/vinorelbine, cyclophosphamide/daunorubicin/imatinib/prednisone/vincristine, cyclophosphamid…
1555345_at	5.61	7.48	-3.65	1.11e-16	2.21e-15	SLC38A4	chr12	47160054-47219760	-	1555345_at	SLC38A4*	solute carrier family 38 member 4	Plasma Membrane	transporter
204483_at	6.9	8.77	-3.66	0	0	ENO3	chr17	4855121-4860423	+	204483_at	ENO3*	enolase 3	Cytoplasm	enzyme
212915_at	3.68	5.55	-3.66	6.96e-08	4.04e-07	PDZRN3	chr3	73431583-73674072	-	212915_at	PDZRN3*	PDZ domain containing ring finger 3	Extracellular Space	enzyme
205267_at	4.52	6.39	-3.67	6.19e-11	5.68e-10	POU2AF1	chr11	111222982-111250417	-	205267_at	POU2AF1*	POU class 2 associating factor 1	Nucleus	transcription regulator
211577_s_at	6.22	8.09	-3.67	0	0	IGF1	chr12	102796236-102872429	-	211577_s_at	IGF1*	insulin like growth factor 1	Extracellular Space	growth factor	BI 836845
210397_at	8.3	10.18	-3.68	1.29e-11	1.31e-10	DEFB1	chr8	6728158-6735450	-	210397_at	DEFB1	defensin beta 1	Extracellular Space	other
210715_s_at	6.3	8.18	-3.68	1.11e-16	2.21e-15	SPINT2	chr19	38755293-38783088	+	210715_s_at	SPINT2	serine peptidase inhibitor, Kunitz type, 2	Extracellular Space	other
223280_x_at	7.93	9.81	-3.68	1e-13	1.35e-12	MS4A6A	chr11	59939487-59950674	-	223280_x_at	MS4A6A*	membrane spanning 4-domains A6A	Other	other
227197_at	8.24	10.12	-3.68	0	0	ARHGEF26	chr3	153975014-153975614	+	227197_at	ARHGEF26*	Rho guanine nucleotide exchange factor 26	Plasma Membrane	other
209457_at	6.62	8.5	-3.69	0	0	DUSP5	chr10	112257834-112271121	+	209457_at	DUSP5	dual specificity phosphatase 5	Nucleus	phosphatase
206840_at	10.3	12.19	-3.7	0	0	AFM	chr4	74347462-74369717	+	206840_at	AFM	afamin	Extracellular Space	transporter
215363_x_at	7.98	9.88	-3.71	0	0	FOLH1; FOLH1B	chr11	89424181-89431885	+	215363_x_at	FOLH1*	folate hydrolase (prostate-specific membrane antigen) 1	Plasma Membrane	peptidase	capromab pendetide
228717_at	6.71	8.6	-3.71	0	0	LOC102723864	chr10	91393903-91394820	-	228717_at	LOC102723864	uncharacterized LOC102723864	Other	other
236725_at	5.84	7.73	-3.71	0	0	WWC1	chr5	167871515-167871867	+	236725_at	WWC1*	WW and C2 domain containing 1	Cytoplasm	transcription regulator
215785_s_at	7.1	9	-3.72	0	0	CYFIP2	chr5	156738671-156820233	+	215785_s_at	CYFIP2*	cytoplasmic FMR1 interacting protein 2	Cytoplasm	other
223316_at	7.59	9.49	-3.72	0	0	CCDC3	chr10	12938626-13043620	-	223316_at	CCDC3	coiled-coil domain containing 3	Cytoplasm	other
224995_at	6.42	8.31	-3.72	0	0	SPIRE1	chr18	12446299-12546905	-	224995_at	SPIRE1*	spire type actin nucleation factor 1	Cytoplasm	other
211356_x_at	8.02	9.92	-3.73	0	0	LEPR	chr1	65886334-66098943	+	211356_x_at	LEPR*	leptin receptor	Plasma Membrane	transmembrane receptor	recombinant-methionyl human leptin
238018_at	3.53	5.43	-3.73	0	0	FAM150B	chr2	279557-287299	-	238018_at	FAM150B	family with sequence similarity 150 member B	Other	other
220017_x_at	11.88	13.78	-3.74	0	0	CYP2C9	chr10	96698439-96749147	+	220017_x_at	CYP2C9*	cytochrome P450 family 2 subfamily C member 9	Cytoplasm	enzyme
217757_at	11.46	13.37	-3.76	0	0	A2M	chr12	9220309-9268489	-	217757_at	A2M*	alpha-2-macroglobulin	Extracellular Space	transporter
1552727_s_at	5.59	7.5	-3.76	3e-06	1.2e-05	ADAMTS17	chr15	100511637-100882127	-	1552727_s_at	ADAMTS17*	ADAM metallopeptidase with thrombospondin type 1 motif 17	Extracellular Space	other
215946_x_at	6.78	8.7	-3.78	1.11e-16	2.21e-15	IGLL3P	chr22	25714222-25716189	+	215946_x_at	IGLL3P	immunoglobulin lambda like polypeptide 3, pseudogene	Other	other
209122_at	10.85	12.77	-3.79	0	0	PLIN2	chr9	19115767-19127470	-	209122_at	PLIN2*	perilipin 2	Plasma Membrane	other
210764_s_at	6.01	7.93	-3.79	0	0	CYR61	chr1	86047195-86048928	+	210764_s_at	CYR61*	cysteine rich angiogenic inducer 61	Extracellular Space	other
211354_s_at	8.21	10.13	-3.79	0	0	LEPR	chr1	65991424-66091917	+	211354_s_at	LEPR*	leptin receptor	Plasma Membrane	transmembrane receptor	recombinant-methionyl human leptin
217073_x_at	12.01	13.94	-3.8	2.66e-15	4.5e-14	APOA1	chr11	116706466-116708338	-	217073_x_at	APOA1*	apolipoprotein A-I	Extracellular Space	transporter
222943_at	9.64	11.56	-3.8	0	0	GBA3	chr4	22694535-22821191	+	222943_at	GBA3*	glucosylceramidase beta 3 (gene/pseudogene)	Cytoplasm	enzyme
226745_at	7.7	9.62	-3.8	0	0	CYP4V2; KLKB1	chr4	187125447-187134266	+	226745_at	CYP4V2*	cytochrome P450 family 4 subfamily V member 2	Cytoplasm	enzyme
218510_x_at	5.85	7.78	-3.81	0	0	FAM134B	chr5	16473159-16509031	-	218510_x_at	FAM134B*	family with sequence similarity 134 member B	Cytoplasm	other
224480_s_at	8.33	10.26	-3.82	0	0	GPAT3	chr4	84518585-84527025	+	224480_s_at	GPAT3	glycerol-3-phosphate acyltransferase 3	Cytoplasm	enzyme
227697_at	6.66	8.6	-3.82	6.22e-15	9.95e-14	SOCS3	chr17	76352858-76353327	-	227697_at	SOCS3*	suppressor of cytokine signaling 3	Cytoplasm	phosphatase
229723_at	5.12	7.05	-3.82	3.68e-08	2.22e-07	TAGAP	chr6	159455578-159456542	-	229723_at	TAGAP*	T-cell activation RhoGTPase activating protein	Cytoplasm	other
206618_at	4.82	6.76	-3.83	0	0	IL18R1	chr2	102979096-103015218	+	206618_at	IL18R1	interleukin 18 receptor 1	Plasma Membrane	transmembrane receptor
213285_at	6.69	8.63	-3.83	0	0	TMEM30B	chr14	61744400-61746343	-	213285_at	TMEM30B*	transmembrane protein 30B	Other	other
213931_at	9.31	11.25	-3.83	0	0	ID2; ID2B	chr2	8822206-8824263	+	213931_at	ID2*	inhibitor of DNA binding 2, HLH protein	Nucleus	transcription regulator
201565_s_at	8.96	10.9	-3.84	0	0	ID2	chr2	8822185-8823934	+	201565_s_at	ID2*	inhibitor of DNA binding 2, HLH protein	Nucleus	transcription regulator
213706_at	6.85	8.8	-3.84	0	0	COX14; GPD1	chr12	50504186-50505102	+	213706_at	GPD1*	glycerol-3-phosphate dehydrogenase 1	Cytoplasm	enzyme
234139_s_at	4.54	6.48	-3.84	0	0	LOC105378749	chr1	57457022-57480189	+	234139_s_at	LOC105378749*	uncharacterized LOC105378749	Other	other
228504_at	4.06	6	-3.85	1.25e-09	9.37e-09	SCN7A	chr2	167259978-167260918	-	228504_at	SCN7A*	sodium voltage-gated channel alpha subunit 7	Plasma Membrane	ion channel	riluzole
204304_s_at	3.77	5.72	-3.86	6.2e-05	0.000218	PROM1	chr4	15969856-16077566	-	204304_s_at	PROM1	prominin 1	Plasma Membrane	other
204836_at	8.49	10.44	-3.86	0	0	GLDC	chr9	6532468-6645650	-	204836_at	GLDC	glycine decarboxylase	Cytoplasm	enzyme
209606_at	4.93	6.88	-3.86	6.26e-08	3.66e-07	CYTIP	chr2	158271530-158300518	-	209606_at	CYTIP	cytohesin 1 interacting protein	Cytoplasm	other
1552440_at	5.2	7.15	-3.86	0	0	GPR182	chr12	57388229-57390468	+	1552440_at	GPR182*	G protein-coupled receptor 182	Plasma Membrane	G-protein coupled receptor
217558_at	9.96	11.91	-3.87	0	0	CYP2C9	chr10	96701987-96703112	+	217558_at	CYP2C9*	cytochrome P450 family 2 subfamily C member 9	Cytoplasm	enzyme
220794_at	5.08	7.03	-3.87	0	0	GREM2	chr1	240655033-240775449	-	220794_at	GREM2*	gremlin 2, DAN family BMP antagonist	Extracellular Space	other
231702_at	4.16	6.11	-3.87	0	0	TDO2	chr4	156824858-156830166	-	231702_at	TDO2*	tryptophan 2,3-dioxygenase	Cytoplasm	enzyme
235199_at	7.19	9.15	-3.88	0	0	RNF125	chr18	29651973-29653153	+	235199_at	RNF125*	ring finger protein 125, E3 ubiquitin protein ligase	Other	other
240110_at	8.01	9.96	-3.88	0	0	HMGCS2	chr1	120290619-120291067	-	240110_at	HMGCS2*	3-hydroxy-3-methylglutaryl-CoA synthase 2	Cytoplasm	enzyme
229839_at	4.16	6.11	-3.89	0	0	SCARA5	chr8	27727398-27727784	-	229839_at	SCARA5*	scavenger receptor class A member 5	Cytoplasm	other
232539_at	4.93	6.9	-3.89	0	0	SOCS2	chr12	93974410-93979385	+	232539_at	SOCS2*	suppressor of cytokine signaling 2	Cytoplasm	other
224209_s_at	8.31	10.28	-3.9	2.23e-14	3.32e-13	GDA	chr9	74764390-74867139	+	224209_s_at	GDA*	guanine deaminase	Cytoplasm	enzyme
235129_at	4.38	6.34	-3.9	0	0	PPP1R1A	chr12	54973024-54974116	-	235129_at	PPP1R1A*	protein phosphatase 1 regulatory inhibitor subunit 1A	Cytoplasm	phosphatase
215129_at	5.88	7.85	-3.91	0	0	PIK3C2G	chr12	18414473-18801348	+	215129_at	PIK3C2G	phosphatidylinositol-4-phosphate 3-kinase catalytic subunit type 2 gamma	Cytoplasm	kinase
201466_s_at	8.62	10.59	-3.92	0	0	JUN	chr1	59246461-59249715	-	201466_s_at	JUN*	jun proto-oncogene	Nucleus	transcription regulator
205384_at	6.28	8.25	-3.93	0	0	FXYD1	chr19	35630391-35633954	+	205384_at	FXYD1	FXYD domain containing ion transport regulator 1	Plasma Membrane	ion channel
1558603_at	4.21	6.19	-3.93	0	0	PLGLB2	chr2	88057097-88058293	+	1558603_at	PLGLB1/PLGLB2*	plasminogen-like B2	Extracellular Space	peptidase
204301_at	5.14	7.12	-3.94	0	0	KBTBD11	chr8	1922043-1955102	+	204301_at	KBTBD11	kelch repeat and BTB domain containing 11	Other	other
204450_x_at	12.03	14.01	-3.94	9.99e-16	1.79e-14	APOA1	chr11	116706468-116708338	-	204450_x_at	APOA1*	apolipoprotein A-I	Extracellular Space	transporter
231773_at	5.35	7.32	-3.94	0	0	ANGPTL1	chr1	178819637-178834911	-	231773_at	ANGPTL1*	angiopoietin like 1	Plasma Membrane	other
203790_s_at	10.55	12.53	-3.95	0	0	HRSP12	chr8	99114572-99129431	-	203790_s_at	RIDA*	reactive intermediate imine deaminase A homolog	Cytoplasm	enzyme
219607_s_at	6.64	8.62	-3.95	0.009106	0.019942	MS4A4A	chr11	60059695-60075869	+	219607_s_at	MS4A4A*	membrane spanning 4-domains A4A	Cytoplasm	other
224243_at	8.38	10.36	-3.95	0	0	APOA5	chr11	116660086-116662584	-	224243_at	APOA5*	apolipoprotein A5	Extracellular Space	transporter
220554_at	6.91	8.9	-3.97	0	0	SLC22A7	chr6	43266001-43272804	+	220554_at	SLC22A7*	solute carrier family 22 member 7	Plasma Membrane	transporter
228821_at	3.61	5.6	-3.98	0	0	ST6GAL2	chr2	107418057-107418701	-	228821_at	ST6GAL2*	ST6 beta-galactoside alpha-2,6-sialyltransferase 2	Cytoplasm	enzyme
229390_at	7.1	9.09	-3.98	4.56e-07	2e-06	FAM26F	chr6	116782532-116784946	+	229390_at	FAM26F*	family with sequence similarity 26 member F	Other	other
202145_at	6.22	8.22	-3.99	0	0	LY6E	chr8	144099930-144103824	+	202145_at	LY6E	lymphocyte antigen 6 complex, locus E	Plasma Membrane	other	DLYE5953A
205357_s_at	9.4	11.4	-3.99	0	0	AGTR1	chr3	148415633-148460788	+	205357_s_at	AGTR1*	angiotensin II receptor type 1	Plasma Membrane	G-protein coupled receptor	amlodipine/olmesartan medoxomil, olmesartan, amlodipine/hydrochlorothiazide/valsartan, amlodipine/telmisartan, aliskiren/valsartan, azilsartan, azilsartan kamedoxomil, amlodipine/hydrochlorothiazide/olmesartan medoxomil, aspirin/dipyridamole/telmisartan, clopidogrel/telmisartan, azilsartan medoxomil/chlorthalidone, sacubitril/valsartan, amlodipine/valsartan, hydrochlorothiazide/losartan, hydrochl…
205860_x_at	7.62	9.62	-3.99	0	0	FOLH1; FOLH1B	chr11	49168187-49230222	-	205860_x_at	FOLH1*	folate hydrolase (prostate-specific membrane antigen) 1	Plasma Membrane	peptidase	capromab pendetide
210013_at	11.3	13.3	-4	6.14e-14	8.55e-13	HPX	chr11	6452281-6462254	-	210013_at	HPX*	hemopexin	Extracellular Space	transporter
240509_s_at	4.3	6.3	-4.01	0	0	GREM2	chr1	240652878-240653371	-	240509_s_at	GREM2*	gremlin 2, DAN family BMP antagonist	Extracellular Space	other
1554640_at	5.88	7.88	-4.01	0	0	PALM2	chr9	112402656-112708967	+	1554640_at	PALM2*	paralemmin 2	Plasma Membrane	other
224356_x_at	7.83	9.84	-4.03	2.32e-13	2.98e-12	MS4A6A	chr11	59939487-59950674	-	224356_x_at	MS4A6A*	membrane spanning 4-domains A6A	Other	other
210889_s_at	4.75	6.77	-4.04	3.55e-15	5.88e-14	FCGR2B	chr1	161632950-161647822	+	210889_s_at	FCGR2B	Fc fragment of IgG receptor IIb	Plasma Membrane	transmembrane receptor	IgG
207651_at	4.53	6.55	-4.05	1.4e-12	1.62e-11	GPR171	chr3	150916129-150920947	-	207651_at	GPR171	G protein-coupled receptor 171	Plasma Membrane	G-protein coupled receptor
211645_x_at	4.96	6.98	-4.05	1.18e-11	1.2e-10	IGKV1-17	chr2	89161395-89417117	-	IGKV1-17	IGKV1-17	immunoglobulin kappa variable 1-17	Other	other
227265_at	7.72	9.74	-4.05	3.4e-07	2e-06	FGL2	chr7	76822616-76824623	-	227265_at	FGL2*	fibrinogen like 2	Extracellular Space	peptidase
231693_at	7.53	9.55	-4.05	0	0	FABP1	chr2	88422554-88427568	+	231693_at	FABP1*	fatty acid binding protein 1	Cytoplasm	transporter
207076_s_at	11.11	13.13	-4.06	0	0	ASS1	chr9	133325657-133376641	+	207076_s_at	ASS1	argininosuccinate synthase 1	Cytoplasm	enzyme
237466_s_at	3.9	5.92	-4.06	0	0	HHIP	chr4	145658909-145660036	+	237466_s_at	HHIP*	hedgehog interacting protein	Plasma Membrane	other
216025_x_at	11.21	13.23	-4.07	0	0	CYP2C9	chr10	96701293-96749147	+	216025_x_at	CYP2C9*	cytochrome P450 family 2 subfamily C member 9	Cytoplasm	enzyme
216920_s_at	4.6	6.62	-4.07	0	0	TARP; TRGC1; TRGC2; TRGV9	chr7	38279179-38398616	-	216920_s_at	TARP*	TCR gamma alternate reading frame protein	Cytoplasm	other
1555539_at	4.93	6.96	-4.07	0	0	SDS	chr12	113661371-113841691	-	1555539_at	SDS*	serine dehydratase	Cytoplasm	enzyme
228636_at	5.05	7.08	-4.08	1.97e-12	2.23e-11	BHLHE22	chr8	65494966-65496189	+	228636_at	BHLHE22*	basic helix-loop-helix family member e22	Nucleus	transcription regulator
213071_at	6.22	8.25	-4.09	0	0	DPT	chr1	168664705-168698421	-	213071_at	DPT*	dermatopontin	Extracellular Space	other
209369_at	4.1	6.14	-4.1	2.89e-15	4.86e-14	ANXA3	chr4	79475591-79531529	+	209369_at	ANXA3	annexin A3	Cytoplasm	enzyme
216058_s_at	6.41	8.45	-4.1	0	0	CYP2C19	chr10	96535217-96612938	+	216058_s_at	CYP2C19	cytochrome P450 family 2 subfamily C member 19	Cytoplasm	enzyme
218804_at	5.71	7.75	-4.1	0	0	ANO1	chr11	69978021-70035357	+	218804_at	ANO1*	anoctamin 1	Plasma Membrane	ion channel	crofelemer
226818_at	6.73	8.76	-4.1	1e-06	5e-06	MPEG1	chr11	58975985-59054748	-	226818_at	MPEG1*	macrophage expressed 1	Cytoplasm	other
228256_s_at	6.23	8.26	-4.1	0	0	EPB41L4A	chr5	111497813-111502102	-	228256_s_at	EPB41L4A*	erythrocyte membrane protein band 4.1 like 4A	Extracellular Space	other
205044_at	3.49	5.54	-4.12	0	0	GABRP	chr5	170210764-170241048	+	205044_at	GABRP	gamma-aminobutyric acid type A receptor pi subunit	Plasma Membrane	ion channel	alphadolone, nitrazepam, adinazolam, sevoflurane, isoflurane, isoniazid, felbamate, etomidate, halothane, fluoxetine/olanzapine, estazolam, eszopiclone, quazepam, diazepam, temazepam, zolpidem, lorazepam, olanzapine, triazolam, flurazepam, midazolam, oxazepam, zaleplon, secobarbital, phenobarbital, pentobarbital, desflurane, methoxyflurane, enflurane
227695_at	6.95	8.99	-4.12	0	0	GLYATL1; LOC100287413	chr11	58714516-58724547	+	227695_at	GLYATL1*	glycine-N-acyltransferase like 1	Other	other
205773_at	6.85	8.9	-4.13	0	0	CPEB3	chr10	93808398-94003003	-	205773_at	CPEB3*	cytoplasmic polyadenylation element binding protein 3	Cytoplasm	translation regulator
226225_at	7.05	9.09	-4.13	0	0	MCC	chr5	112357800-112360551	-	226225_at	MCC*	mutated in colorectal cancers	Cytoplasm	other
203562_at	5.92	7.97	-4.15	0	0	FEZ1	chr11	125315649-125366064	-	203562_at	FEZ1*	fasciculation and elongation protein zeta 1	Cytoplasm	other
219737_s_at	5.1	7.16	-4.16	0	0	PCDH9	chr13	66876970-67802690	-	219737_s_at	PCDH9*	protocadherin 9	Plasma Membrane	other
220070_at	6.13	8.18	-4.16	0	0	KDM8	chr16	27214815-27233043	+	220070_at	KDM8*	lysine demethylase 8	Nucleus	other
206666_at	5.04	7.1	-4.18	1.52e-12	1.75e-11	GZMK	chr5	54320110-54329959	+	206666_at	GZMK	granzyme K	Cytoplasm	peptidase
226145_s_at	4.37	6.43	-4.18	0.00123	0.003331	FRAS1	chr4	79428669-79465422	+	226145_s_at	FRAS1*	Fraser extracellular matrix complex subunit 1	Extracellular Space	other
206753_at	10	12.06	-4.19	0	0	RDH16	chr12	57345218-57352103	-	206753_at	RDH16	retinol dehydrogenase 16 (all-trans)	Cytoplasm	enzyme
1554459_s_at	9.5	11.57	-4.19	1.8e-14	2.71e-13	CFHR3	chr1	196743945-196764536	+	1554459_s_at	CFHR3*	complement factor H related 3	Extracellular Space	other
224244_s_at	8.39	10.46	-4.2	0	0	APOA5	chr11	116660631-116662584	-	224244_s_at	APOA5*	apolipoprotein A5	Extracellular Space	transporter
202988_s_at	5.51	7.59	-4.21	9.66e-08	5.49e-07	RGS1	chr1	192544950-192549071	+	202988_s_at	RGS1*	regulator of G-protein signaling 1	Plasma Membrane	other
222108_at	6.03	8.1	-4.22	1.72e-09	1.27e-08	AMIGO2	chr12	47470255-47472785	-	222108_at	AMIGO2	adhesion molecule with Ig-like domain 2	Plasma Membrane	other
232235_at	4.36	6.44	-4.22	0	0	DSEL	chr18	65173825-65181267	-	232235_at	DSEL*	dermatan sulfate epimerase-like	Extracellular Space	enzyme
205478_at	6.01	8.1	-4.23	0	0	PPP1R1A	chr12	54974042-54982280	-	205478_at	PPP1R1A*	protein phosphatase 1 regulatory inhibitor subunit 1A	Cytoplasm	phosphatase
225516_at	10.72	12.8	-4.23	0	0	SLC7A2	chr8	17425131-17428025	+	225516_at	SLC7A2*	solute carrier family 7 member 2	Plasma Membrane	transporter
242814_at	6.92	9	-4.23	0	0	SERPINB9	chr6	2893303-2893707	-	242814_at	SERPINB9*	serpin family B member 9	Cytoplasm	other
219564_at	3.26	5.34	-4.24	0	0	KCNJ16	chr17	68071425-68131744	+	219564_at	KCNJ16*	potassium voltage-gated channel subfamily J member 16	Plasma Membrane	ion channel
231691_at	8.91	10.99	-4.24	0	0	C3P1	chr19	10183598-10184811	+	231691_at	C3P1	complement component 3 precursor pseudogene	Other	other
201328_at	9.35	11.45	-4.27	0	0	ETS2	chr21	40177752-40196876	+	201328_at	ETS2*	ETS proto-oncogene 2, transcription factor	Nucleus	transcription regulator
204622_x_at	6.32	8.41	-4.27	0	0	NR4A2	chr2	157180950-157189183	-	204622_x_at	NR4A2*	nuclear receptor subfamily 4 group A member 2	Nucleus	ligand-dependent nuclear receptor
232224_at	6.69	8.78	-4.28	0	0	MASP1	chr3	186951870-186953721	-	232224_at	MASP1*	mannan binding lectin serine peptidase 1	Extracellular Space	peptidase
201566_x_at	9.19	11.3	-4.31	0	0	ID2	chr2	8822197-8824368	+	201566_x_at	ID2*	inhibitor of DNA binding 2, HLH protein	Nucleus	transcription regulator
207027_at	5.96	8.07	-4.32	0	0	HGFAC	chr4	3443725-3451211	+	207027_at	HGFAC	HGF activator	Extracellular Space	peptidase
201693_s_at	5.32	7.44	-4.33	0	0	EGR1	chr5	137801167-137804992	+	201693_s_at	EGR1*	early growth response 1	Nucleus	transcription regulator
211303_x_at	6.73	8.85	-4.34	0	0	FOLH1B	chr11	89392464-89431885	+	211303_x_at	FOLH1B	folate hydrolase 1B	Cytoplasm	peptidase
225557_at	6.74	8.86	-4.34	0	0	CSRNP1	chr3	39183345-39185062	-	225557_at	CSRNP1	cysteine and serine rich nuclear protein 1	Nucleus	transcription regulator
220114_s_at	4.73	6.85	-4.35	0	0	STAB2	chr12	104119889-104160490	+	220114_s_at	STAB2*	stabilin 2	Plasma Membrane	transmembrane receptor
203680_at	4.31	6.44	-4.36	9.99e-16	1.79e-14	PRKAR2B	chr7	106685177-106801864	+	203680_at	PRKAR2B	protein kinase cAMP-dependent type II regulatory subunit beta	Cytoplasm	kinase
225018_at	5.06	7.18	-4.36	0	0	SPIRE1	chr18	12446299-12546905	-	225018_at	SPIRE1*	spire type actin nucleation factor 1	Cytoplasm	other
211696_x_at	8.5	10.63	-4.37	2.11e-15	3.6e-14	HBB	chr11	5246725-5248286	-	211696_x_at	HBB*	hemoglobin subunit beta	Cytoplasm	transporter	iron dextran
227727_at	4.93	7.07	-4.38	0	0	MRGPRF	chr11	68771857-68773002	-	227727_at	MRGPRF	MAS related GPR family member F	Plasma Membrane	G-protein coupled receptor
230076_at	4.1	6.23	-4.38	0	0	PITPNM3	chr17	6354444-6355060	-	230076_at	PITPNM3*	PITPNM family member 3	Cytoplasm	transporter
227742_at	4.45	6.58	-4.39	0	0	CLIC6	chr21	36089736-36090521	+	227742_at	CLIC6*	chloride intracellular channel 6	Plasma Membrane	ion channel
202391_at	6.79	8.93	-4.4	6.66e-16	1.22e-14	BASP1	chr5	17217890-17276742	+	202391_at	BASP1*	brain abundant membrane attached signal protein 1	Nucleus	transcription regulator
202686_s_at	6.89	9.02	-4.4	2e-10	1.7e-09	AXL	chr19	41724822-41767670	+	202686_s_at	AXL*	AXL receptor tyrosine kinase	Plasma Membrane	kinase	cabozantinib, cabozantinib/erlotinib, MGCD516, gilteritinib, bosutinib
214421_x_at	11.09	13.23	-4.41	0	0	CYP2C9	chr10	96707539-96749039	+	214421_x_at	CYP2C9*	cytochrome P450 family 2 subfamily C member 9	Cytoplasm	enzyme
31835_at	10.74	12.88	-4.41	0	0	HRG	chr3	186383802-186396023	+	31835_at	HRG*	histidine rich glycoprotein	Extracellular Space	other
216248_s_at	5.76	7.9	-4.43	0	0	NR4A2	chr2	157180968-157189041	-	216248_s_at	NR4A2*	nuclear receptor subfamily 4 group A member 2	Nucleus	ligand-dependent nuclear receptor
207275_s_at	9.59	11.74	-4.45	0	0	ACSL1	chr4	185677262-185724702	-	207275_s_at	ACSL1*	acyl-CoA synthetase long-chain family member 1	Cytoplasm	enzyme
209292_at	3.43	5.59	-4.46	2.28e-14	3.38e-13	ID4	chr6	19837617-19842428	+	209292_at	ID4*	inhibitor of DNA binding 4, HLH protein	Nucleus	transcription regulator
220186_s_at	6.48	8.64	-4.47	0	0	CDHR2	chr5	176005564-176022769	+	220186_s_at	CDHR2	cadherin related family member 2	Plasma Membrane	other
228391_at	8.33	10.48	-4.47	0	0	CYP4V2; KLKB1	chr4	187133962-187134612	+	228391_at	CYP4V2*	cytochrome P450 family 4 subfamily V member 2	Cytoplasm	enzyme
203088_at	5.29	7.46	-4.5	1.56e-10	1.35e-09	FBLN5	chr14	92336067-92413741	-	203088_at	FBLN5	fibulin 5	Extracellular Space	other
225996_at	4.05	6.22	-4.5	1.06e-13	1.43e-12	LONRF2	chr2	100889752-100891893	-	225996_at	LONRF2*	LON peptidase N-terminal domain and ring finger 2	Other	other
201531_at	8.91	11.09	-4.52	0	0	ZFP36	chr19	39897486-39900045	+	201531_at	ZFP36	ZFP36 ring finger protein	Nucleus	transcription regulator
205328_at	4.98	7.16	-4.52	0	0	CLDN10	chr13	96204981-96230491	+	205328_at	CLDN10*	claudin 10	Plasma Membrane	other
207256_at	9.43	11.61	-4.52	0	0	MBL2	chr10	54526863-54531460	-	207256_at	MBL2	mannose binding lectin 2	Extracellular Space	other
226863_at	7.56	9.74	-4.52	0	0	FAM110C	chr2	38813-42283	-	226863_at	FAM110C	family with sequence similarity 110 member C	Cytoplasm	other
201041_s_at	10.91	13.09	-4.53	0	0	DUSP1	chr5	172195101-172198203	-	201041_s_at	DUSP1*	dual specificity phosphatase 1	Nucleus	phosphatase
227148_at	3.86	6.05	-4.54	4.58e-13	5.66e-12	PLEKHH2	chr2	43993723-43995126	+	227148_at	PLEKHH2*	pleckstrin homology, MyTH4 and FERM domain containing H2	Cytoplasm	other
208813_at	9.2	11.39	-4.55	0	0	GOT1	chr10	101157041-101190350	-	208813_at	GOT1	glutamic-oxaloacetic transaminase 1	Cytoplasm	enzyme
204472_at	6.05	8.24	-4.56	4.93e-13	6.07e-12	GEM	chr8	95261485-95274521	-	204472_at	GEM	GTP binding protein overexpressed in skeletal muscle	Plasma Membrane	enzyme
223605_at	8.76	10.95	-4.56	0	0	SLC25A18	chr22	18043182-18073647	+	223605_at	SLC25A18	solute carrier family 25 member 18	Cytoplasm	transporter
220446_s_at	5.56	7.75	-4.57	0	0	CHST4	chr16	71560060-71572416	+	220446_s_at	CHST4	carbohydrate sulfotransferase 4	Cytoplasm	enzyme
227529_s_at	4.26	6.45	-4.58	2.44e-15	4.14e-14	AKAP12	chr6	151678864-151679671	+	227529_s_at	AKAP12*	A-kinase anchoring protein 12	Cytoplasm	transporter
206024_at	10.57	12.77	-4.6	5.35e-11	4.95e-10	HPD	chr12	122277434-122296754	-	206024_at	HPD	4-hydroxyphenylpyruvate dioxygenase	Cytoplasm	enzyme	nitisinone
206417_at	5.88	8.08	-4.6	0	0	CNGA1	chr4	47938030-47954722	-	206417_at	CNGA1	cyclic nucleotide gated channel alpha 1	Plasma Membrane	ion channel
209723_at	7.57	9.77	-4.6	0	0	SERPINB9	chr6	2887505-2903507	-	209723_at	SERPINB9*	serpin family B member 9	Cytoplasm	other
210095_s_at	10.57	12.77	-4.61	0	0	IGFBP3	chr7	45951957-45960839	-	210095_s_at	IGFBP3*	insulin like growth factor binding protein 3	Extracellular Space	other
210587_at	8.1	10.3	-4.61	8.88e-16	1.6e-14	INHBE	chr12	57849102-57851789	+	210587_at	INHBE	inhibin beta E	Extracellular Space	growth factor
203372_s_at	4.59	6.8	-4.63	0	0	SOCS2	chr12	93966635-93969024	+	203372_s_at	SOCS2*	suppressor of cytokine signaling 2	Cytoplasm	other
219954_s_at	6.86	9.07	-4.63	0	0	GBA3	chr4	22694587-22820747	+	219954_s_at	GBA3*	glucosylceramidase beta 3 (gene/pseudogene)	Cytoplasm	enzyme
235979_at	6.04	8.25	-4.64	1.53e-14	2.33e-13	C7	chr5	40979905-40980469	+	235979_at	C7*	complement component 7	Extracellular Space	other
228750_at	3.37	5.59	-4.65	5.81e-08	3.41e-07	COL14A1	chr8	121385108-121385811	+	228750_at	COL14A1*	collagen type XIV alpha 1	Extracellular Space	other	collagenase clostridium histolyticum
231358_at	4.9	7.12	-4.66	0	0	MRO	chr18	48321490-48321964	-	231358_at	MRO*	maestro	Nucleus	other
216661_x_at	9.86	12.09	-4.67	0	0	CYP2C9	chr10	96698454-96748858	+	216661_x_at	CYP2C9*	cytochrome P450 family 2 subfamily C member 9	Cytoplasm	enzyme
206385_s_at	8.06	10.29	-4.71	0	0	ANK3	chr10	61788159-62149488	-	206385_s_at	ANK3*	ankyrin 3, node of Ranvier (ankyrin G)	Plasma Membrane	other
215049_x_at	8.44	10.68	-4.71	6.95e-07	3e-06	CD163	chr12	7623771-7656372	-	215049_x_at	CD163*	CD163 molecule	Plasma Membrane	transmembrane receptor
224400_s_at	4.25	6.49	-4.72	0	0	CHST9	chr18	24495742-24628468	-	224400_s_at	CHST9*	carbohydrate sulfotransferase 9	Cytoplasm	enzyme
201261_x_at	7.31	9.55	-4.73	0	0	BGN	chrX	152760452-152775004	+	201261_x_at	BGN*	biglycan	Extracellular Space	other
212724_at	9.27	11.52	-4.76	0	0	RND3	chr2	151324711-151344168	-	212724_at	RND3	Rho family GTPase 3	Cytoplasm	enzyme
[truncated: 265 more rows]
