# Supplementary material for: Screening and Functional Prediction of Key Candidate Genes in Hepatitis B Virus-Associated Hepatocellular Carcinoma
Source: Biomed Res Int. 2020 Oct 9;2020:7653506. doi: 10.1155/2020/7653506 (PMC7568806; doi:10.1155/2020/7653506)
Supplement: Supplementary Materials — Figure S1: GO function annotation and KEGG pathway analysis of differentially expressed genes (DEGs) by DAVID. Figure S2: the most representative canonical pathways associated with HBV-HCC are shown from IPA. Figure S3: diseases and biofunctions are presented in the form of histogram. Table S1: raw data of key differentially expressed genes in HBV-HCC. Table S2: the detailed data about diseases and biofunctions. Table S3: IPA predicted networks that are associated with HBV-HCC. [file 7653506.f1.zip › Supplemental Table 2.xls]

## Sheet: Sheet1
Categories	Functions	Diseases or Functions Annotation	p-Value	Predicted Activation State	Activation z-score	Notes	Bias-corrected z-score	Molecules	# Molecules
Cancer, Organismal Injury and Abnormalities	malignant solid tumor	malignant solid tumor	6.8e-88		-0.6		-0.805	ST6GAL1,GBA3,SNTG1,ASS1,LRG1,CCL20,FRMD6,CP,SLC38A6,LAMC1,AJUBA,ALDOB,PPM1A,SYT17,APOBEC3B,IL4R,CCNE2,CLEC4G,ACACB,ANXA2,ACOT12,PLAG1,SSX2/SSX2B,THBS2,IFITM10,ADH1B,TRIM22,FOXF1,FHL1,SH3RF2,SLC10A1,GBP1,C9,SSX3,ETFDH,C1R,AQP3,ARRB1,BEX4,ANTXR2,LY6E,GPC6,RNF157,ID3,PAMR1,BUB1,MAD2L1,GPAM,CFHR4,MTHFD1L,EDIL3,CBS/CBSL,PTH1R,SFN,PI15,CDKN2A,ZFP1,AKR1C3,EPHX2,TRPM8,MT1M,IL18R1,SACS,LSR,MATR3,C8orf4,TM…	1503
Cancer, Organismal Injury and Abnormalities	cancer	cancer	5.84e-87		-0.36		-0.456	ST6GAL1,GBA3,SNTG1,ASS1,LRG1,CCL20,FRMD6,CP,SLC38A6,LAMC1,AJUBA,ALDOB,PPM1A,SYT17,APOBEC3B,IL4R,CCNE2,CLEC4G,ACACB,ANXA2,ACOT12,PLAG1,SSX2/SSX2B,THBS2,IFITM10,ADH1B,TRIM22,FOXF1,FHL1,SH3RF2,SLC10A1,GBP1,C9,SSX3,ETFDH,C1R,AQP3,ARRB1,BEX4,ANTXR2,LY6E,TP53TG3B (includes others),GPC6,RNF157,ID3,PAMR1,BUB1,CFHR4,MAD2L1,GPAM,MTHFD1L,EDIL3,CBS/CBSL,PTH1R,SFN,PI15,CDKN2A,ZFP1,AKR1C3,EPHX2,TRPM8,MT1M,IL18…	1514
Cancer, Organismal Injury and Abnormalities	abdominal neoplasm	abdominal neoplasm	2.97e-81		-0.326		-0.801	ST6GAL1,SNTG1,ASS1,LRG1,CCL20,FRMD6,CP,SLC38A6,LAMC1,AJUBA,ALDOB,PPM1A,SYT17,APOBEC3B,IL4R,CCNE2,CLEC4G,ACACB,ANXA2,ACOT12,PLAG1,THBS2,IFITM10,ADH1B,TRIM22,FOXF1,FHL1,SH3RF2,SLC10A1,GBP1,C9,SSX3,ETFDH,C1R,AQP3,ARRB1,BEX4,ANTXR2,LY6E,GPC6,RNF157,ID3,PAMR1,BUB1,CFHR4,MAD2L1,GPAM,MTHFD1L,EDIL3,CBS/CBSL,PTH1R,SFN,PI15,CDKN2A,ZFP1,AKR1C3,EPHX2,TRPM8,MT1M,IL18R1,SACS,LSR,MATR3,C8orf4,TMEM45A,ZWINT,VNN2…	1425
Cancer, Organismal Injury and Abnormalities	abdominal cancer	abdominal cancer	5.83e-81		-0.838		-1.177	ST6GAL1,SNTG1,ASS1,LRG1,CCL20,FRMD6,CP,SLC38A6,LAMC1,AJUBA,ALDOB,PPM1A,SYT17,APOBEC3B,IL4R,CCNE2,CLEC4G,ACACB,ANXA2,ACOT12,PLAG1,THBS2,IFITM10,ADH1B,TRIM22,FOXF1,FHL1,SH3RF2,SLC10A1,GBP1,C9,SSX3,ETFDH,C1R,AQP3,ARRB1,BEX4,ANTXR2,LY6E,GPC6,RNF157,ID3,PAMR1,BUB1,CFHR4,MAD2L1,GPAM,MTHFD1L,EDIL3,CBS/CBSL,PTH1R,SFN,PI15,CDKN2A,ZFP1,AKR1C3,EPHX2,TRPM8,MT1M,IL18R1,SACS,LSR,MATR3,C8orf4,TMEM45A,ZWINT,VNN2…	1418
Cancer, Organismal Injury and Abnormalities	neoplasia	neoplasia of epithelial tissue	8.75e-78		0.504		0.191	ST6GAL1,SNTG1,ASS1,LRG1,CCL20,FRMD6,CP,SLC38A6,LAMC1,AJUBA,ALDOB,PPM1A,SYT17,APOBEC3B,IL4R,CCNE2,CLEC4G,ACACB,ANXA2,ACOT12,PLAG1,THBS2,IFITM10,ADH1B,TRIM22,FOXF1,FHL1,SH3RF2,SLC10A1,GBP1,C9,SSX3,ETFDH,C1R,ARRB1,BEX4,ANTXR2,LY6E,GPC6,RNF157,ID3,PAMR1,BUB1,CFHR4,MAD2L1,GPAM,MTHFD1L,EDIL3,CBS/CBSL,PTH1R,SFN,PI15,CDKN2A,ZFP1,AKR1C3,EPHX2,TRPM8,MT1M,IL18R1,SACS,LSR,MATR3,C8orf4,TMEM45A,ZWINT,VNN2,TEK,…	1434
Cancer, Organismal Injury and Abnormalities	tumorigenesis	tumorigenesis of tissue	9.27e-78		0.854		0.623	ST6GAL1,SNTG1,ASS1,LRG1,CCL20,FRMD6,CP,SLC38A6,LAMC1,AJUBA,ALDOB,PPM1A,SYT17,APOBEC3B,IL4R,CCNE2,CLEC4G,ACACB,ANXA2,ACOT12,PLAG1,THBS2,IFITM10,ADH1B,TRIM22,FOXF1,FHL1,SH3RF2,SLC10A1,GBP1,C9,SSX3,ETFDH,C1R,ARRB1,BEX4,ANTXR2,LY6E,TP53TG3B (includes others),GPC6,RNF157,ID3,PAMR1,BUB1,CFHR4,MAD2L1,GPAM,MTHFD1L,EDIL3,CBS/CBSL,PTH1R,SFN,PI15,CDKN2A,ZFP1,AKR1C3,EPHX2,TRPM8,MT1M,IL18R1,SACS,LSR,MATR3,C8o…	1446
Cancer, Organismal Injury and Abnormalities	epithelial cancer	epithelial cancer	8.35e-77		-0.108		-0.368	ST6GAL1,SNTG1,ASS1,LRG1,CCL20,FRMD6,CP,SLC38A6,LAMC1,AJUBA,ALDOB,PPM1A,SYT17,APOBEC3B,IL4R,CCNE2,CLEC4G,ACACB,ANXA2,ACOT12,PLAG1,THBS2,IFITM10,ADH1B,TRIM22,FOXF1,FHL1,SH3RF2,SLC10A1,GBP1,C9,SSX3,ETFDH,C1R,ARRB1,BEX4,ANTXR2,LY6E,GPC6,RNF157,ID3,PAMR1,BUB1,CFHR4,MAD2L1,GPAM,MTHFD1L,EDIL3,CBS/CBSL,PTH1R,SFN,PI15,CDKN2A,ZFP1,AKR1C3,EPHX2,TRPM8,MT1M,IL18R1,SACS,LSR,MATR3,C8orf4,TMEM45A,ZWINT,VNN2,TEK,…	1428
Cancer, Gastrointestinal Disease, Organismal Injury and Abnormalities	digestive organ tumor	digestive organ tumor	4.11e-62		0.539		0.005	ST6GAL1,SNTG1,ASS1,LRG1,CCL20,CP,FRMD6,SLC38A6,LAMC1,AJUBA,ALDOB,PPM1A,SYT17,IL4R,CLEC4G,CCNE2,ACACB,ANXA2,ACOT12,PLAG1,THBS2,IFITM10,ADH1B,TRIM22,FOXF1,SH3RF2,FHL1,SLC10A1,GBP1,C9,SSX3,ETFDH,C1R,AQP3,ARRB1,BEX4,ANTXR2,LY6E,GPC6,RNF157,ID3,PAMR1,BUB1,CFHR4,MAD2L1,GPAM,MTHFD1L,EDIL3,CBS/CBSL,PTH1R,SFN,PI15,CDKN2A,ZFP1,AKR1C3,EPHX2,TRPM8,MT1M,IL18R1,SACS,LSR,MATR3,C8orf4,TMEM45A,ZWINT,VNN2,TEK,PBLD…	1331
Cancer, Gastrointestinal Disease, Organismal Injury and Abnormalities	digestive system cancer	digestive system cancer	7.86e-62		0.158		-0.208	ST6GAL1,SNTG1,ASS1,LRG1,CCL20,CP,FRMD6,SLC38A6,LAMC1,AJUBA,ALDOB,PPM1A,SYT17,IL4R,CLEC4G,CCNE2,ACACB,ANXA2,ACOT12,PLAG1,THBS2,IFITM10,ADH1B,TRIM22,FOXF1,SH3RF2,FHL1,SLC10A1,GBP1,C9,SSX3,ETFDH,C1R,AQP3,ARRB1,BEX4,ANTXR2,LY6E,GPC6,RNF157,ID3,PAMR1,BUB1,CFHR4,MAD2L1,GPAM,MTHFD1L,EDIL3,CBS/CBSL,PTH1R,SFN,PI15,CDKN2A,ZFP1,AKR1C3,EPHX2,TRPM8,MT1M,IL18R1,SACS,LSR,MATR3,C8orf4,TMEM45A,ZWINT,VNN2,TEK,PBLD…	1324
Cancer, Gastrointestinal Disease, Hepatic System Disease, Organismal Injury and Abnormalities	hepatocellular carcinoma	hepatocellular carcinoma	3.84e-57		0.982		0.672	EHD3,IGF2BP3,MT1H,CCL20,MT1E,DSE,SERPINE1,TIMD4,CLEC4G,DPT,RRM2,FGFR2,STAT3,CFHR3,CDH1,TNF,ECT2,UBE2C,HAMP,CYP39A1,NME1,HTATIP2,SLC10A1,CAP2,C9,HLA-DQA1,SPON1,CDKN3,PTGFRN,LY6E,NCOR1,ASPH,ENG,SAA4,HBB,PAMR1,BUB1,CFHR4,FOS,ZFPM2,GPX2,FBP1,CEP41,ADRA1A,CDKN2A,MT2A,KIF23,SOCS3,KMO,NDRG2,MT1M,GPC3,CD163,STAB2,CETP,MYC,NNMT,CXCL14,C8orf4,STAB1,STK17B,TEK,MARCO,ADAMTS1,AUTS2,AURKA,BUB1B,AKR1B10,ATAD2,T…	230
Cancer, Organismal Injury and Abnormalities	adenocarcinoma	adenocarcinoma	2.54e-56	Decreased	-2.907		-3.338	SNTG1,ASS1,LRG1,CP,FRMD6,SLC38A6,LAMC1,AJUBA,ALDOB,PPM1A,SYT17,APOBEC3B,IL4R,CCNE2,ACACB,ANXA2,ACOT12,PLAG1,THBS2,ADH1B,TRIM22,FOXF1,SH3RF2,FHL1,GBP1,C9,SSX3,ETFDH,C1R,ARRB1,BEX4,ANTXR2,LY6E,GPC6,RNF157,ID3,PAMR1,BUB1,CFHR4,MAD2L1,GPAM,MTHFD1L,EDIL3,CBS/CBSL,PTH1R,SFN,PI15,CDKN2A,ZFP1,AKR1C3,EPHX2,TRPM8,IL18R1,SACS,LSR,MATR3,TMEM45A,ZWINT,VNN2,TEK,PHYHIPL,TIAM1,ADAMTS1,SAMSN1,LCN2,KLHL23/PHOSPHO2…	1283
Cancer, Organismal Injury and Abnormalities, Reproductive System Disease	tumorigenesis	tumorigenesis of genital organ	2.41e-53		-1.997		-2.299	ST6GAL1,SNTG1,ASS1,CP,FRMD6,LAMC1,ALDOB,APOBEC3B,IL4R,ACACB,ANXA2,ACOT12,THBS2,ADH1B,SH3RF2,FHL1,GBP1,SSX3,C9,C1R,ANTXR2,LY6E,ID3,BUB1,CBS/CBSL,SFN,PI15,CDKN2A,AKR1C3,TRPM8,SACS,LSR,ZWINT,VNN2,TEK,TIAM1,ADAMTS1,SAMSN1,LCN2,IGF2,CRHBP,ANGPTL3,APOH,DACT1,GPHN,LONRF3,KCNS3,TARBP1,UGDH,HHIPL2,GATA6,CFH,HSPA4L,TRIP13,AKR1C1/AKR1C2,FRMD4A,MAGEA3/MAGEA6,WWC1,E2F7,SPARC,SEPT6,NCAPG,LGSN,CLEC4M,ABCC6,SLC2…	780
Cancer, Organismal Injury and Abnormalities, Reproductive System Disease	genital tumor	genital tumor	3.12e-53		-1.942		-2.249	ST6GAL1,SNTG1,ASS1,CP,FRMD6,LAMC1,ALDOB,APOBEC3B,IL4R,ACACB,ANXA2,ACOT12,THBS2,ADH1B,SH3RF2,FHL1,GBP1,SSX3,C9,C1R,ANTXR2,LY6E,ID3,BUB1,CBS/CBSL,SFN,PI15,CDKN2A,AKR1C3,TRPM8,SACS,LSR,ZWINT,VNN2,TEK,TIAM1,ADAMTS1,SAMSN1,LCN2,IGF2,CRHBP,ANGPTL3,APOH,DACT1,GPHN,LONRF3,KCNS3,TARBP1,UGDH,HHIPL2,GATA6,CFH,HSPA4L,TRIP13,AKR1C1/AKR1C2,FRMD4A,MAGEA3/MAGEA6,WWC1,E2F7,SPARC,SEPT6,NCAPG,LGSN,CLEC4M,ABCC6,SLC2…	780
Cancer, Organismal Injury and Abnormalities	urogenital cancer	urogenital cancer	9.67e-52	Decreased	-2.452		-2.549	ST6GAL1,SNTG1,ASS1,CP,FRMD6,LAMC1,ALDOB,AJUBA,APOBEC3B,IL4R,ACACB,ANXA2,ACOT12,THBS2,ADH1B,TRIM22,SH3RF2,FHL1,GBP1,SSX3,C9,ETFDH,C1R,ANTXR2,LY6E,ID3,BUB1,CBS/CBSL,SFN,PI15,CDKN2A,AKR1C3,TRPM8,SACS,LSR,ZWINT,VNN2,TEK,TIAM1,ADAMTS1,SAMSN1,LCN2,IGF2,CRHBP,ANGPTL3,FOXRED2,APOH,RPH3AL,DACT1,GPHN,LONRF3,KCNS3,TARBP1,UGDH,HHIPL2,GATA6,CFH,HSPA4L,TRIP13,AKR1C1/AKR1C2,FRMD4A,MAGEA3/MAGEA6,WWC1,E2F7,SPARC,…	836
Cellular Growth and Proliferation	proliferation	proliferation of cells	9.88e-51		1.286		2.836	ST6GAL1,COL14A1,SELL,LRG1,IL13RA2,CCNB2,CCL20,GAREM1,FRMD6,LAMC1,CD1D,LCK,GNPNAT1,EPHB1,ELF3,AJUBA,CUX2,CYP2A6 (includes others),PPM1A,IL4R,CLEC4G,CCNE2,ITGA6,ANXA2,DBH,PLAG1,CSF2RB,THBS2,TRIM22,FOXF1,ECT2,UBE2C,KIF20A,HTATIP2,FHL1,GADD45B,GBP1,IL1RL1,ETFDH,CCR2,TTK,ARRB1,FABP5,NCOR1,MECOM,GAS1,IGKC,CD69,PACSIN2,ENG,ID3,MCM3,BUB1,MAD2L1,GPAM,MSH2,CBS/CBSL,PTH1R,CTH,SFN,KIF23,CDKN2A,SOCS3,AKR1C3,N…	673
Cancer, Organismal Injury and Abnormalities, Reproductive System Disease	genital tract cancer	genital tract cancer	1.3e-50		-1.532		-1.632	ST6GAL1,TTC30B,COL14A1,SNTG1,ASS1,CCNB2,CP,GAREM1,FRMD6,DSE,LAMC1,EPHB1,LCK,ELF3,ALDOB,CUX2,ARHGEF26,CYP2A6 (includes others),CNTNAP3B,PTGIS,APOBEC3B,IL4R,ACACB,FERMT2,ITGA6,ANXA2,ACOT12,DBH,CSF2RB,THBS2,ARHGEF28,ADH1B,ECT2,UBE2C,KIF20A,SH3RF2,FHL1,COL4A5,GBP1,C9,SSX3,CCR2,FILIP1L,TTK,COL15A1,C1R,DTNA,ANTXR2,LY6E,NCOR1,MECOM,GAS1,IGKC,CD69,ENG,ID3,BUB1,F9,MSH2,CBS/CBSL,FAM110C,CTH,SFN,MXRA5,PI15,…	755
Cancer, Organismal Injury and Abnormalities, Reproductive System Disease	female genital tract serous carcinoma	female genital tract serous carcinoma	1.33e-50					COL14A1,THEMIS2,HTR2B,F2R,HMMR,IGF2BP3,CCNB2,CDKN2C,CP,RNASE4,LIFR,SCNN1A,ELF3,PRSS8,LUM,PTGIS,DPT,FBLN5,GUCY1A3,CPA3,PEG3,ANXA2,TFPI2,CDH1,H2AFX,THBS2,SPINT2,ADH1B,GPM6A,SFRP1,COL3A1,UBE2C,CA2,HIST1H1C,ARL4C,PTN,ITGB8,FILIP1L,TTK,COL15A1,MTFR2,ADH1A,DTNA,MUM1L1,IGF1,F2RL1,TOP2A,TRIM16,PDGFRA,SOCS2,CD24,NCOR1,KIF2C,EGFR,RGS2,GZMK,MECOM,GAS1,MOXD1,TBX3,PAGE4,MFAP4,EPHA3,SLIT2,HBB,F3,BUB1,ZFPM2,CBS…	145
Cancer, Organismal Injury and Abnormalities	pelvic tumor	pelvic tumor	1.05e-48		-1.25		-1.352	ST6GAL1,SNTG1,ASS1,CP,FRMD6,LAMC1,ALDOB,AJUBA,APOBEC3B,IL4R,ACACB,ANXA2,ACOT12,THBS2,ADH1B,SH3RF2,FHL1,GBP1,SSX3,C9,C1R,ANTXR2,LY6E,RNF157,ID3,PAMR1,BUB1,CBS/CBSL,SFN,PI15,CDKN2A,AKR1C3,TRPM8,SACS,LSR,ZWINT,VNN2,TEK,TIAM1,ADAMTS1,SAMSN1,LCN2,IGF2,CRHBP,ANGPTL3,APOH,DACT1,GPHN,LONRF3,KCNS3,TARBP1,UGDH,HHIPL2,GATA6,CFH,HSPA4L,TRIP13,AKR1C1/AKR1C2,FRMD4A,MAGEA3/MAGEA6,WWC1,E2F7,SPARC,SEPT6,CHST4,NCA…	788
Cancer, Organismal Injury and Abnormalities	pelvic cancer	pelvic cancer	1.06e-48		-1.456		-1.6	ST6GAL1,SNTG1,ASS1,CP,FRMD6,LAMC1,ALDOB,AJUBA,APOBEC3B,IL4R,ACACB,ANXA2,ACOT12,THBS2,ADH1B,SH3RF2,FHL1,GBP1,SSX3,C9,C1R,ANTXR2,LY6E,RNF157,ID3,PAMR1,BUB1,CBS/CBSL,SFN,PI15,CDKN2A,AKR1C3,TRPM8,SACS,LSR,ZWINT,VNN2,TEK,TIAM1,ADAMTS1,SAMSN1,LCN2,IGF2,CRHBP,ANGPTL3,APOH,DACT1,GPHN,LONRF3,KCNS3,TARBP1,UGDH,HHIPL2,GATA6,CFH,HSPA4L,TRIP13,AKR1C1/AKR1C2,FRMD4A,MAGEA3/MAGEA6,WWC1,E2F7,SPARC,SEPT6,CHST4,NCA…	785
Cancer, Gastrointestinal Disease, Organismal Injury and Abnormalities	neoplasia	Gastrointestinal Tract Cancer and Tumors	4.64e-47		-0.759		-1.347	ST6GAL1,SNTG1,ASS1,LRG1,CP,FRMD6,SLC38A6,LAMC1,AJUBA,ALDOB,PPM1A,SYT17,IL4R,CCNE2,ACACB,ANXA2,ACOT12,PLAG1,THBS2,TRIM22,FOXF1,SH3RF2,FHL1,GBP1,C9,SSX3,ETFDH,C1R,AQP3,ARRB1,BEX4,ANTXR2,LY6E,GPC6,RNF157,PAMR1,BUB1,CFHR4,MAD2L1,GPAM,MTHFD1L,EDIL3,CBS/CBSL,PTH1R,SFN,PI15,CDKN2A,AKR1C3,EPHX2,TRPM8,IL18R1,SACS,LSR,MATR3,TMEM45A,ZWINT,VNN2,TEK,PBLD,PHYHIPL,TIAM1,ADAMTS1,LCN2,KLHL23/PHOSPHO2-KLHL23,INMT,…	1165
Cancer, Gastrointestinal Disease, Organismal Injury and Abnormalities	gastrointestinal tract cancer	gastrointestinal tract cancer	8.76e-47		-0.302		-0.636	ST6GAL1,SNTG1,ASS1,LRG1,CP,FRMD6,SLC38A6,LAMC1,AJUBA,ALDOB,PPM1A,SYT17,IL4R,CCNE2,ACACB,ANXA2,ACOT12,PLAG1,THBS2,TRIM22,FOXF1,SH3RF2,FHL1,GBP1,C9,SSX3,ETFDH,C1R,AQP3,ARRB1,BEX4,ANTXR2,LY6E,GPC6,RNF157,PAMR1,BUB1,CFHR4,MAD2L1,GPAM,MTHFD1L,EDIL3,CBS/CBSL,PTH1R,SFN,PI15,CDKN2A,AKR1C3,EPHX2,TRPM8,IL18R1,SACS,LSR,MATR3,TMEM45A,ZWINT,VNN2,TEK,PBLD,PHYHIPL,TIAM1,ADAMTS1,LCN2,KLHL23/PHOSPHO2-KLHL23,INMT,…	1158
Cancer, Organismal Injury and Abnormalities	breast or colorectal cancer	breast or colorectal cancer	3.99e-46		-1.119		-1.255	ST6GAL1,SNTG1,ASS1,CP,FRMD6,SLC38A6,LAMC1,AJUBA,SYT17,APOBEC3B,ACACB,ANXA2,FOXF1,TRIM22,SH3RF2,FHL1,GBP1,SSX3,C9,C1R,AQP3,ARRB1,BEX4,ANTXR2,LY6E,GPC6,RNF157,PAMR1,BUB1,MAD2L1,MTHFD1L,EDIL3,CBS/CBSL,CDKN2A,AKR1C3,EPHX2,TRPM8,IL18R1,SACS,LSR,MATR3,ZWINT,TEK,PBLD,ADAMTS1,LCN2,KLHL23/PHOSPHO2-KLHL23,INMT,IGF2,CRHBP,OIT3,ANGPTL3,RPH3AL,DACT1,GPHN,RHOH,LONRF3,UGDH,HHIPL2,GATA6,CFH,PDK1,TRIP13,AKR1C1/AK…	943
Cancer, Organismal Injury and Abnormalities, Reproductive System Disease	uterine serous papillary cancer	uterine serous papillary cancer	6.64e-46					THEMIS2,COL14A1,HTR2B,HMMR,IGF2BP3,CCNB2,RNASE4,SCNN1A,PRSS8,LUM,PTGIS,DPT,GUCY1A3,FBLN5,CPA3,PEG3,ANXA2,ADH1B,SPINT2,GPM6A,SFRP1,UBE2C,COL3A1,HIST1H1C,CA2,PTN,FILIP1L,ITGB8,TTK,COL15A1,ADH1A,F2RL1,IGF1,TRIM16,PDGFRA,TOP2A,SOCS2,KIF2C,RGS2,GZMK,MOXD1,GAS1,PAGE4,MFAP4,HBB,BUB1,CBS/CBSL,CENPA,ANXA3,FEN1,CHRDL1,CDKN2A,TCF21,EPHB2,KRT7,FGL2,PTTG1,SERPINB8,SLPI,CXCL12,CDA,KPNA2,PDZRN3,TEK,GZMA,LCN2,FX…	100
Gastrointestinal Disease, Hepatic System Disease, Organismal Injury and Abnormalities	liver lesion	liver lesion	1.48e-45	Increased	2.308		1.646	SNTG1,SELL,TOMM40L,KIAA1462,ASS1,LRG1,IL13RA2,CCL20,CCNB2,FRMD6,CP,KCNN2,GPSM2,DSE,LAMC1,CD1D,GNPNAT1,ALDOB,CUX2,TMEM219,ARHGEF26,CYP2A6 (includes others),PPM1A,SLC2A5,IL4R,CLEC4G,ACACB,ACAA1,ANXA2,CSF2RB,THBS2,IFITM10,ARHGEF28,ADH1B,ECT2,UBE2C,HTATIP2,FHL1,COL4A5,GADD45B,SLC10A1,C9,CCR2,TTK,C1R,SPON1,DTNA,ARRB1,ANTXR2,LY6E,NCOR1,MECOM,RNF157,ENG,ID3,PAMR1,MAGEC2,MCM3,BUB1,CFHR4,GPAM,MTHFD1L,EDIL…	756
Cancer, Organismal Injury and Abnormalities, Reproductive System Disease	tumorigenesis	tumorigenesis of reproductive tract	1.84e-42		-1.978		-2.526	ST6GAL1,TTC30B,COL14A1,SNTG1,CCNB2,CP,GAREM1,FRMD6,DSE,LAMC1,EPHB1,LCK,ELF3,ALDOB,CUX2,ARHGEF26,CYP2A6 (includes others),SLC2A5,PTGIS,APOBEC3B,ACACB,FERMT2,ITGA6,ANXA2,ACOT12,DBH,CSF2RB,THBS2,ARHGEF28,ADH1B,ECT2,UBE2C,KIF20A,SH3RF2,FHL1,COL4A5,GBP1,C9,SSX3,FILIP1L,TTK,COL15A1,DTNA,ANTXR2,NCOR1,MECOM,GAS1,ENG,BUB1,F9,MSH2,CBS/CBSL,CTH,KIF23,TCF21,CDKN2A,SOCS3,NAV2,PCDH18,SCN7A,SACS,LSR,VNN2,TEK,IT…	667
Cancer, Organismal Injury and Abnormalities, Reproductive System Disease	female genital neoplasm	female genital neoplasm	2.81e-42		-1.978		-2.542	ST6GAL1,TTC30B,COL14A1,SNTG1,CCNB2,CP,GAREM1,FRMD6,DSE,LAMC1,EPHB1,LCK,ELF3,ALDOB,CUX2,ARHGEF26,CYP2A6 (includes others),SLC2A5,PTGIS,APOBEC3B,ACACB,FERMT2,ITGA6,ANXA2,ACOT12,DBH,CSF2RB,THBS2,ARHGEF28,ADH1B,ECT2,UBE2C,KIF20A,SH3RF2,FHL1,COL4A5,GBP1,C9,SSX3,FILIP1L,TTK,COL15A1,DTNA,ANTXR2,NCOR1,MECOM,GAS1,ENG,BUB1,F9,MSH2,CBS/CBSL,CTH,KIF23,TCF21,CDKN2A,SOCS3,NAV2,PCDH18,SCN7A,SACS,LSR,VNN2,TEK,IT…	667
Organismal Development	morphology	morphology of body cavity	3.88e-42					NKD1,MYH10,SELL,LIPC,EHD3,XDH,CCNB2,CP,LAMC1,PTPRC,CD1D,LCK,SOD2,SLC51A,FRAS1,LUM,SERPINE1,ITGA4,PTGIS,AMACR,IL4R,ACACB,ITGA6,FGFR2,STAT3,DBH,CSF2RB,CTSA,PIK3CD,TNF,STEAP3,IL1RL1,HS2ST1,GDF15,HSPB8,HLA-DQA1,CTHRC1,BCL11B,CCR2,ITGB8,FCGR2B,ARRB1,GADD45A,ANTXR2,LY6E,FABP5,NCOR1,TLR3,PEMT,CCR1,MECOM,IGKC,IKZF1,ITGA2,EPHA3,ID3,GJC1,BUB1,FOS,F9,ZFPM2,LDLR,CBS/CBSL,PTH1R,BMPER,SFN,USH1C,PPARGC1A,TCF21,…	318
Cancer, Gastrointestinal Disease, Hepatic System Disease, Organismal Injury and Abnormalities	hepatobiliary system cancer	hepatobiliary system cancer	2.73e-41		0.996		0.736	SNTG1,SELL,TOMM40L,KIAA1462,ASS1,LRG1,CCNB2,CCL20,CP,FRMD6,KCNN2,GPSM2,DSE,LAMC1,CD1D,GNPNAT1,ALDOB,CUX2,TMEM219,ARHGEF26,CYP2A6 (includes others),PPM1A,SLC2A5,CLEC4G,ACACB,ACAA1,ANXA2,CSF2RB,THBS2,IFITM10,ARHGEF28,ADH1B,ECT2,UBE2C,HTATIP2,FHL1,COL4A5,SLC10A1,C9,TTK,C1R,SPON1,DTNA,ARRB1,EPDR1,ANTXR2,LY6E,NCOR1,MECOM,RNF157,ENG,ID3,PAMR1,MAGEC2,MCM3,BUB1,CFHR4,GPAM,MTHFD1L,EDIL3,MXRA5,PI15,KIF23,C…	725
Cancer, Gastrointestinal Disease, Organismal Injury and Abnormalities	large intestine neoplasm	large intestine neoplasm	7.04e-41		-1.527		-1.896	ST6GAL1,SNTG1,ASS1,LRG1,CP,FRMD6,SLC38A6,LAMC1,AJUBA,PPM1A,SYT17,IL4R,CCNE2,ACACB,ANXA2,ACOT12,THBS2,TRIM22,FOXF1,SH3RF2,FHL1,GBP1,C9,SSX3,ETFDH,C1R,AQP3,ARRB1,BEX4,ANTXR2,LY6E,GPC6,RNF157,PAMR1,BUB1,MAD2L1,GPAM,MTHFD1L,EDIL3,CBS/CBSL,PTH1R,PI15,CDKN2A,AKR1C3,EPHX2,TRPM8,IL18R1,SACS,LSR,MATR3,TMEM45A,ZWINT,TEK,PBLD,PHYHIPL,ADAMTS1,LCN2,KLHL23/PHOSPHO2-KLHL23,INMT,IGF2,CRHBP,OIT3,AGBL3,ANGPTL3,FOX…	1107
Cancer, Gastrointestinal Disease, Organismal Injury and Abnormalities	intestinal tumor	intestinal tumor	9.17e-41		-0.764		-1.406	ST6GAL1,SNTG1,ASS1,LRG1,CP,FRMD6,SLC38A6,LAMC1,AJUBA,PPM1A,SYT17,IL4R,CCNE2,ACACB,ANXA2,ACOT12,THBS2,TRIM22,FOXF1,SH3RF2,FHL1,GBP1,C9,SSX3,ETFDH,C1R,AQP3,ARRB1,BEX4,ANTXR2,LY6E,GPC6,RNF157,PAMR1,BUB1,MAD2L1,GPAM,MTHFD1L,EDIL3,CBS/CBSL,PTH1R,PI15,CDKN2A,AKR1C3,EPHX2,TRPM8,IL18R1,SACS,LSR,MATR3,TMEM45A,ZWINT,TEK,PBLD,PHYHIPL,ADAMTS1,LCN2,KLHL23/PHOSPHO2-KLHL23,INMT,IGF2,CRHBP,OIT3,AGBL3,ANGPTL3,FOX…	1109
Cancer, Gastrointestinal Disease, Organismal Injury and Abnormalities	intestinal cancer	intestinal cancer	1.22e-40		-0.434		-0.851	ST6GAL1,SNTG1,ASS1,LRG1,CP,FRMD6,SLC38A6,LAMC1,AJUBA,PPM1A,SYT17,IL4R,CCNE2,ACACB,ANXA2,ACOT12,THBS2,TRIM22,FOXF1,SH3RF2,FHL1,GBP1,C9,SSX3,ETFDH,C1R,AQP3,ARRB1,BEX4,ANTXR2,LY6E,GPC6,RNF157,PAMR1,BUB1,MAD2L1,GPAM,MTHFD1L,EDIL3,CBS/CBSL,PTH1R,PI15,CDKN2A,AKR1C3,EPHX2,TRPM8,IL18R1,SACS,LSR,MATR3,TMEM45A,ZWINT,TEK,PBLD,PHYHIPL,ADAMTS1,LCN2,KLHL23/PHOSPHO2-KLHL23,INMT,IGF2,CRHBP,OIT3,AGBL3,ANGPTL3,FOX…	1104
Cancer, Organismal Injury and Abnormalities	benign neoplasia	benign neoplasia	1.56e-40		-0.164		-0.808	MYH10,COL14A1,ASS1,HMMR,CCNB2,CP,EPHB1,SOD2,ELF3,AJUBA,SERPINE1,PTGIS,SLC2A5,CCNE2,DPT,TSPAN12,FERMT2,RRM2,ITGA6,FGFR2,ANXA2,STAT3,CFHR3,TFPI2,PLAG1,CSF2RB,CDH1,CCL4,THBS2,ADH1B,HTATIP2,COL4A5,ARL4C,HLA-DQA1,CEBPD,COL15A1,IFIT1,DTNA,DUSP5,GADD45A,ANTXR2,LY6E,NCOR1,FABP5,C5orf30,FCGR3A/FCGR3B,MECOM,ENG,EPHA3,BUB1,FOS,ZFPM2,NR4A2,MSH2,SULT1A1,PTH1R,MXRA5,ID4,TARP,PTGR1,ADRA1A,CDKN2A,CFD,SOCS3,UGT1A…	259
Cancer, Gastrointestinal Disease, Organismal Injury and Abnormalities	malignant neoplasm of large intestine	malignant neoplasm of large intestine	1.85e-40		-1.36		-1.618	ST6GAL1,SNTG1,ASS1,LRG1,CP,FRMD6,SLC38A6,LAMC1,AJUBA,PPM1A,SYT17,IL4R,CCNE2,ACACB,ANXA2,ACOT12,THBS2,TRIM22,FOXF1,SH3RF2,FHL1,GBP1,C9,SSX3,ETFDH,C1R,AQP3,ARRB1,BEX4,ANTXR2,LY6E,GPC6,RNF157,PAMR1,BUB1,MAD2L1,GPAM,MTHFD1L,EDIL3,CBS/CBSL,PTH1R,PI15,CDKN2A,AKR1C3,EPHX2,TRPM8,IL18R1,SACS,LSR,MATR3,TMEM45A,ZWINT,TEK,PBLD,PHYHIPL,ADAMTS1,LCN2,KLHL23/PHOSPHO2-KLHL23,INMT,IGF2,CRHBP,OIT3,AGBL3,ANGPTL3,FOX…	1102
Cellular Movement	migration	migration of cells	3e-40	Decreased	-3.831		-1.913	ST6GAL1,SELL,CCL20,CCNB2,FRMD6,DAB1,DSE,LAMC1,CD1D,EPHB1,LCK,AJUBA,PPM1A,IL4R,ITGA6,ANXA2,DBH,CSF2RB,THBS2,ARHGEF28,FOXF1,ECT2,FHL1,HTATIP2,IL1RL1,CCR2,AQP3,ARRB1,FABP5,PACSIN2,CD69,ENG,ID3,MCM3,EDIL3,CBS/CBSL,PTH1R,FAM110C,SFN,CDKN2A,SOCS3,NDRG2,EPHX2,POU2AF1,GNPAT,TRPM8,GPC3,VNN2,TEK,MARCO,ITK,TIAM1,ADAMTS1,ESRP1,LCN2,AURKA,FYB,MIR17HG,IGF2,HSPB1,ANGPTL3,LOX,NRG1,AMOTL1,TNC,UGDH,GATA6,ERRFI1,CF…	397
Cellular Movement	cell movement	cell movement	3.08e-40	Decreased	-4.077		-2.101	ST6GAL1,SELL,IL13RA2,CCL20,CCNB2,FRMD6,DAB1,DSE,LAMC1,CD1D,EPHB1,LCK,ELF3,AJUBA,PPM1A,IL4R,FERMT2,ITGA6,ANXA2,DBH,CSF2RB,THBS2,ARHGEF28,FOXF1,ECT2,FHL1,HTATIP2,GBP1,IL1RL1,CCR2,AQP3,ARRB1,FABP5,PACSIN2,CD69,ENG,ID3,MCM3,EDIL3,CBS/CBSL,PTH1R,FAM110C,SFN,CDKN2A,SOCS3,NDRG2,EPHX2,POU2AF1,GNPAT,TRPM8,GPC3,VNN2,TEK,MARCO,ITK,TIAM1,ADAMTS1,ESRP1,LCN2,AURKA,FYB,MIR17HG,IGF2,HSPB1,ANGPTL3,LOX,NRG1,AMOTL1…	430
Cancer, Organismal Injury and Abnormalities	serous adenocarcinoma	serous adenocarcinoma	4.19e-40					COL14A1,SNTG1,THEMIS2,HTR2B,F2R,HMMR,XDH,IGF2BP3,CDKN2C,CCNB2,CP,RNASE4,LIFR,SCNN1A,ELF3,ITGA9,PRSS8,LUM,PTGIS,UXS1,DPT,FBLN5,GUCY1A3,CPA3,PEG3,ANXA2,STAT3,TFPI2,TBCE,CSF2RB,CDH1,H2AFX,THBS2,SPINT2,ADH1B,GPM6A,SFRP1,COL3A1,UBE2C,SLC4A4,CA2,HIST1H1C,ARL4C,PTN,HLA-DQA1,KAZN,ITGB8,FILIP1L,TTK,SERPINA7,COL15A1,MTFR2,CHEK1,ADH1A,DTNA,MUM1L1,IGF1,F2RL1,APBA1,TOP2A,TRIM16,PDGFRA,SOCS2,LY6E,CD24,NCOR1,KI…	177
Cancer, Organismal Injury and Abnormalities, Reproductive System Disease	female genital tract cancer	female genital tract cancer	5.24e-40					ST6GAL1,TTC30B,COL14A1,SNTG1,CCNB2,CP,GAREM1,FRMD6,DSE,LAMC1,EPHB1,LCK,ELF3,ALDOB,CUX2,ARHGEF26,CYP2A6 (includes others),PTGIS,APOBEC3B,ACACB,FERMT2,ITGA6,ANXA2,ACOT12,DBH,CSF2RB,THBS2,ARHGEF28,ADH1B,ECT2,UBE2C,KIF20A,SH3RF2,FHL1,COL4A5,GBP1,C9,SSX3,FILIP1L,TTK,COL15A1,DTNA,ANTXR2,NCOR1,MECOM,GAS1,ENG,BUB1,F9,MSH2,CBS/CBSL,CTH,KIF23,TCF21,CDKN2A,NAV2,PCDH18,SCN7A,SACS,LSR,VNN2,TEK,ITK,TJP2,H19,ES…	641
Cancer, Gastrointestinal Disease, Hepatic System Disease, Organismal Injury and Abnormalities	liver tumor	liver tumor	9.61e-39		1.715		1.462	SNTG1,SELL,TOMM40L,KIAA1462,ASS1,LRG1,CCNB2,CCL20,CP,FRMD6,KCNN2,GPSM2,DSE,LAMC1,CD1D,GNPNAT1,ALDOB,CUX2,TMEM219,ARHGEF26,CYP2A6 (includes others),PPM1A,SLC2A5,CLEC4G,ACACB,ACAA1,ANXA2,CSF2RB,THBS2,IFITM10,ARHGEF28,ADH1B,ECT2,UBE2C,HTATIP2,FHL1,COL4A5,SLC10A1,C9,TTK,C1R,SPON1,DTNA,ARRB1,ANTXR2,LY6E,NCOR1,MECOM,RNF157,ENG,ID3,PAMR1,MAGEC2,MCM3,BUB1,CFHR4,GPAM,MTHFD1L,EDIL3,MSH2,MXRA5,PI15,KIF23,CD…	708
Cancer, Hematological Disease, Organismal Injury and Abnormalities	hematological neoplasia	hematological neoplasia	1.49e-38		-0.954		-1.274	SELL,TOMM40L,KIAA1462,IL13RA2,CCNB2,CCL20,GAREM1,GPSM2,DAB1,CD1D,LCK,CUX2,CYP2A6 (includes others),CNTNAP3B,PTGIS,IL4R,CLEC4G,FERMT2,ITGA6,ANXA2,CSF2RB,THBS2,ADH1B,ARHGEF28,TRIM22,ARHGEF37,FOXF1,UBE2C,SH3RF2,FHL1,COL4A5,GADD45B,IL1RL1,C9,SSX3,CPD,FILIP1L,COL15A1,C1R,LY6E,NCOR1,TP53TG3B (includes others),GPC6,MECOM,IGKC,CD69,RNF157,ENG,ID3,CFHR4,MTHFD1L,MSH2,CDKN2A,NAV2,PCDH18,NDRG2,POU2AF1,EPHX2,…	563
Cancer, Hematological Disease, Organismal Injury and Abnormalities	lymphohematopoietic neoplasia	lymphohematopoietic neoplasia	2.49e-38		-1.01		-1.307	SELL,TOMM40L,KIAA1462,IL13RA2,CCNB2,CCL20,GAREM1,GPSM2,DAB1,CD1D,LCK,CUX2,CYP2A6 (includes others),CNTNAP3B,PTGIS,IL4R,CLEC4G,FERMT2,ITGA6,ANXA2,CSF2RB,THBS2,ADH1B,ARHGEF28,TRIM22,ARHGEF37,FOXF1,UBE2C,SH3RF2,FHL1,COL4A5,GADD45B,IL1RL1,C9,SSX3,CPD,FILIP1L,COL15A1,C1R,LY6E,NCOR1,TP53TG3B (includes others),GPC6,MECOM,IGKC,CD69,RNF157,ENG,ID3,CFHR4,MTHFD1L,MSH2,CDKN2A,NAV2,PCDH18,NDRG2,POU2AF1,EPHX2,…	564
Cancer, Organismal Injury and Abnormalities, Reproductive System Disease	breast or ovarian cancer	breast or ovarian cancer	3.53e-38		-0.352		-0.401	TTC30B,ST6GAL1,COL14A1,SNTG1,SELL,ELMSAN1,CCNB2,CP,DSE,LCK,ELF3,AJUBA,KDM8,CUX2,ARHGEF26,CYP2A6 (includes others),SYT17,PTGIS,APOBEC3B,ACACB,ACAA1,FERMT2,DBH,CSF2RB,THBS2,ARHGEF28,ECT2,UBE2C,HTATIP2,SH3RF2,GADD45B,IL1RL1,SSX3,C9,CCR2,TTK,COL15A1,SPON1,DTNA,ARRB1,ANTXR2,LY6E,FABP5,NCOR1,MECOM,GAS1,CD69,ENG,PAMR1,MSH2,CDKN2A,NAV2,AKR1C3,EPHX2,SCN7A,TRPM8,GPC3,SACS,LSR,TEK,TJP2,H19,ADAMTS1,LCN2,FYB,…	539
Cancer, Gastrointestinal Disease, Hepatic System Disease, Organismal Injury and Abnormalities	cancer	liver cancer	8.06e-38		1.394		1.137	SNTG1,SELL,TOMM40L,KIAA1462,ASS1,LRG1,CCNB2,CCL20,CP,FRMD6,KCNN2,GPSM2,DSE,LAMC1,CD1D,GNPNAT1,ALDOB,CUX2,TMEM219,ARHGEF26,CYP2A6 (includes others),PPM1A,SLC2A5,CLEC4G,ACACB,ACAA1,ANXA2,CSF2RB,THBS2,IFITM10,ARHGEF28,ADH1B,ECT2,UBE2C,HTATIP2,FHL1,COL4A5,SLC10A1,C9,TTK,C1R,SPON1,DTNA,ARRB1,ANTXR2,LY6E,NCOR1,MECOM,RNF157,ENG,ID3,PAMR1,MAGEC2,MCM3,BUB1,CFHR4,GPAM,MTHFD1L,EDIL3,MXRA5,PI15,KIF23,CDKN2A,…	702
Organismal Development	abnormal morphology	abnormal morphology of body cavity	2.39e-37					NKD1,MYH10,SELL,LIPC,EHD3,XDH,CCNB2,CP,LAMC1,PTPRC,CD1D,LCK,SOD2,SLC51A,FRAS1,LUM,SERPINE1,ITGA4,PTGIS,AMACR,IL4R,ACACB,ITGA6,FGFR2,DBH,CSF2RB,CTSA,PIK3CD,TNF,STEAP3,HS2ST1,GDF15,HLA-DQA1,HSPB8,CTHRC1,BCL11B,CCR2,ITGB8,FCGR2B,ARRB1,GADD45A,ANTXR2,LY6E,NCOR1,TLR3,PEMT,CCR1,MECOM,IGKC,IKZF1,EPHA3,ID3,FOS,F9,ZFPM2,LDLR,CBS/CBSL,PTH1R,BMPER,SFN,USH1C,PPARGC1A,TCF21,CDKN2A,SOCS3,LHX2,PTTG1,CYP26A1,GNP…	268
Cancer, Organismal Injury and Abnormalities	neoplasia	Lymphoid Cancer and Tumors	1.69e-36		-0.954		-1.379	SELL,TOMM40L,KIAA1462,IL13RA2,CCNB2,CCL20,GAREM1,GPSM2,DAB1,CD1D,LCK,CUX2,CYP2A6 (includes others),CNTNAP3B,PTGIS,IL4R,CLEC4G,FERMT2,ITGA6,CSF2RB,THBS2,ADH1B,ARHGEF28,TRIM22,ARHGEF37,FOXF1,UBE2C,SH3RF2,FHL1,COL4A5,GADD45B,IL1RL1,SSX3,CPD,C9,FILIP1L,COL15A1,C1R,LY6E,NCOR1,TP53TG3B (includes others),GPC6,MECOM,IGKC,CD69,RNF157,ENG,ID3,CFHR4,MTHFD1L,MSH2,CDKN2A,NAV2,PCDH18,NDRG2,POU2AF1,EPHX2,TRPM8,…	536
Hematological System Development and Function, Tissue Morphology	quantity	quantity of blood cells	4.16e-36	Decreased	-3.147		-2.062	ST6GAL1,SELL,IL13RA2,CCNB2,CCL20,C1QA,PTPRC,CD1D,LCK,EGR2,LUM,FABP1,SERPINE1,TIMD4,CLEC4G,IL4R,ITGA6,FGFR2,STAT3,CSF2RB,CCL4,THBS2,PIK3CD,TNF,STEAP3,GADD45B,IL1RL1,MS4A1,GDF15,IGLL1/IGLL5,HLA-DQA1,BCL11B,CCR2,ITGB8,CCL5,FCGR2B,CCL2,GADD45A,SORBS1,SERPINA1,NCOR1,FABP5,TLR3,CCR1,MECOM,IGKC,CD69,IKZF1,HBB,ID3,CXCL6,BUB1,FOS,MAD2L1,WIPF1,LDLR,CBS/CBSL,MSH2,PTH1R,SFN,CDKN2A,SOCS3,LHX2,POU2AF1,PTTG1,MB…	243
Tissue Morphology	quantity	quantity of cells	1.02e-35	Decreased	-3.732		-2.082	ST6GAL1,SELL,IL13RA2,CCNB2,CCL20,C1QA,CP,PANX1,LAMC1,PTPRC,CD1D,LCK,SOD2,EGR2,LUM,FABP1,CUX2,RFTN1,CXCL1,SERPINE1,TIMD4,PRKD1,IL4R,CLEC4G,ITGA6,FGFR2,STAT3,DBH,VLDLR,CSF2RB,CCL4,THBS2,PIK3CD,SQSTM1,TNF,STEAP3,ANK3,HTATIP2,GADD45B,IL1RL1,MS4A1,IGLL1/IGLL5,GDF15,HSPB8,HLA-DQA1,ITGB8,CCL5,BCL11B,CCR2,FCGR2B,GADD45A,CCL2,SORBS1,FABP5,NCOR1,SERPINA1,TLR3,CCR1,MECOM,DISC1,IGKC,IKZF1,CD69,ENG,HBB,ID3,CX…	358
Dermatological Diseases and Conditions, Organismal Injury and Abnormalities	skin lesion	skin lesion	1.17e-35		-0.81		-1.138	ST6GAL1,TTC30B,GBA3,COL14A1,SELL,KIAA1462,LRG1,IL13RA2,CP,GAREM1,DAB1,DSE,CD1D,EPHB1,ALDOB,CUX2,CYP2A6 (includes others),PPM1A,SYT17,SLC2A5,PTGIS,ACACB,ACAA1,ITGA6,TAT,ACOT12,DBH,PLAG1,SSX2/SSX2B,CSF2RB,THBS2,ARHGEF28,ADH1B,TRIM22,ARHGEF37,SH3RF2,FHL1,COL4A5,IL1RL1,C9,CCR2,FILIP1L,COL15A1,C1R,SPON1,DTNA,NCOR1,MECOM,EPB41L4A,ENG,PAMR1,MAGEC2,CFHR4,F9,EDIL3,MSH2,PTH1R,MXRA5,CDKN2A,NAV2,PCDH18,AKR1C…	729
Cancer, Hematological Disease, Organismal Injury and Abnormalities	lymphohematopoietic cancer	lymphohematopoietic cancer	2.9e-35		-1.389		-1.805	SELL,TOMM40L,KIAA1462,IL13RA2,CCL20,GAREM1,GPSM2,DAB1,CD1D,LCK,CUX2,CYP2A6 (includes others),CNTNAP3B,PTGIS,IL4R,CLEC4G,FERMT2,ITGA6,ANXA2,CSF2RB,THBS2,ADH1B,ARHGEF28,TRIM22,ARHGEF37,FOXF1,UBE2C,SH3RF2,FHL1,COL4A5,GADD45B,IL1RL1,C9,SSX3,CPD,FILIP1L,COL15A1,C1R,LY6E,NCOR1,TP53TG3B (includes others),GPC6,MECOM,IGKC,CD69,RNF157,ENG,ID3,CFHR4,MTHFD1L,MSH2,CDKN2A,NAV2,PCDH18,NDRG2,POU2AF1,EPHX2,TRPM8,…	546
Cancer, Dermatological Diseases and Conditions, Organismal Injury and Abnormalities	skin tumor	skin tumor	4.98e-35		-0.815		-1.032	ST6GAL1,TTC30B,GBA3,COL14A1,SELL,KIAA1462,LRG1,IL13RA2,CP,GAREM1,DAB1,DSE,CD1D,EPHB1,ALDOB,CUX2,CYP2A6 (includes others),PPM1A,SYT17,SLC2A5,PTGIS,ACACB,ACAA1,TAT,ACOT12,DBH,PLAG1,SSX2/SSX2B,CSF2RB,THBS2,ARHGEF28,ADH1B,TRIM22,ARHGEF37,SH3RF2,FHL1,COL4A5,IL1RL1,C9,CCR2,FILIP1L,COL15A1,C1R,SPON1,DTNA,NCOR1,MECOM,EPB41L4A,ENG,PAMR1,MAGEC2,CFHR4,F9,EDIL3,MSH2,PTH1R,MXRA5,CDKN2A,NAV2,PCDH18,AKR1C3,LHX2…	720
Cancer, Hematological Disease, Organismal Injury and Abnormalities	hematologic cancer	hematologic cancer	5.79e-35		-1.331		-1.774	SELL,TOMM40L,KIAA1462,IL13RA2,CCL20,GAREM1,GPSM2,DAB1,CD1D,LCK,CUX2,CYP2A6 (includes others),CNTNAP3B,PTGIS,IL4R,CLEC4G,FERMT2,ITGA6,ANXA2,CSF2RB,THBS2,ADH1B,ARHGEF28,TRIM22,ARHGEF37,FOXF1,UBE2C,SH3RF2,FHL1,COL4A5,GADD45B,IL1RL1,C9,SSX3,CPD,FILIP1L,COL15A1,C1R,LY6E,NCOR1,TP53TG3B (includes others),GPC6,MECOM,IGKC,CD69,RNF157,ENG,ID3,CFHR4,MTHFD1L,MSH2,CDKN2A,NAV2,PCDH18,NDRG2,POU2AF1,EPHX2,TRPM8,…	543
Cancer, Dermatological Diseases and Conditions, Organismal Injury and Abnormalities	skin cancer	skin cancer	7.64e-35		-0.705		-0.786	ST6GAL1,TTC30B,GBA3,COL14A1,SELL,KIAA1462,LRG1,IL13RA2,CP,GAREM1,DAB1,DSE,CD1D,EPHB1,ALDOB,CUX2,CYP2A6 (includes others),PPM1A,SYT17,SLC2A5,PTGIS,ACACB,ACAA1,TAT,ACOT12,DBH,PLAG1,SSX2/SSX2B,CSF2RB,THBS2,ARHGEF28,ADH1B,TRIM22,ARHGEF37,SH3RF2,FHL1,COL4A5,IL1RL1,C9,CCR2,FILIP1L,COL15A1,C1R,SPON1,DTNA,NCOR1,MECOM,EPB41L4A,ENG,PAMR1,MAGEC2,CFHR4,F9,EDIL3,PTH1R,MXRA5,CDKN2A,NAV2,PCDH18,AKR1C3,LHX2,NDRG…	713
Cardiovascular System Development and Function	development	development of vasculature	1.97e-34	Decreased	-2.982		-1.656	MYH10,ST6GAL1,SELL,EHD3,XDH,FOLH1,IL13RA2,LRG1,C1QA,LAMC1,EPHB1,FHL2,LUM,ARHGEF26,CXCL1,PPM1A,SERPINE1,PRKD1,ITGA4,PTGIS,CCNE2,IL4R,TSPAN12,SEMA5A,FERMT2,FGFR2,ANXA2,STAT3,VLDLR,PLD1,CSF2RB,CDH1,THBS2,HRG,FOXF1,ECM1,ECT2,TNF,HTATIP2,GBP1,SEMA6A,CCR2,ITGB8,CCL5,COL15A1,CCL2,GADD45A,CTBP2,ANTXR2,TLR3,ITGA2,ENG,ID3,CXCL6,GJC1,FOS,ZFPM2,NR4A2,LDLR,EDIL3,CBS/CBSL,PTH1R,BMPER,CTH,AMIGO2,PPARGC1A,TCF21,…	247
Cancer, Organismal Injury and Abnormalities	abdominal adenocarcinoma	abdominal adenocarcinoma	1.98e-34		-1.805		-1.965	SNTG1,ASS1,CP,FRMD6,SLC38A6,LAMC1,ALDOB,AJUBA,ACACB,ANXA2,ACOT12,PLAG1,THBS2,ADH1B,FOXF1,TRIM22,SH3RF2,FHL1,GBP1,SSX3,C9,ETFDH,C1R,ARRB1,BEX4,ANTXR2,GPC6,RNF157,PAMR1,BUB1,MTHFD1L,EDIL3,CBS/CBSL,SFN,CDKN2A,EPHX2,TRPM8,IL18R1,SACS,LSR,MATR3,ZWINT,VNN2,TEK,PHYHIPL,TIAM1,ADAMTS1,SAMSN1,LCN2,KLHL23/PHOSPHO2-KLHL23,INMT,IGF2,CRHBP,OIT3,ANGPTL3,FOXRED2,RPH3AL,DACT1,GPHN,RHOH,LONRF3,KCNS3,TARBP1,UGDH,HH…	990
Cancer, Organismal Injury and Abnormalities	abdominal carcinoma	abdominal carcinoma	5.25e-34		-1.805		-1.989	SNTG1,ASS1,CP,FRMD6,SLC38A6,LAMC1,ALDOB,AJUBA,ACACB,ANXA2,ACOT12,PLAG1,THBS2,ADH1B,FOXF1,TRIM22,SH3RF2,FHL1,GBP1,SSX3,C9,ETFDH,C1R,ARRB1,BEX4,ANTXR2,GPC6,RNF157,PAMR1,BUB1,MTHFD1L,EDIL3,CBS/CBSL,SFN,CDKN2A,EPHX2,TRPM8,IL18R1,SACS,LSR,MATR3,ZWINT,VNN2,TEK,PHYHIPL,TIAM1,ADAMTS1,SAMSN1,LCN2,KLHL23/PHOSPHO2-KLHL23,INMT,IGF2,CRHBP,OIT3,ANGPTL3,FOXRED2,RPH3AL,DACT1,GPHN,RHOH,LONRF3,KCNS3,TARBP1,UGDH,HH…	999
Cancer, Organismal Injury and Abnormalities	melanoma	melanoma	6.17e-34		0.091		0.277	ST6GAL1,TTC30B,GBA3,COL14A1,KIAA1462,LRG1,IL13RA2,CP,GAREM1,DAB1,DSE,EPHB1,ALDOB,CUX2,TMEM219,CYP2A6 (includes others),PPM1A,SYT17,SLC2A5,PTGIS,ACACB,ACAA1,TAT,ACOT12,DBH,PLAG1,CSF2RB,THBS2,ARHGEF28,ADH1B,TRIM22,ARHGEF37,SH3RF2,FHL1,COL4A5,IL1RL1,C9,CCR2,FILIP1L,COL15A1,C1R,SPON1,DTNA,LY6E,NCOR1,MECOM,CD69,EPB41L4A,PAMR1,MAGEC2,CFHR4,F9,EDIL3,PTH1R,MXRA5,CDKN2A,NAV2,PCDH18,AKR1C3,NDRG2,SCN7A,TRPM…	712
Organismal Development, Organismal Injury and Abnormalities	abnormal morphology	abnormal morphology of abdomen	7.76e-34					NKD1,MYH10,SELL,LIPC,EHD3,XDH,CP,PTPRC,LAMC1,CD1D,LCK,SOD2,SLC51A,FRAS1,SERPINE1,PTGIS,AMACR,IL4R,ITGA6,FGFR2,CTSA,PIK3CD,TNF,STEAP3,GDF15,HS2ST1,CTHRC1,CCR2,FCGR2B,GADD45A,ANTXR2,LY6E,NCOR1,TLR3,PEMT,CCR1,IKZF1,IGKC,FOS,F9,ZFPM2,LDLR,CBS/CBSL,BMPER,SFN,PPARGC1A,USH1C,CDKN2A,TCF21,SOCS3,LHX2,CYP26A1,PTTG1,GNPAT,GPC3,SC5D,MYC,FLVCR1,LPL,HOXA10,SLC22A1,SLC2A9,MARCO,GLA,ATF3,ADAMTS1,PCSK6,HELLS,KLF4…	212
Cancer, Organismal Injury and Abnormalities, Respiratory Disease	lung tumor	lung tumor	1.05e-33		-1.527		-1.816	SNTG1,SVEP1,KIAA1462,ARAP2,FOLH1,ELMSAN1,CCNB2,SLC38A6,LAMC1,EPHB1,LCK,ELF3,SOD2,AJUBA,FRAS1,LUM,CUX2,CYP2A6 (includes others),SERPINE1,ALDH3A1,PRKD1,ITGA4,PTGIS,AMACR,APOBEC3B,IL4R,DPT,RRM2,FGFR2,ANXA2,STAT3,TFPI2,CDH1,LRRN3,ST6GAL2,PRELP,THBS2,TRIM22,SQSTM1,ECT2,TNF,UBE2C,KIF20A,NME1,HTATIP2,FHL1,GADD45B,IL1RL1,MCC,C9,CPD,HLA-DQA1,CCL5,GGPS1,GPR182,GADD45A,CCL2,ANTXR2,LY6E,NCOR1,GPC6,SERPINA4,C…	359
Cancer, Organismal Injury and Abnormalities, Respiratory Disease	respiratory system tumor	respiratory system tumor	1.22e-33		-1.372		-1.65	SNTG1,SVEP1,KIAA1462,ARAP2,FOLH1,ELMSAN1,CCNB2,SLC38A6,LAMC1,EPHB1,LCK,ELF3,SOD2,AJUBA,FRAS1,LUM,CUX2,CYP2A6 (includes others),SERPINE1,ALDH3A1,PRKD1,ITGA4,PTGIS,AMACR,APOBEC3B,IL4R,DPT,RRM2,FGFR2,ANXA2,STAT3,TFPI2,CDH1,LRRN3,ST6GAL2,PRELP,THBS2,TRIM22,SQSTM1,ECT2,TNF,UBE2C,KIF20A,NME1,HTATIP2,FHL1,GADD45B,IL1RL1,MCC,C9,CPD,HLA-DQA1,CCL5,GGPS1,GPR182,GADD45A,CCL2,ANTXR2,LY6E,FABP5,NCOR1,TLR3,GPC6…	365
Cancer, Organismal Injury and Abnormalities	thoracic neoplasm	thoracic neoplasm	1.54e-33		-1.309		-1.574	SNTG1,SVEP1,KIAA1462,ARAP2,FOLH1,ELMSAN1,CCNB2,SLC38A6,LAMC1,PTPRC,EPHB1,LCK,ELF3,SOD2,AJUBA,FRAS1,LUM,CUX2,CYP2A6 (includes others),SERPINE1,ALDH3A1,PRKD1,ITGA4,PTGIS,AMACR,APOBEC3B,IL4R,DPT,RRM2,FGFR2,ANXA2,STAT3,TFPI2,CDH1,LRRN3,ST6GAL2,PRELP,THBS2,TRIM22,SQSTM1,ECT2,TNF,UBE2C,KIF20A,NME1,HTATIP2,FHL1,GADD45B,IL1RL1,MCC,MS4A1,C9,CPD,HLA-DQA1,CCL5,GGPS1,GPR182,GADD45A,CCL2,ANTXR2,LY6E,NCOR1,GPC…	362
Hematological System Development and Function, Tissue Morphology	quantity	quantity of leukocytes	2.31e-33	Decreased	-3.242		-2.162	ST6GAL1,SELL,CCL20,CCNB2,C1QA,PTPRC,CD1D,LCK,EGR2,LUM,FABP1,SERPINE1,TIMD4,CLEC4G,IL4R,ITGA6,FGFR2,STAT3,CSF2RB,CCL4,PIK3CD,TNF,GADD45B,IL1RL1,GDF15,IGLL1/IGLL5,MS4A1,HLA-DQA1,BCL11B,CCR2,CCL5,ITGB8,FCGR2B,CCL2,GADD45A,SORBS1,SERPINA1,FABP5,TLR3,CCR1,IGKC,CD69,IKZF1,HBB,ID3,CXCL6,BUB1,FOS,WIPF1,LDLR,CBS/CBSL,MSH2,SFN,CDKN2A,SOCS3,POU2AF1,MBP,PTTG1,MYC,CXCL14,C8orf4,STAB1,STK17B,TEK,ITK,ATF3,SAMSN…	218
Organismal Survival	morbidity or mortality	morbidity or mortality	2.74e-33	Increased	6.09		1.629	ASS1,CCNB2,C1QA,DAB1,LAMC1,CD1D,GNPNAT1,KDM8,CUX2,CCNE2,IL4R,FERMT2,ITGA6,DBH,THBS2,FOXF1,ECT2,KIF20A,IL1RL1,CCR2,ARRB1,ANTXR2,LY6E,NCOR1,MECOM,GAS1,ENG,ID3,BUB1,MAD2L1,F9,CBS/CBSL,MSH2,PTH1R,SFN,TCF21,CDKN2A,SOCS3,AKR1C3,LHX2,NDRG2,GNPAT,GPC3,SC5D,IL18R1,LSR,TEK,MARCO,TJP2,H19,SMAD9,ESRP1,ADAMTS1,LCN2,AURKA,TXNRD1,MIR17HG,IGF2,GINS1,ANGPTL3,LOX,RAB3B,GLIS3,APOH,DACT1,ADH1C,GPHN,TNC,AGPAT2,IGHM,G…	447
Cancer, Gastrointestinal Disease, Organismal Injury and Abnormalities	colorectal neoplasia	colorectal neoplasia	2.97e-33		-1.452		-1.823	ST6GAL1,SNTG1,ASS1,CP,FRMD6,SLC38A6,LAMC1,AJUBA,ACACB,ANXA2,FOXF1,TRIM22,SH3RF2,FHL1,GBP1,SSX3,C9,C1R,AQP3,ARRB1,BEX4,ANTXR2,GPC6,RNF157,PAMR1,BUB1,MAD2L1,MTHFD1L,EDIL3,CBS/CBSL,CDKN2A,AKR1C3,EPHX2,TRPM8,IL18R1,SACS,LSR,MATR3,ZWINT,TEK,PBLD,ADAMTS1,LCN2,KLHL23/PHOSPHO2-KLHL23,INMT,IGF2,CRHBP,OIT3,ANGPTL3,RPH3AL,GPHN,RHOH,LONRF3,UGDH,HHIPL2,GATA6,CFH,PDK1,TRIP13,AKR1C1/AKR1C2,TDGF1,TMEM30B,FRMD4A,…	827
Hematological Disease, Immunological Disease	lymphoproliferative disorder	lymphoproliferative disorder	3.6e-33		-1.27		-1.741	SELL,TOMM40L,KIAA1462,IL13RA2,CCL20,GAREM1,GPSM2,DAB1,CD1D,LCK,CUX2,CYP2A6 (includes others),CNTNAP3B,PTGIS,CLEC4G,IL4R,FERMT2,ITGA6,CSF2RB,THBS2,ADH1B,ARHGEF28,FOXF1,TRIM22,ARHGEF37,UBE2C,SH3RF2,FHL1,COL4A5,GADD45B,IL1RL1,SSX3,CPD,C9,FILIP1L,COL15A1,C1R,LY6E,NCOR1,GPC6,TP53TG3B (includes others),MECOM,IGKC,CD69,RNF157,ENG,ID3,CFHR4,MTHFD1L,MSH2,CDKN2A,NAV2,PCDH18,NDRG2,POU2AF1,EPHX2,TRPM8,IL18R1…	514
Cancer, Gastrointestinal Disease, Hepatic System Disease, Organismal Injury and Abnormalities	liver carcinoma	liver carcinoma	4.62e-33		1.128		0.776	SNTG1,SELL,TOMM40L,KIAA1462,ASS1,CCNB2,CCL20,CP,FRMD6,KCNN2,GPSM2,DSE,LAMC1,CD1D,GNPNAT1,ALDOB,CUX2,TMEM219,ARHGEF26,CYP2A6 (includes others),PPM1A,SLC2A5,CLEC4G,ACACB,ACAA1,ANXA2,CSF2RB,THBS2,IFITM10,ARHGEF28,ADH1B,ECT2,UBE2C,HTATIP2,FHL1,COL4A5,SLC10A1,C9,TTK,C1R,SPON1,DTNA,ARRB1,ANTXR2,LY6E,NCOR1,MECOM,RNF157,ENG,ID3,PAMR1,MAGEC2,MCM3,BUB1,CFHR4,GPAM,MTHFD1L,EDIL3,MXRA5,PI15,KIF23,CDKN2A,TAF1A…	668
Cardiovascular System Development and Function, Organismal Development	angiogenesis	angiogenesis	1.76e-32	Decreased	-2.94		-1.622	MYH10,ST6GAL1,SELL,EHD3,XDH,FOLH1,IL13RA2,LRG1,C1QA,LAMC1,EPHB1,FHL2,ARHGEF26,CXCL1,PPM1A,SERPINE1,PRKD1,ITGA4,PTGIS,CCNE2,IL4R,TSPAN12,SEMA5A,FERMT2,FGFR2,ANXA2,STAT3,VLDLR,PLD1,CSF2RB,CDH1,THBS2,HRG,FOXF1,ECM1,TNF,ECT2,HTATIP2,GBP1,SEMA6A,CCR2,CCL5,ITGB8,COL15A1,CCL2,GADD45A,CTBP2,TLR3,ITGA2,ENG,ID3,CXCL6,GJC1,FOS,ZFPM2,NR4A2,EDIL3,CBS/CBSL,PTH1R,BMPER,CTH,AMIGO2,PPARGC1A,CDKN2A,SOCS3,EPHX2,KLF…	222
Cancer, Hematological Disease, Immunological Disease, Organismal Injury and Abnormalities	lymphoproliferative malignancy	lymphoproliferative malignancy	1.83e-32		-1.241		-1.694	SELL,TOMM40L,KIAA1462,IL13RA2,CCL20,GAREM1,GPSM2,DAB1,CD1D,LCK,CUX2,CYP2A6 (includes others),CNTNAP3B,PTGIS,CLEC4G,IL4R,FERMT2,ITGA6,CSF2RB,THBS2,ADH1B,ARHGEF28,FOXF1,TRIM22,ARHGEF37,UBE2C,SH3RF2,FHL1,COL4A5,GADD45B,IL1RL1,SSX3,CPD,C9,FILIP1L,COL15A1,C1R,LY6E,NCOR1,GPC6,TP53TG3B (includes others),MECOM,IGKC,CD69,RNF157,ENG,ID3,CFHR4,MTHFD1L,MSH2,CDKN2A,NAV2,PCDH18,NDRG2,POU2AF1,EPHX2,TRPM8,IL18R1…	511
Cancer, Organismal Injury and Abnormalities	thoracic cancer	thoracic cancer	2.55e-32		-0.854		-1.063	SNTG1,SVEP1,KIAA1462,ARAP2,FOLH1,ELMSAN1,CCNB2,SLC38A6,LAMC1,PTPRC,EPHB1,LCK,ELF3,SOD2,AJUBA,FRAS1,LUM,CUX2,CYP2A6 (includes others),SERPINE1,ALDH3A1,PRKD1,ITGA4,PTGIS,AMACR,APOBEC3B,IL4R,DPT,RRM2,FGFR2,ANXA2,STAT3,TFPI2,CDH1,LRRN3,ST6GAL2,THBS2,PRELP,TRIM22,SQSTM1,ECT2,TNF,UBE2C,KIF20A,NME1,HTATIP2,FHL1,GADD45B,IL1RL1,MCC,MS4A1,C9,CPD,HLA-DQA1,CCL5,GGPS1,GPR182,GADD45A,CCL2,ANTXR2,LY6E,NCOR1,GPC…	349
Cancer, Organismal Injury and Abnormalities, Respiratory Disease	lung cancer	lung cancer	3.44e-32		-0.944		-1.123	SNTG1,SVEP1,KIAA1462,ARAP2,FOLH1,ELMSAN1,CCNB2,SLC38A6,LAMC1,EPHB1,LCK,ELF3,SOD2,AJUBA,FRAS1,LUM,CUX2,CYP2A6 (includes others),SERPINE1,ALDH3A1,PRKD1,ITGA4,PTGIS,AMACR,APOBEC3B,IL4R,DPT,RRM2,FGFR2,ANXA2,STAT3,TFPI2,CDH1,LRRN3,ST6GAL2,THBS2,PRELP,TRIM22,SQSTM1,ECT2,TNF,UBE2C,KIF20A,NME1,HTATIP2,FHL1,GADD45B,IL1RL1,MCC,C9,CPD,HLA-DQA1,CCL5,GGPS1,GPR182,GADD45A,CCL2,ANTXR2,LY6E,NCOR1,GPC6,SERPINA4,C…	346
Cancer, Organismal Injury and Abnormalities	adenoma	adenoma	5.66e-32		-1.093		-1.774	F2R,VTN,ASS1,CA12,CCNB2,CDKN2C,CP,LIFR,GNB4,ELF3,AJUBA,PXMP2,PTGIS,DPT,DCN,TUBB2A,RRM2,ITGA6,THY1,FGFR2,ANXA2,PCK1,STAT3,CFHR3,TFPI2,PLAG1,CDH1,KRT19,H2AFX,THBS2,SPINT2,GLUL,SLC4A4,SPTBN1,HIST1H1C,CA2,HTATIP2,ISX,LEPR,ARL4C,CEBPD,HLA-DQA1,HMGB2,COL15A1,MTFR2,DTNA,ID1,MUM1L1,GADD45A,PDGFRA,LY6E,CD24,NCOR1,C5orf30,EGFR,CCDC68,DUT,MECOM,TBX3,EGR1,CRNDE,EPHA3,SLIT2,CDK1,FOS,ZFPM2,SEMA4D,MSH2,ANXA3,PT…	153
Connective Tissue Disorders, Inflammatory Disease, Organismal Injury and Abnormalities, Skeletal and Muscular Disorders	rheumatic disease	Rheumatic Disease	7.5e-32		-1.921		-1.865	HCAR3,ST6GAL1,KLRB1,ARAP2,XDH,HMMR,CCL20,C1QA,CLSTN2,PTPRC,CD1D,LCK,SOD2,ELF3,EGR2,LUM,CXCL1,HIST1H2AC,HLA-DPA1,PTGIS,IL4R,FGFR2,STAT3,TFPI2,CSF2RB,UNC93A,CDH1,CTSA,CCL4,THBS2,TAGAP,PIK3CD,CYP2B6,TNF,HAMP,COL4A5,GADD45B,IL1RL1,MS4A1,HLA-DQA1,HSPB8,GALNT2,CCR2,CCL5,FCGR2B,DUSP2,GGPS1,C1R,IFIT1,ARRB1,CCL2,LY6E,TLR3,C9orf152,C5orf30,FCGR3A/FCGR3B,CCR1,IGKC,CD69,IKZF1,CXCL6,FOS,NR4A2,LDLR,PTH1R,C6orf…	259
Cancer, Hematological Disease, Organismal Injury and Abnormalities	lymphoid cancer	lymphoid cancer	7.92e-32		-1.076		-1.531	SELL,TOMM40L,KIAA1462,IL13RA2,CCL20,GAREM1,GPSM2,DAB1,CD1D,LCK,CUX2,CYP2A6 (includes others),CNTNAP3B,PTGIS,CLEC4G,IL4R,FERMT2,ITGA6,CSF2RB,THBS2,ADH1B,ARHGEF28,FOXF1,TRIM22,ARHGEF37,UBE2C,SH3RF2,FHL1,COL4A5,GADD45B,IL1RL1,SSX3,CPD,C9,FILIP1L,COL15A1,C1R,LY6E,NCOR1,GPC6,TP53TG3B (includes others),MECOM,IGKC,CD69,RNF157,ENG,ID3,CFHR4,MTHFD1L,MSH2,CDKN2A,NAV2,PCDH18,NDRG2,POU2AF1,EPHX2,TRPM8,IL18R1…	515
Cancer, Gastrointestinal Disease, Organismal Injury and Abnormalities	colorectal cancer	colorectal cancer	1.64e-31		-1.36		-1.609	ST6GAL1,SNTG1,ASS1,CP,FRMD6,SLC38A6,LAMC1,AJUBA,ACACB,ANXA2,FOXF1,TRIM22,SH3RF2,FHL1,GBP1,SSX3,C9,C1R,AQP3,ARRB1,BEX4,ANTXR2,GPC6,RNF157,PAMR1,BUB1,MAD2L1,MTHFD1L,EDIL3,CBS/CBSL,CDKN2A,AKR1C3,EPHX2,TRPM8,IL18R1,SACS,LSR,MATR3,ZWINT,TEK,PBLD,ADAMTS1,LCN2,KLHL23/PHOSPHO2-KLHL23,INMT,IGF2,CRHBP,OIT3,ANGPTL3,RPH3AL,GPHN,RHOH,LONRF3,UGDH,HHIPL2,GATA6,CFH,PDK1,TRIP13,AKR1C1/AKR1C2,TDGF1,TMEM30B,FRMD4A,…	814
Organismal Survival	organismal death	organismal death	1.91e-31	Increased	6.562		2.017	ASS1,CCNB2,C1QA,DAB1,LAMC1,GNPNAT1,KDM8,CUX2,CCNE2,IL4R,FERMT2,ITGA6,DBH,THBS2,FOXF1,ECT2,KIF20A,IL1RL1,CCR2,ARRB1,ANTXR2,LY6E,NCOR1,MECOM,GAS1,ENG,ID3,BUB1,MAD2L1,F9,CBS/CBSL,MSH2,PTH1R,TCF21,CDKN2A,SOCS3,AKR1C3,LHX2,NDRG2,GNPAT,GPC3,SC5D,IL18R1,LSR,TEK,MARCO,TJP2,H19,SMAD9,ESRP1,ADAMTS1,LCN2,AURKA,TXNRD1,MIR17HG,IGF2,GINS1,ANGPTL3,LOX,RAB3B,GLIS3,APOH,DACT1,ADH1C,GPHN,TNC,AGPAT2,IGHM,GATA6,ERRF…	437
Metabolic Disease	glucose metabolism disorder	glucose metabolism disorder	2.68e-31		1.261		0.232	HCAR3,COL14A1,SELL,LIPC,KLRB1,XDH,C1QA,CP,DAB1,PTPRC,CD1D,LCK,SOD2,FABP1,CUX2,SERPINE1,HLA-DPA1,ITGA4,PTGIS,ACACB,ACAA1,FGFR2,STAT3,DBH,CCL4,BTG2,GPR65,THBS2,SQSTM1,ECM1,TNF,COL4A5,MS4A1,GDF15,CEBPD,HLA-DQA1,CTHRC1,ETFDH,CCR2,CCL5,FCGR2B,COL15A1,GGPS1,IFIT1,CCL2,KIAA1671,PLIN2,FABP5,TLR3,CCR1,GAS1,HBB,FOS,GPAM,NR4A2,LDLR,CBS/CBSL,TCF19,FBP1,CTH,ADRA1A,PPARGC1A,TCF21,CDKN2A,MT2A,CFD,SOCS3,KMO,AKR1…	282
Cancer, Organismal Injury and Abnormalities	advanced malignant tumor	advanced malignant tumor	5.85e-31		-1.328		-0.825	SELL,HMMR,SLC38A6,PTPRC,LCK,CXCL1,SERPINE1,ITGA4,IL4R,RRM2,ITGA6,FGFR2,STAT3,TFPI2,PLD1,CDH1,MEIS1,PIK3CD,FOXF1,SQSTM1,TNF,STEAP3,KIF20A,ANK3,NME1,RAB25,HTATIP2,IL1RL1,ARL4C,GDF15,MS4A1,CEBPD,CTHRC1,CCR2,CCL5,COL15A1,GGPS1,C1R,CDKN3,DTNA,CCL2,GREM2,GADD45A,BEX4,SERPINA1,FABP5,FCGR3A/FCGR3B,MECOM,ITGA2,OLFML3,ENG,ID3,CXCL6,FOS,ZFPM2,CDKN2A,TCF21,CYP3A7,DLGAP5,SOCS3,AKR1C3,NDRG2,PTTG1,KLF6,TLR8,STA…	212
Cancer, Organismal Injury and Abnormalities	growth	growth of tumor	6.82e-31		-0.4		0.268	SELL,RPS27,HMMR,IL13RA2,FRMD6,SOD2,FHL2,LUM,CXCL1,SERPINE1,CLEC4G,IL4R,RRM2,FGFR2,ANXA2,STAT3,PLD1,CDH1,BTG2,PIK3CD,SQSTM1,TRIM22,TNF,UBE2C,NME1,FHL1,HTATIP2,IL1RL1,GDF15,MS4A1,GALNT2,CCL5,ITGB8,CCR2,CCL2,GADD45A,FABP5,TLR3,FCGR3A/FCGR3B,CCR1,IKZF1,ENG,EPHA3,ID3,MAGEC2,FOS,NR4A2,PPARGC1A,CDKN2A,SOCS3,AKR1C3,NDRG2,KLF6,GPC3,MYC,HDAC6,SAE1,RHOB,HDAC11,CXCL14,PFKFB3,TIAM1,ATF3,H19,ADAMTS1,LCN2,PCSK6…	200
Cell Death and Survival	apoptosis	apoptosis	7.55e-31		0.604		-0.091	ST6GAL1,SELL,ASS1,C1QA,CD1D,GNPNAT1,LCK,PPM1A,PTGIS,APOBEC3B,IL4R,ITGA6,ANXA2,CSF2RB,THBS2,ECT2,HTATIP2,GADD45B,IL1RL1,CCR2,TTK,AQP3,ARRB1,ANTXR2,MECOM,GAS1,CD69,ENG,ID3,BUB1,GPAM,MAD2L1,EDIL3,CBS/CBSL,MSH2,PTH1R,CTH,SFN,TCF21,CDKN2A,SOCS3,LHX2,NDRG2,POU2AF1,GPC3,CYFIP2,C8orf4,TEK,ITK,TIAM1,TJP2,ADAMTS1,LCN2,AURKA,TXNRD1,MIR17HG,IGF2,GINS1,HSPB1,GLIS3,KIAA0101,DNASE1L3,RHOH,AMOTL1,NRG1,TNC,AGPAT2…	474
Cancer, Dermatological Diseases and Conditions, Organismal Injury and Abnormalities	malignant cutaneous melanoma cancer	malignant cutaneous melanoma cancer	1.92e-30		-0.231		-0.157	ST6GAL1,TTC30B,GBA3,COL14A1,KIAA1462,LRG1,IL13RA2,CP,GAREM1,DAB1,DSE,EPHB1,ALDOB,CUX2,CYP2A6 (includes others),PPM1A,SYT17,SLC2A5,PTGIS,ACACB,ACAA1,TAT,ACOT12,DBH,PLAG1,CSF2RB,THBS2,ARHGEF28,ADH1B,TRIM22,ARHGEF37,SH3RF2,FHL1,COL4A5,IL1RL1,C9,CCR2,FILIP1L,COL15A1,C1R,SPON1,DTNA,NCOR1,MECOM,EPB41L4A,PAMR1,MAGEC2,CFHR4,F9,EDIL3,PTH1R,MXRA5,CDKN2A,NAV2,PCDH18,AKR1C3,NDRG2,SCN7A,TRPM8,HMGCS2,IL18R1,SA…	654
Cancer, Organismal Injury and Abnormalities	malignant solid tumor	advanced malignant solid tumor	3.41e-30		-1.245		-0.798	SRD5A2,F2R,NCAPG,HMMR,CDKN2C,SLC38A6,PCOLCE,PTPRC,LCK,ITGA9,CD274,SERPINE1,IL2RB,IL4R,TUBB2A,RRM2,FGFR2,PEG3,STAT3,THBD,TFPI2,MEST,IRS1,H2AFX,MEIS1,DACH1,GLUL,PIK3CD,SFRP1,SQSTM1,FOXF1,CYR61,EPHA2,STEAP3,MME,AKAP12,KIF20A,ANK3,RAB25,ZFP36,IL1RL1,SRD5A1,ARL4C,MS4A1,GDF15,CEBPD,HMGB2,CCR2,CCL5,COL15A1,MTFR2,GGPS1,ENAH,CDKN3,C1R,DTNA,MUM1L1,JUN,CCL2,GREM2,BEX4,PLPP3,TOP2A,IGF1R,PDGFRA,CD24,FCGR3A/FC…	163
Cancer, Organismal Injury and Abnormalities, Reproductive System Disease	uterine tumor	uterine tumor	1.39e-29					COL14A1,CCNB2,CP,GAREM1,FRMD6,LAMC1,LCK,EPHB1,ELF3,ALDOB,CYP2A6 (includes others),PTGIS,SLC2A5,APOBEC3B,ACACB,FERMT2,ITGA6,ANXA2,ACOT12,THBS2,ADH1B,ARHGEF28,ECT2,UBE2C,KIF20A,FHL1,COL4A5,GBP1,SSX3,C9,FILIP1L,TTK,COL15A1,DTNA,ANTXR2,NCOR1,MECOM,GAS1,ENG,BUB1,F9,CBS/CBSL,MSH2,CTH,TCF21,CDKN2A,KIF23,NAV2,SOCS3,PCDH18,SCN7A,SACS,LSR,VNN2,TEK,ITK,H19,MAN1C1,ESRP1,ADAMTS1,SAMSN1,LCN2,AURKA,FYB,C1orf168…	513
Cancer, Endocrine System Disorders, Organismal Injury and Abnormalities, Reproductive System Disease	gonadal tumor	gonadal tumor	1.98e-29		-1.978		-2.519	ST6GAL1,TTC30B,MYH10,SNTG1,XDH,HMMR,IGF2BP3,CCNB2,CP,DSE,LCK,EPHB1,ELF3,SLCO6A1,EGR2,CUX2,ARHGEF26,CXCL1,SRGAP2,CYP2A6 (includes others),TPM4,SERPINE1,SPATA18,ALDH3A1,PTGIS,UXS1,SEMA5A,RRM2,FGFR2,STAT3,CFHR3,DBH,TFPI2,CSF2RB,CDH1,CCL4,GPR65,THBS2,ARHGEF28,TAGAP,PIK3CD,ECT2,TNF,UBE2C,SH3RF2,ARL4C,IGLL1/IGLL5,GDF15,C9,HLA-DQA1,TCTEX1D1,COL15A1,CDKN3,DTNA,DUSP5,GADD45A,CCL2,SORBS1,NCOR1,SERPINA1,MEC…	314
Cancer, Hematological Disease, Organismal Injury and Abnormalities	lymphocytic neoplasm	lymphocytic neoplasm	2.57e-29		-1.327		-1.96	SELL,SVEP1,TOMM40L,XDH,IL13RA2,CCNB2,CCL20,RNF125,GPSM2,DAB1,PTPRC,CD1D,LCK,SOD2,SLCO6A1,EGR2,RFTN1,CYP2A6 (includes others),TIMD4,ITGA4,IL4R,CLEC4G,DPT,SEMA5A,FERMT2,RRM2,FGFR2,STAT3,PTP4A1,CDH1,CCL4,BTG2,PIK3CD,FOXF1,TNF,STEAP3,RAB25,FHL1,COL4A5,GADD45B,MS4A1,C9,IGLL1/IGLL5,CPD,CEBPD,HLA-DQA1,BCL11B,FILIP1L,FCGR2B,COL15A1,DUSP2,EIF4E3,C1R,DUSP5,PTGFRN,GADD45A,CCL2,CTBP2,LY6E,SERPINA1,TLR3,FCGR3…	301
Connective Tissue Disorders, Inflammatory Disease, Inflammatory Response, Organismal Injury and Abnormalities, Skeletal and Muscular Disorders	inflammation	inflammation of joint	2.69e-29		-1.855		-1.688	ARAP2,XDH,HMMR,CCL20,C1QA,CLSTN2,PTPRC,CD1D,SOD2,ELF3,LUM,CXCL1,HIST1H2AC,HLA-DPA1,PTGIS,IL4R,STAT3,TFPI2,CSF2RB,UNC93A,CDH1,CCL4,THBS2,TAGAP,PIK3CD,CYP2B6,TNF,HAMP,COL4A5,GADD45B,IL1RL1,MS4A1,HLA-DQA1,HSPB8,GALNT2,CCR2,CCL5,FCGR2B,DUSP2,GGPS1,C1R,ARRB1,CCL2,LY6E,TLR3,C9orf152,C5orf30,FCGR3A/FCGR3B,CCR1,IGKC,CD69,IKZF1,CXCL6,FOS,NR4A2,LDLR,PTH1R,C6orf62,TARP,ADRA1A,CDKN2A,SOCS3,FGL2,EPHX2,SCN7A,C…	229
Cancer, Organismal Injury and Abnormalities, Reproductive System Disease	breast cancer	breast cancer	5.88e-29		-0.339		-0.339	NKD1,HCAR3,MYH10,COL14A1,SELL,HMMR,XDH,MT1H,ELMSAN1,CP,MT1E,DSE,CCDC71L,LCK,FHL2,ELF3,SOD2,AJUBA,FRAS1,KDM8,CUX2,CXCL1,SRGAP2,SYT17,SERPINE1,APOBEC3B,ACACB,ACAA1,PROSC,MTMR11,FERMT2,RRM2,FGFR2,MASP1,STAT3,VLDLR,PTP4A1,AGPAT4,CSF2RB,CTSA,CDH1,CCL4,BTG2,GPR65,PIK3CD,CYP2B6,ECM1,TNF,STEAP3,UBE2C,NME1,HTATIP2,GADD45B,IL1RL1,C9,SSX3,CEBPD,HSPB8,HLA-DQA1,CCR2,TTK,DUSP2,GGPS1,SPON1,IFIT1,ARRB1,CCL2,PLIN…	379
Cellular Development	differentiation	differentiation of cells	6.94e-29	Decreased	-5.811		-4.247	IL13RA2,LRG1,GPSM2,DAB1,LAMC1,CD1D,EPHB1,LCK,ELF3,AJUBA,SLC2A5,APOBEC3B,IL4R,FERMT2,ITGA6,ANXA2,CSF2RB,THBS2,FOXF1,ECT2,GADD45B,IL1RL1,CCR2,SPON1,AQP3,ARRB1,PANX2,LY6E,NCOR1,FABP5,MECOM,GAS1,CD69,IGKC,ENG,ID3,PIR,CBS/CBSL,MSH2,PTH1R,SFN,CDKN2A,TCF21,SOCS3,AKR1C3,LHX2,NDRG2,POU2AF1,GPC3,IL18R1,SACS,IL1RAP,TEK,ITK,TIAM1,SMAD9,STK39,LCN2,TXNRD1,MIR17HG,IGF2,SF3B4,GLIS3,RND1,DACT1,RHOH,NRG1,TNC,IGHM,…	407
Cardiovascular System Development and Function, Organismal Development	vasculogenesis	vasculogenesis	8.03e-29	Decreased	-2.501		-1.251	ST6GAL1,MYH10,EHD3,HTR2B,F2R,VTN,XDH,LRG1,FOLH1,IL13RA2,C1QA,HES1,ADAMTS2,ITGA9,ARHGEF26,CXCL1,SERPINE1,PRKD1,TIMP2,ITGA4,IL4R,CCNE2,FBLN5,GUCY1A3,DCN,TKT,SEMA5A,FERMT2,THY1,FGFR2,ANXA2,JUNB,STAT3,VLDLR,THBD,PLD1,CYP4F2,S1PR3,CSF2RB,ANGPTL1,CDH1,PTPRB,IRS1,H2AFX,THBS2,HRG,SFRP1,FOXF1,CYR61,SLC8A1,ECM1,EPHA2,ECT2,PRICKLE1,TNF,VASH2,GBP1,LEPR,SEMA6A,PTN,HMGB2,CCR2,ITGB8,COL15A1,ID1,JUN,GADD45A,IGF1…	185
Cancer, Endocrine System Disorders, Organismal Injury and Abnormalities, Reproductive System Disease	neoplasia	Ovarian Cancer and Tumors	1.06e-28		-1.682		-2.233	ST6GAL1,TTC30B,MYH10,SNTG1,XDH,HMMR,IGF2BP3,CCNB2,CP,DSE,LCK,EPHB1,ELF3,SLCO6A1,EGR2,CUX2,ARHGEF26,CXCL1,SRGAP2,CYP2A6 (includes others),TPM4,SERPINE1,SPATA18,ALDH3A1,PTGIS,UXS1,SEMA5A,RRM2,FGFR2,STAT3,CFHR3,DBH,TFPI2,CSF2RB,CDH1,CCL4,GPR65,THBS2,TAGAP,ARHGEF28,PIK3CD,ECT2,TNF,UBE2C,SH3RF2,ARL4C,IGLL1/IGLL5,GDF15,C9,TCTEX1D1,COL15A1,CDKN3,DTNA,DUSP5,GADD45A,CCL2,SORBS1,NCOR1,SERPINA1,MECOM,ENG,EP…	303
Cancer, Organismal Injury and Abnormalities, Reproductive System Disease	mammary tumor	mammary tumor	1.06e-28		-0.903		-0.7	SELL,COL14A1,ELMSAN1,CCNB2,CP,DSE,LCK,ELF3,AJUBA,KDM8,CUX2,SYT17,APOBEC3B,CCNE2,ACACB,ACAA1,FERMT2,CSF2RB,UBE2C,HTATIP2,GADD45B,IL1RL1,SSX3,C9,CCR2,TTK,SPON1,ARRB1,ANTXR2,LY6E,NCOR1,FABP5,MECOM,GAS1,CD69,ENG,PAMR1,CDKN2A,AKR1C3,NDRG2,EPHX2,TRPM8,GPC3,SACS,LSR,TEK,H19,ADAMTS1,LCN2,FYB,MIR17HG,IGF2,SF3B4,HSPB1,LOX,RPH3AL,DACT1,COL6A6,NRG1,TNC,AGPAT2,CFH,AKR1C1/AKR1C2,TDGF1,PRC1,FRMD4A,BIRC5,APOA1,E…	397
Cancer, Gastrointestinal Disease, Organismal Injury and Abnormalities	gastrointestinal carcinoma	gastrointestinal carcinoma	1.92e-28		-0.094		-0.359	SNTG1,ASS1,CP,FRMD6,SLC38A6,LAMC1,ALDOB,ACACB,ACOT12,PLAG1,FOXF1,TRIM22,SH3RF2,FHL1,GBP1,SSX3,C9,C1R,ARRB1,BEX4,ANTXR2,LY6E,GPC6,RNF157,PAMR1,GPAM,CFHR4,MTHFD1L,EDIL3,CBS/CBSL,CDKN2A,EPHX2,TRPM8,IL18R1,SACS,LSR,MATR3,ZWINT,VNN2,TEK,PHYHIPL,TIAM1,ADAMTS1,LCN2,KLHL23/PHOSPHO2-KLHL23,INMT,IGF2,CRHBP,OIT3,ANGPTL3,FLYWCH1,RPH3AL,GPHN,RHOH,LONRF3,KCNS3,UGDH,HHIPL2,GATA6,CFH,PDK1,TRIP13,TDGF1,TMEM30B,FR…	815
Digestive System Development and Function	morphology	morphology of digestive system	2.67e-28					NKD1,MYH10,SELL,PLIN1,GCGR,IL13RA2,CP,HES1,ADAMTS2,GSTZ1,CD1D,SOD2,SLC51A,RDH16,CCBE1,SPINK1,AMACR,IL4R,SLC22A4,DCN,TKT,ITGA6,FGFR2,JUNB,STAT3,PCK1,CTSA,IRS1,DACH1,FGA,TNF,COL3A1,SLC4A4,SPTBN1,LEPR,PTN,CTHRC1,BCL11B,CCR2,NFIL3,JUN,GBA,IGF1,F2RL1,IGF1R,PGLYRP2,FABP5,NCOR1,TLR3,PEMT,EGFR,CCR1,PDZK1,GAS1,TBX3,IGKC,IKZF1,EGR1,MAT1A,ACOX1,STAT4,BUB1,FOS,CLEC7A,ZFPM2,LDLR,VIPR1,CBS/CBSL,SPRY2,PTH1R,FEN…	168
Cancer, Organismal Injury and Abnormalities	cancer	cancer of secretory structure	4.1e-28	Decreased	-2.271		-2.175	ST6GAL1,COL14A1,KIAA1462,ASS1,ELMSAN1,FRMD6,DSE,LCK,EPHB1,ELF3,CYP2A6 (includes others),SYT17,CNTNAP3B,SLC2A5,IL4R,ACACB,ITGA6,ANXA2,DBH,KIF20A,FHL1,ETFDH,CCR2,COL15A1,C1R,SPON1,ANTXR2,LY6E,NCOR1,GPC6,MECOM,IGKC,CD69,ENG,ID3,MAGEC2,F9,MSH2,FAM110C,CTH,SFN,MXRA5,PI15,CDKN2A,TAF1A,NAV2,SOCS3,ZFP1,AKR1C3,POU2AF1,GNPAT,SCN7A,TRPM8,SACS,MPHOSPH9,ZWINT,TEK,ITK,TIAM1,H19,SMAD9,ESRP1,ADAMTS1,STK39,LCN2,B…	538
Cell Death and Survival	cell death	cell death	4.66e-28		-0.244		-0.917	ST6GAL1,SELL,ASS1,C1QA,CP,FRMD6,CD1D,LCK,GNPNAT1,PPM1A,PTGIS,APOBEC3B,IL4R,ITGA6,ANXA2,CSF2RB,THBS2,ECT2,UBE2C,HTATIP2,GADD45B,IL1RL1,C9,CCR2,TTK,AQP3,ARRB1,ANTXR2,MECOM,GAS1,IGKC,CD69,ENG,ID3,BUB1,MAD2L1,GPAM,EDIL3,CBS/CBSL,MSH2,PTH1R,CTH,SFN,TCF21,CDKN2A,SOCS3,LHX2,AKR1C3,NDRG2,POU2AF1,EPHX2,GPC3,IL18R1,CYFIP2,MPHOSPH9,C8orf4,TEK,ITK,TIAM1,TJP2,ADAMTS1,LCN2,AURKA,TXNRD1,MIR17HG,IGF2,GINS1,HSPB1…	564
Cancer, Organismal Injury and Abnormalities	metastasis	metastasis	4.93e-28		-1.328		-0.829	SRD5A2,SELL,F2R,HMMR,NCAPG,CDKN2C,SLC38A6,PCOLCE,PTPRC,LCK,ITGA9,CXCL1,CD274,SERPINE1,IL2RB,ITGA4,IL4R,TUBB2A,ITGA6,RRM2,THY1,FGFR2,PEG3,STAT3,THBD,PLD1,ANGPTL1,CDH1,MEST,IRS1,MEIS1,GLUL,PIK3CD,SQSTM1,SFRP1,FOXF1,CYR61,EPHA2,TNF,STEAP3,MME,AKAP12,KIF20A,ANK3,NME1,HTATIP2,RAB25,NTN4,ZFP36,IL1RL1,SRD5A1,MS4A1,GDF15,CEBPD,CTHRC1,HMGB2,CCR2,CCL5,GGPS1,ENAH,C1R,ID1,JUN,GADD45A,IGF1,CCL2,F2RL1,GREM2,PL…	191
Cancer, Organismal Injury and Abnormalities, Reproductive System Disease	female genital tract adenocarcinoma	female genital tract adenocarcinoma	9.59e-28					TTC30B,COL14A1,SNTG1,CCNB2,CP,GAREM1,FRMD6,DSE,LAMC1,EPHB1,ELF3,ALDOB,CUX2,ARHGEF26,CYP2A6 (includes others),PTGIS,ACACB,FERMT2,ITGA6,ANXA2,ACOT12,DBH,CSF2RB,THBS2,ADH1B,ARHGEF28,ECT2,UBE2C,KIF20A,SH3RF2,COL4A5,GBP1,C9,FILIP1L,TTK,COL15A1,DTNA,NCOR1,MECOM,GAS1,ENG,BUB1,F9,CBS/CBSL,CTH,TCF21,CDKN2A,KIF23,NAV2,PCDH18,SCN7A,SACS,LSR,VNN2,TEK,TJP2,ESRP1,ADAMTS1,SAMSN1,LCN2,AURKA,FYB,C1orf168,TXNRD1,C…	543
Cancer, Organismal Injury and Abnormalities, Respiratory Disease	carcinoma	carcinoma in lung	1.26e-27		-0.219		-0.772	SNTG1,SVEP1,KIAA1462,ARAP2,FOLH1,ELMSAN1,CCNB2,SLC38A6,LAMC1,LCK,EPHB1,ELF3,SOD2,AJUBA,FRAS1,LUM,CUX2,SERPINE1,ALDH3A1,PRKD1,APOBEC3B,AMACR,IL4R,DPT,RRM2,FGFR2,ANXA2,STAT3,CDH1,LRRN3,ST6GAL2,PRELP,TRIM22,SQSTM1,ECT2,TNF,UBE2C,KIF20A,NME1,HTATIP2,GADD45B,MCC,C9,CPD,HLA-DQA1,GGPS1,GADD45A,ANTXR2,LY6E,NCOR1,GPC6,SERPINA4,CLDN10,MECOM,GAS1,IKZF1,EPHA3,MAGEC2,MAD2L1,GPAM,EDIL3,NR4A2,MSH2,SULT1A1,VMP1,…	312
Cancer, Organismal Injury and Abnormalities, Reproductive System Disease	uterine cancer	uterine cancer	2.97e-27					COL14A1,CCNB2,GAREM1,CP,FRMD6,LAMC1,LCK,EPHB1,ELF3,ALDOB,CYP2A6 (includes others),PTGIS,APOBEC3B,ACACB,FERMT2,ITGA6,ANXA2,ACOT12,THBS2,ADH1B,ARHGEF28,ECT2,UBE2C,KIF20A,FHL1,COL4A5,GBP1,SSX3,C9,FILIP1L,TTK,COL15A1,DTNA,ANTXR2,NCOR1,MECOM,GAS1,ENG,BUB1,F9,CBS/CBSL,MSH2,CTH,TCF21,CDKN2A,KIF23,NAV2,PCDH18,SCN7A,SACS,LSR,VNN2,TEK,ITK,MAN1C1,ESRP1,ADAMTS1,SAMSN1,LCN2,AURKA,FYB,C1orf168,SLC7A2,HSPB1,FAM…	485
Inflammatory Disease	chronic inflammatory disorder	chronic inflammatory disorder	3.88e-27		1.303		0.964	NKD1,ARAP2,IL13RA2,CCL20,C1QA,CLSTN2,PANX1,PTPRC,CXCL1,HIST1H2AC,SERPINE1,HLA-DPA1,PRKD1,ITGA4,PTGIS,IL4R,FGFR2,STAT3,PLD1,CSF2RB,UNC93A,CDH1,CCL4,TAGAP,PIK3CD,CYP2B6,TNF,HAMP,COL4A5,SLC10A1,GADD45B,MS4A1,HLA-DQA1,HSPB8,GALNT2,BCL11B,CCR2,CCL5,FCGR2B,DUSP2,GGPS1,SPON1,C1R,PTGFRN,ARRB1,CCL2,LY6E,TLR3,C9orf152,C5orf30,FCGR3A/FCGR3B,CCR1,IGKC,CD69,IKZF1,CXCL6,FOS,NR4A2,PTH1R,C6orf62,CEP41,TARP,ADRA1…	232
Cell-To-Cell Signaling and Interaction	binding	binding of cells	5.17e-27	Decreased	-3.055		-2.035	MRC1,ST6GAL1,CHST4,SELL,LIPC,F2R,VTN,FOLH1,CCL20,CLEC4M,DSE,PTPRC,LCK,FHL2,SPA17,ITGA9,PLCB1,CXCL1,SERPINE1,ITGA4,IL4R,CLEC4G,DCN,FERMT2,ITGA6,THY1,ANXA2,THBD,PLD1,CSF2RB,ANGPTL1,CCL4,THBS2,CYR61,TNF,LCP2,SORL1,LEPR,CKAP4,CCL5,FCGR2B,MBL2,JUN,CCL2,IGF1,IGF1R,CD24,LIPG,SLC6A2,FCGR3A/FCGR3B,EGFR,CCR1,UBAP2L,KLRC4-KLRK1/KLRK1,ANGPT1,IGKC,CD69,FETUB,ITGA2,ENG,EPHA3,AXL,F3,KITLG,F9,LY96,CR1,CLEC7A,LDL…	136
Cancer, Organismal Injury and Abnormalities	metastatic solid tumor	metastatic solid tumor	9.86e-27		-1.245		-0.806	SRD5A2,F2R,NCAPG,HMMR,CDKN2C,SLC38A6,PCOLCE,PTPRC,LCK,ITGA9,CD274,SERPINE1,IL2RB,IL4R,TUBB2A,RRM2,FGFR2,PEG3,STAT3,THBD,MEST,IRS1,MEIS1,GLUL,PIK3CD,SFRP1,SQSTM1,FOXF1,CYR61,EPHA2,STEAP3,MME,AKAP12,KIF20A,ANK3,RAB25,ZFP36,IL1RL1,SRD5A1,MS4A1,GDF15,CEBPD,HMGB2,CCR2,CCL5,ENAH,GGPS1,C1R,JUN,CCL2,GREM2,BEX4,PLPP3,TOP2A,IGF1R,PDGFRA,CD24,FCGR3A/FCGR3B,EGFR,EPB41L4B,OLFML3,AXL,PTGS2,TM4SF1,FZD7,TNIK,TCF…	140
Immunological Disease	systemic autoimmune syndrome	systemic autoimmune syndrome	1.28e-26		0.043		0.026	MYH10,HCAR3,ST6GAL1,SELL,KLRB1,XDH,ARAP2,CCL20,C1QA,CLSTN2,PTPRC,CD1D,LCK,SOD2,EGR2,CUX2,CXCL1,HIST1H2AC,HLA-DPA1,ITGA4,PTGIS,IL4R,STAT3,CSF2RB,UNC93A,CDH1,CTSA,CCL4,GPR65,TAGAP,CYP2B6,ECM1,TNF,HAMP,COL4A5,GADD45B,MS4A1,HLA-DQA1,HSPB8,GALNT2,CCR2,CCL5,FCGR2B,DUSP2,C1R,IFIT1,ARRB1,CCL2,LY6E,TLR3,C9orf152,C5orf30,FCGR3A/FCGR3B,CCR1,IGKC,CD69,IKZF1,CXCL6,FOS,NR4A2,CBS/CBSL,PTH1R,TCF19,C6orf62,CTH,TA…	237
Cancer, Organismal Injury and Abnormalities, Respiratory Disease	non-small cell lung cancer	non-small cell lung cancer	1.36e-26		-1.043		-1.702	SNTG1,SVEP1,KIAA1462,ARAP2,FOLH1,ELMSAN1,CCNB2,SLC38A6,LAMC1,LCK,EPHB1,ELF3,SOD2,AJUBA,FRAS1,LUM,CUX2,SERPINE1,ALDH3A1,PRKD1,APOBEC3B,AMACR,IL4R,DPT,RRM2,FGFR2,ANXA2,STAT3,CDH1,LRRN3,ST6GAL2,PRELP,TRIM22,SQSTM1,ECT2,TNF,UBE2C,KIF20A,NME1,HTATIP2,GADD45B,MCC,C9,CPD,HLA-DQA1,GGPS1,GADD45A,LY6E,NCOR1,GPC6,SERPINA4,CLDN10,MECOM,GAS1,IKZF1,EPHA3,MAGEC2,MAD2L1,GPAM,EDIL3,NR4A2,MSH2,SULT1A1,VMP1,FBP1,MX…	302
Cancer, Organismal Injury and Abnormalities	genitourinary carcinoma	genitourinary carcinoma	1.47e-26		-1.897		-1.959	ST6GAL1,TTC30B,COL14A1,SNTG1,CP,GAREM1,FRMD6,DSE,LAMC1,EPHB1,LCK,ELF3,AJUBA,ALDOB,CUX2,ARHGEF26,CYP2A6 (includes others),CNTNAP3B,SLC2A5,PTGIS,IL4R,ACACB,FERMT2,ITGA6,ANXA2,ACOT12,DBH,CSF2RB,THBS2,ARHGEF28,CPN1,TRIM22,ECT2,UBE2C,KIF20A,SH3RF2,COL4A5,GBP1,C9,SSX3,ETFDH,CCR2,FILIP1L,TTK,COL15A1,DTNA,FAM169A,ANTXR2,FABP5,NCOR1,MECOM,ENG,ID3,BUB1,F9,MSH2,FAM110C,CTH,SFN,KIF23,CDKN2A,SOCS3,NAV2,PCDH18…	697
Cell Morphology	morphology	morphology of cells	1.88e-26					MYH10,EHD3,C1QA,CP,DSE,LAMC1,PTPRC,LCK,EPHB1,SOD2,LUM,ARHGEF26,SERPINE1,PRKD1,IQGAP3,IL4R,CLEC4G,DPT,SEMA5A,FERMT2,ITGA6,FGFR2,ANXA2,STAT3,VLDLR,PLD1,CTSA,CDH1,GPR65,THBS2,ARHGEF28,PIK3CD,ECT2,TNF,STEAP3,UBE2C,ANK3,CYP39A1,IL1RL1,IGLL1/IGLL5,GDF15,CEBPD,HLA-DQA1,CTHRC1,BCL11B,CCR2,ITGB8,FCGR2B,COL15A1,GPR182,DTNA,PTGFRN,ARRB1,GADD45A,CCL2,SORBS1,PLIN2,NCOR1,TLR3,KIF2C,PEMT,CCR1,MECOM,GAS1,DISC1,I…	376
Cancer, Organismal Injury and Abnormalities, Reproductive System Disease	neoplasia	Prostate Cancer and Tumors	2.04e-26		-1.328		-1.176	ST6GAL1,HCAR3,SVEP1,ASS1,FOLH1,PTPRC,EPHB1,SMYD3,FHL2,FRAS1,CYP2A6 (includes others),ART4,CNTNAP3B,AMACR,IL4R,MTMR11,ITGA6,FGFR2,ANXA2,STAT3,TFPI2,CDH1,ST6GAL2,ECM1,TNF,KIF20A,NME1,GDF15,HLA-DQA1,HSPB8,ZDHHC11,CCR2,CCL5,COL15A1,DUSP2,GGPS1,C1R,CCL2,SORBS1,ANTXR2,LY6E,ASPH,PEMT,FCGR3A/FCGR3B,MECOM,DISC1,IGKC,CD69,ENG,ID3,CXCL6,WIPF1,GPX2,FAM110C,SFN,MXRA5,TARP,ADRA1A,PI15,CDKN2A,CYP3A7,SOCS3,CCDC1…	269
Inflammatory Response, Organismal Injury and Abnormalities	inflammation	inflammation of organ	2.88e-26	Increased	2.842		1.799	MYH10,SELL,KLRB1,XDH,IL13RA2,CCL20,C1QA,PTPRC,CD1D,LCK,ELF3,EGR2,SOD2,FABP1,RFTN1,CXCL1,SERPINE1,PRKD1,ITGA4,IL4R,CLEC4G,RRM2,ITGA6,FGFR2,STAT3,PLD1,CSF2RB,CDH1,CCL4,THBS2,PIK3CD,SQSTM1,CYP2B6,TNF,COL4A5,SLC10A1,GADD45B,IL1RL1,IGLJ3,MS4A1,HLA-DQA1,BCL11B,CCR2,ITGB8,CCL5,FCGR2B,DUSP2,ARRB1,CCL2,GADD45A,FABP5,TLR3,PEMT,FCGR3A/FCGR3B,CCR1,IGKC,CD69,HBB,ID3,CXCL6,LY96,NR4A2,LDLR,CBS/CBSL,GPX2,SFN,CEP…	268
Cancer, Organismal Injury and Abnormalities, Reproductive System Disease	male genital neoplasm	male genital neoplasm	4.74e-26		-1.39		-1.43	ST6GAL1,HCAR3,SVEP1,ASS1,FOLH1,PTPRC,EPHB1,SMYD3,FHL2,FRAS1,CYP2A6 (includes others),ART4,CNTNAP3B,AMACR,IL4R,MTMR11,ITGA6,FGFR2,ANXA2,STAT3,TFPI2,CDH1,ST6GAL2,ECM1,TNF,KIF20A,NME1,GDF15,HLA-DQA1,HSPB8,ZDHHC11,CCR2,CCL5,COL15A1,DUSP2,GGPS1,C1R,CCL2,SORBS1,ANTXR2,LY6E,ASPH,PEMT,FCGR3A/FCGR3B,MECOM,DISC1,IGKC,CD69,ENG,ID3,CXCL6,WIPF1,GPX2,FAM110C,SFN,MXRA5,TARP,ADRA1A,PI15,CDKN2A,CYP3A7,SOCS3,CCDC1…	277
Organismal Survival	survival	survival of organism	5.79e-26		-1.643		-0.49	HTR2B,F2R,KLRB1,CDC7,CDKN2C,MKI67,LAMC1,PTPRC,NR4A3,SOD2,PRSS8,BCHE,CD274,SERPINE1,MCL1,ITGA4,PTGIS,IL4R,ARRDC4,LECT2,JUNB,STAT3,THBD,PLD1,S1PR3,CSF2RB,CDH1,KRT19,THBS2,GLUL,PIK3CD,HRG,CYP2B6,B3GNT5,EPHA2,TNF,COL3A1,MME,NME1,TNFSF4,HTATIP2,IL1RL1,LEPR,MS4A1,CCR2,PROM1,FCGR2B,CHEK1,ID1,NFIL3,LYZ,IGF1,CCL2,F2RL1,HLA-DRA,TOP2A,ANTXR2,IGF1R,CD24,LIPG,TLR3,FCGR3A/FCGR3B,EGFR,CCR1,ANGPT1,IKZF1,ENG,F3,A…	175
Tissue Development	growth	growth of epithelial tissue	6.37e-26		-0.714		0.01	HTR2B,GCGR,F2R,XDH,LRG1,CDKN2C,HES1,MKI67,ADAMTS2,LAMC1,NR4A3,FHL2,ITIH4,CXCL1,SERPINE1,PRKD1,TIMP2,IL4R,CDKN1C,FBLN5,ANGPTL6,SEMA5A,CD109,ITGA6,THY1,FGFR2,JUNB,STAT3,VLDLR,CYP4F2,CSF2RB,ANGPTL1,CDH1,DACH1,SPINT2,GLUL,SFRP1,FOXF1,SLC8A1,ECM1,EPHA2,TNF,SPTBN1,NME1,VASH2,ZFP36,GBP1,LEPR,MCC,SEMA6A,GDF15,PTN,HMGB2,BCL11B,CCR2,ITGB8,CCL5,ID1,KLF9,JUN,IGF1,CCL2,F2RL1,IGF1R,PDGFRA,NCOR1,EGFR,ANGPT1,GAS…	168
Cancer, Endocrine System Disorders, Organismal Injury and Abnormalities, Reproductive System Disease	ovarian cancer	ovarian cancer	1.11e-25					ST6GAL1,TTC30B,MYH10,SNTG1,XDH,HMMR,IGF2BP3,CCNB2,CP,DSE,SLCO6A1,EGR2,ELF3,CUX2,ARHGEF26,SRGAP2,CYP2A6 (includes others),TPM4,SERPINE1,SPATA18,ALDH3A1,PTGIS,UXS1,SEMA5A,RRM2,FGFR2,STAT3,CFHR3,DBH,TFPI2,CSF2RB,CDH1,CCL4,GPR65,THBS2,TAGAP,ARHGEF28,PIK3CD,ECT2,TNF,UBE2C,SH3RF2,ARL4C,C9,IGLL1/IGLL5,GDF15,TCTEX1D1,COL15A1,CDKN3,DTNA,DUSP5,CCL2,SORBS1,NCOR1,SERPINA1,MECOM,EPHA3,FOS,WIPF1,ZFPM2,LDLR,MSH…	288
Cellular Development, Cellular Growth and Proliferation	proliferation	proliferation of blood cells	1.39e-25	Decreased	-2.235		-1.376	MYH10,ST6GAL1,SELL,XDH,KLRB1,IL13RA2,CCL20,PTPRC,CD1D,EPHB1,LCK,EGR2,SERPINE1,TIMD4,PRKD1,HLA-DPA1,CLEC4G,IL4R,STAT3,CSF2RB,CCL4,MEIS1,PIK3CD,TNF,GADD45B,IL1RL1,GDF15,IGLL1/IGLL5,MS4A1,HLA-DQA1,CCL5,CCR2,FCGR2B,CCL2,GADD45A,SERPINA1,TLR3,FCGR3A/FCGR3B,MECOM,CD69,IKZF1,IGKC,ID3,GPAM,FOS,LY96,WIPF1,CBS/CBSL,MSH2,CTH,SFN,CDKN2A,SOCS3,FGL2,MBP,POU2AF1,CD163,TSC22D3,MYC,HOXA10,STK17B,ITK,SAMSN1,FYB,KL…	194
Organismal Injury and Abnormalities, Reproductive System Disease	abnormality of endometrium	abnormality of endometrium	1.53e-25					COL14A1,CCNB2,GAREM1,CP,FRMD6,LAMC1,LCK,EPHB1,ELF3,ALDOB,CYP2A6 (includes others),PTGIS,ACACB,FERMT2,ITGA6,ANXA2,ACOT12,ADH1B,ARHGEF28,ECT2,UBE2C,KIF20A,FHL1,COL4A5,GBP1,C9,FILIP1L,TTK,COL15A1,DTNA,ANTXR2,NCOR1,MECOM,GAS1,ENG,BUB1,F9,CBS/CBSL,MSH2,CTH,TCF21,CDKN2A,KIF23,NAV2,PCDH18,SCN7A,SACS,LSR,VNN2,TEK,ESRP1,ADAMTS1,SAMSN1,LCN2,AURKA,FYB,C1orf168,SLC7A2,FAM65C,ANGPTL3,DACT1,GPHN,ALAS1,FILIP1,N…	451
Cellular Movement, Immune Cell Trafficking	migration	leukocyte migration	1.59e-25	Decreased	-2.816		-1.392	SELL,XDH,CCL20,PTPRC,CD1D,LCK,EGR2,SOD2,FHL2,LUM,CXCL1,SERPINE1,ITGA4,IL4R,ITGA6,ANXA2,STAT3,DBH,CSF2RB,CDH1,CCL4,THBS2,PIK3CD,HRG,TNF,HAMP,IL1RL1,GDF15,BCL11B,CCL5,CCR2,FCGR2B,AQP3,ARRB1,CCL2,SERPINA1,FABP5,TLR3,FCGR3A/FCGR3B,CCR1,CD69,ITGA2,ENG,CXCL6,FOS,LY96,LDLR,EDIL3,SOCS3,EPHX2,POU2AF1,GPC3,MYC,HDAC6,CYP1A2,RHOB,CXCL14,STAB1,GGT5,VNN2,MARCO,ITK,TIAM1,LCN2,PTGDS,FYB,FPR1,TLR2,MIR17HG,NPC1,IG…	202
Embryonic Development, Organismal Development	development	development of body trunk	1.7e-25	Decreased	-2.396		-1.046	MYH10,SELL,EHD3,XDH,CCNB2,PTPRC,LAMC1,SOD2,EGR2,FRAS1,SERPINE1,ITGA4,CCNE2,IL4R,ITGA6,FGFR2,ANXA2,STAT3,CSF2RB,CDH1,MEIS1,HRG,TULP3,FOXF1,TNF,NME1,FHL1,COL4A5,GDF15,HSPB8,CEBPD,BCL11B,CCR2,FILIP1L,CCL5,FCGR2B,ARRB1,CCL2,CTBP2,LY6E,NCOR1,MECOM,GAS1,IKZF1,ITGA2,ENG,EPHA3,HBB,ID3,GJC1,FOS,ZFPM2,CBS/CBSL,PTH1R,BMPER,ID4,ADRA1A,PPARGC1A,TCF21,CDKN2A,SOCS3,PTTG1,CYP26A1,KLF6,GPC3,MYC,FLVCR1,HDAC6,CYP1A…	245
Cancer, Gastrointestinal Disease, Organismal Injury and Abnormalities	colon tumor	colon tumor	2.87e-25		-0.981		-1.212	ST6GAL1,SNTG1,KIAA1462,ASS1,ELMSAN1,CCNB2,FRMD6,CP,GAREM1,DAB1,GPSM2,SLC38A6,LAMC1,GNPNAT1,EPHB1,CUX2,CYP2A6 (includes others),CNTNAP3B,PTGIS,ACACB,ITGA6,TAT,DBH,CSF2RB,ARHGEF28,TRIM22,ARHGEF37,FHL1,SH3RF2,COL4A5,GBP1,C9,CPD,SSX3,TTK,C1R,DTNA,AQP3,ARRB1,EPDR1,BEX4,ANTXR2,GPC6,MECOM,CD69,EPB41L4A,PAMR1,MAGEC2,MCM3,MAD2L1,MTHFD1L,F9,EDIL3,CBS/CBSL,FAM110C,MXRA5,KIF23,CDKN2A,TCF21,NAV2,PCDH18,POU2AF…	734
Cancer, Gastrointestinal Disease, Organismal Injury and Abnormalities	colon cancer	colon cancer	5.96e-25		-1.109		-1.216	ST6GAL1,SNTG1,KIAA1462,ASS1,ELMSAN1,CCNB2,FRMD6,CP,GAREM1,DAB1,GPSM2,SLC38A6,LAMC1,GNPNAT1,EPHB1,CUX2,CYP2A6 (includes others),CNTNAP3B,PTGIS,ACACB,ITGA6,TAT,DBH,CSF2RB,ARHGEF28,TRIM22,ARHGEF37,FHL1,SH3RF2,COL4A5,GBP1,C9,CPD,SSX3,TTK,C1R,DTNA,AQP3,ARRB1,EPDR1,BEX4,ANTXR2,GPC6,MECOM,CD69,EPB41L4A,PAMR1,MAGEC2,MCM3,MAD2L1,MTHFD1L,F9,EDIL3,CBS/CBSL,FAM110C,MXRA5,KIF23,CDKN2A,TCF21,NAV2,PCDH18,POU2AF…	730
Lipid Metabolism, Molecular Transport, Small Molecule Biochemistry	concentration	concentration of lipid	6.1e-25		-0.397		-0.092	LIPC,XDH,C1QA,GBP5,SOD2,SLC51A,FABP1,SERPINE1,PTGIS,AMACR,IL4R,ACACB,TSPYL5,FGFR2,STAT3,VLDLR,DBH,PLD1,TNF,BCL11B,FCGR2B,AQP3,CCL2,SORBS1,PLIN2,FABP5,PEMT,ENG,GPAM,FOS,LDLR,EDIL3,CBS/CBSL,PTH1R,PPARGC1A,CFD,CYP3A7,MBP,EPHX2,CYP26A1,PTTG1,TSC22D3,SC5D,CETP,MYC,CYP1A2,CYP3A5,LSR,SLC22A1,LPL,CXCL14,TEK,GLA,ATF3,CPT1A,STK39,LCN2,PTGDS,TLR2,NPC1,IGF2,DUSP1,ESR1,STEAP4,ANGPTL3,MSR1,BHMT,SLC13A5,ADH1C,C…	194
Cardiovascular Disease	vaso-occlusion	vaso-occlusion	8.13e-25		0.735		0.914	HCAR3,SELL,PLIN1,LIPC,F2R,XDH,HBA1/HBA2,MKI67,SCNN1A,CD1D,RCSD1,LCAT,ARHGEF26,ANKRD29,SERPINE1,TIMP2,ACAA1,TKT,TUBB2A,FERMT2,JUNB,STAT3,THBD,VLDLR,IRS1,H2AFX,HRG,SLC8A1,TNF,TNFSF4,ZFP36,IL1RL1,CSMD1,MS4A1,GDF15,CTNNA3,CCR2,JUN,CCL2,IGF1,SORBS1,PLIN2,LIPG,FABP5,COG2,PON3,CCR1,ADAMTS13,MECOM,EGR1,RNF157,EPHA3,F3,LTBP1,FOS,MTHFD1L,LDLR,CBS/CBSL,PTGS2,PRKCB,RGS1,SOCS3,SLC7A11,CD36,EPHX2,KLF6,CXCL12,C…	133
Cardiovascular Disease, Organismal Injury and Abnormalities	occlusion	occlusion of artery	8.67e-25		0.71		0.903	HCAR3,SELL,PLIN1,LIPC,F2R,XDH,HBA1/HBA2,MKI67,SCNN1A,CD1D,RCSD1,LCAT,ARHGEF26,ANKRD29,SERPINE1,TIMP2,ACAA1,TKT,TUBB2A,FERMT2,JUNB,STAT3,THBD,VLDLR,IRS1,H2AFX,HRG,SLC8A1,TNF,TNFSF4,ZFP36,IL1RL1,CSMD1,MS4A1,GDF15,CTNNA3,CCR2,JUN,CCL2,IGF1,SORBS1,PLIN2,LIPG,FABP5,COG2,PON3,CCR1,ADAMTS13,MECOM,EGR1,RNF157,F3,LTBP1,FOS,MTHFD1L,LDLR,CBS/CBSL,PTGS2,PRKCB,RGS1,SOCS3,SLC7A11,CD36,EPHX2,KLF6,CXCL12,CYP2C9,…	132
Cellular Movement	invasion	invasion of cells	1e-24		-1.626		-0.229	MYH10,ST6GAL1,XDH,IL13RA2,FOLH1,IGF2BP3,DSE,LAMC1,ELF3,SOD2,FHL2,ARHGEF26,SERPINE1,ITGA4,SEMA5A,FERMT2,RRM2,ITGA6,FGFR2,ANXA2,STAT3,PTP4A1,TFPI2,PLD1,CDH1,THBS2,PIK3CD,SQSTM1,TNF,ECT2,ANK3,HTATIP2,RAB25,NME1,GBP1,GDF15,GALNT2,ITGB8,GPR182,CCL2,CTBP2,SERPINA1,NCOR1,FABP5,TLR3,ASPH,C5orf30,CCR1,IKZF1,ITGA2,ENG,FOS,NR4A2,TAGLN,SFN,ID4,CDKN2A,NDRG2,PTTG1,KLF6,MYC,RHOB,TIAM1,PAPPA,ATF3,ADAMTS1,ESRP1,L…	197
Cardiovascular Disease	occlusion	occlusion of blood vessel	1.22e-24		0.802		0.977	HCAR3,SELL,PLIN1,LIPC,F2R,XDH,HBA1/HBA2,MKI67,SCNN1A,CD1D,RCSD1,LCAT,ARHGEF26,ANKRD29,SERPINE1,TIMP2,ACAA1,TKT,TUBB2A,FERMT2,JUNB,STAT3,THBD,VLDLR,IRS1,H2AFX,HRG,SLC8A1,TNF,TNFSF4,ZFP36,IL1RL1,CSMD1,MS4A1,GDF15,CTNNA3,CCR2,JUN,CCL2,IGF1,SORBS1,PLIN2,LIPG,FABP5,COG2,PON3,CCR1,ADAMTS13,MECOM,EGR1,RNF157,EPHA3,F3,LTBP1,FOS,MTHFD1L,LDLR,CBS/CBSL,PTGS2,PRKCB,RGS1,SOCS3,SLC7A11,CD36,EPHX2,KLF6,CXCL12,C…	133
Cancer, Organismal Injury and Abnormalities, Reproductive System Disease	prostate cancer	prostate cancer	1.31e-24		-1.337		-1.212	HCAR3,ST6GAL1,SVEP1,ASS1,FOLH1,PTPRC,EPHB1,FHL2,FRAS1,CYP2A6 (includes others),ART4,CNTNAP3B,AMACR,IL4R,MTMR11,ITGA6,FGFR2,ANXA2,STAT3,TFPI2,CDH1,ST6GAL2,ECM1,TNF,KIF20A,NME1,GDF15,HLA-DQA1,HSPB8,ZDHHC11,CCR2,CCL5,COL15A1,DUSP2,GGPS1,C1R,CCL2,SORBS1,ANTXR2,LY6E,ASPH,PEMT,FCGR3A/FCGR3B,MECOM,DISC1,IGKC,CD69,ID3,CXCL6,WIPF1,GPX2,FAM110C,MXRA5,SFN,TARP,ADRA1A,PI15,CDKN2A,CYP3A7,SOCS3,CCDC15,AKR1C3,M…	260
Cancer, Organismal Injury and Abnormalities, Reproductive System Disease	endometrium tumor	endometrium tumor	1.8e-24					COL14A1,CCNB2,GAREM1,CP,FRMD6,LAMC1,EPHB1,ELF3,ALDOB,CYP2A6 (includes others),PTGIS,ACACB,FERMT2,ITGA6,ANXA2,ACOT12,ADH1B,ARHGEF28,ECT2,UBE2C,KIF20A,FHL1,COL4A5,GBP1,C9,FILIP1L,TTK,COL15A1,DTNA,ANTXR2,NCOR1,MECOM,GAS1,ENG,BUB1,F9,CBS/CBSL,MSH2,CTH,TCF21,CDKN2A,KIF23,NAV2,PCDH18,SCN7A,SACS,LSR,VNN2,TEK,ESRP1,ADAMTS1,SAMSN1,LCN2,AURKA,FYB,C1orf168,SLC7A2,FAM65C,ANGPTL3,DACT1,GPHN,ALAS1,FILIP1,NRG1,…	446
Cancer, Organismal Injury and Abnormalities, Reproductive System Disease	endometrial cancer	endometrial cancer	2.09e-24					COL14A1,CCNB2,GAREM1,CP,FRMD6,LAMC1,EPHB1,ELF3,ALDOB,CYP2A6 (includes others),PTGIS,ACACB,FERMT2,ITGA6,ANXA2,ACOT12,ADH1B,ARHGEF28,ECT2,UBE2C,KIF20A,FHL1,COL4A5,GBP1,C9,FILIP1L,TTK,COL15A1,DTNA,ANTXR2,NCOR1,MECOM,GAS1,ENG,BUB1,F9,CBS/CBSL,MSH2,CTH,TCF21,CDKN2A,KIF23,NAV2,PCDH18,SCN7A,SACS,LSR,VNN2,TEK,ESRP1,ADAMTS1,SAMSN1,LCN2,AURKA,FYB,C1orf168,SLC7A2,FAM65C,ANGPTL3,DACT1,GPHN,ALAS1,FILIP1,NRG1,…	445
Cardiovascular Disease, Organismal Injury and Abnormalities	arteriosclerosis	arteriosclerosis	2.37e-24		0.271		0.421	HCAR3,SELL,PLIN1,LIPC,F2R,XDH,HBA1/HBA2,MKI67,SCNN1A,CD1D,RCSD1,LCAT,ARHGEF26,ANKRD29,SERPINE1,TIMP2,ACAA1,TKT,TUBB2A,JUNB,STAT3,THBD,VLDLR,IRS1,H2AFX,SLC8A1,TNF,TNFSF4,ZFP36,IL1RL1,CSMD1,MS4A1,GDF15,CTNNA3,CCR2,JUN,CCL2,IGF1,SORBS1,PLIN2,LIPG,FABP5,COG2,PON3,CCR1,ADAMTS13,MECOM,EGR1,RNF157,F3,LTBP1,FOS,MTHFD1L,LDLR,CBS/CBSL,PTGS2,PRKCB,RGS1,SOCS3,SLC7A11,CD36,EPHX2,KLF6,CYP2C9,SDC4,CD163,CETP,CY…	129
Cancer, Gastrointestinal Disease, Organismal Injury and Abnormalities	upper gastrointestinal tract cancer	upper gastrointestinal tract cancer	2.68e-24		0.152		0.123	ST6GAL1,COL14A1,SNTG1,EHD3,KIAA1462,HMMR,IGF2BP3,FOLH1,ELMSAN1,CLSTN2,DAB1,DSE,LAMC1,PTPRC,EGR2,SLCO6A1,ALDOB,CXCL1,CYP2A6 (includes others),SERPINE1,ALDH3A1,PRKD1,TRIM71,ITGA4,PTGIS,DPT,MTMR11,ITGA6,RRM2,FGFR2,ACOT12,STAT3,CFHR3,VLDLR,TFPI2,PLAG1,UNC93A,CDH1,ST6GAL2,PIK3CD,TRIM22,FOXF1,TNF,UBE2C,ANK3,MS4A1,C9,HLA-DQA1,CTHRC1,FILIP1L,TTK,COL15A1,SPON1,PANX2,ANTXR2,LY6E,FABP5,SERPINA1,KIF2C,GPC6,C…	353
Lymphoid Tissue Structure and Development, Tissue Morphology	quantity	quantity of lymphatic system cells	5.14e-24	Decreased	-3.889		-2.706	ST6GAL1,CHST4,SELL,CDKN2C,CCNB2,CLEC4M,PTPRC,CD1D,LCK,SOD2,EGR2,RFTN1,CD274,TIMD4,IL2RB,MCL1,IL4R,CLEC4G,LECT2,ITGA6,FGFR2,STAT3,S1PR3,CSF2RB,SHCBP1,CCL4,BHLHE40,H2AFX,THBS2,IL10RA,PIK3CD,B3GNT5,TNF,LCP2,SLC4A4,TNFSF4,GADD45B,ZFP36,IL1RL1,LEPR,MS4A1,IGLL1/IGLL5,HLA-DQA1,BCL11B,CCR2,ITGB8,CCL5,FCGR2B,AVPR1A,ID1,NFIL3,CD5L,MBL2,GBA,GADD45A,IGF1,CCL2,F2RL1,SORBS1,IGF1R,FABP5,TLR3,CCR1,IGKC,IKZF1,EGR…	172
Cellular Growth and Proliferation, Lymphoid Tissue Structure and Development	proliferation	proliferation of lymphatic system cells	5.3e-24	Decreased	-2.302		-1.466	ST6GAL1,SELL,F2R,KLRB1,IL13RA2,CDKN2C,CCL20,HES1,CLEC4M,PTPRC,CD1D,LCK,EPHB1,EGR2,CD274,TXN,SKAP1,TIMD4,HLA-DPA1,PRKD1,IL2RB,IL4R,CLEC4G,THY1,JUNB,STAT3,MNDA,CSF2RB,CCL4,BHLHE40,MEIS1,PIK3CD,B3GNT5,SAC3D1,EPHA2,TNF,LCP2,TNFSF4,LAPTM5,GADD45B,IL1RL1,LEPR,MS4A1,IGLL1/IGLL5,HLA-DQA1,CCR2,CCL5,FCGR2B,MAFG,KLF9,NFIL3,JUN,GADD45A,IGF1,CCL2,F2RL1,ADK,CD24,SERPINA1,TLR3,FCGR3A/FCGR3B,RGS2,KLRC4-KLRK1/KLR…	181
Cell Death and Survival	necrosis	necrosis	5.48e-24		0.348		-0.08	ST6GAL1,SELL,ASS1,C1QA,FRMD6,CD1D,GNPNAT1,LCK,PPM1A,PTGIS,APOBEC3B,ITGA6,ANXA2,CSF2RB,THBS2,UBE2C,HTATIP2,GADD45B,IL1RL1,C9,CCR2,TTK,ARRB1,ANTXR2,MECOM,GAS1,CD69,ENG,ID3,BUB1,GPAM,MAD2L1,EDIL3,CBS/CBSL,MSH2,PTH1R,CTH,SFN,CDKN2A,SOCS3,NDRG2,POU2AF1,EPHX2,GPC3,CYFIP2,MPHOSPH9,C8orf4,TEK,ITK,TIAM1,TJP2,ADAMTS1,LCN2,AURKA,TXNRD1,MIR17HG,IGF2,HSPB1,GLIS3,KIAA0101,RHOH,AMOTL1,NRG1,TNC,AGPAT2,IGHM,GATA6…	453
Connective Tissue Disorders, Immunological Disease, Inflammatory Disease, Inflammatory Response, Organismal Injury and Abnormalities, Skeletal and Muscular Disorders	rheumatoid arthritis	rheumatoid arthritis	5.9e-24		-0.275		-0.17	MRC1,ARAP2,CCL20,C1QA,CLSTN2,ADAMTS2,PTPRC,NR4A3,RCSD1,CXCL1,FGB,CD274,TXN,HIST1H2AC,HLA-DPA1,IL2RB,MCL1,PTGIS,IL4R,MPC1,SLC22A4,STAT3,UNC93A,CSF2RB,CDH1,CCL4,AKR1D1,CNTNAP4,MS4A7,IL10RA,MSH5,TAGAP,GLUL,CYP2B6,TNF,COL3A1,MME,SORL1,HAMP,CA2,SQLE,TNFSF4,COL4A5,GADD45B,ZFP36,MS4A6A,MS4A1,CTNNA3,HSPB8,HLA-DQA1,GALNT2,KAZN,CCL14,CCR2,CCL5,FCGR2B,MTHFD2L,DUSP2,CLEC2B,C1R,LYZ,ARRB1,MBL2,IGF1,CCL2,F2RL1,…	171
Cardiovascular Disease, Organismal Injury and Abnormalities	atherosclerosis	atherosclerosis	7.99e-24		0.415		0.596	HCAR3,SELL,LIPC,PLIN1,F2R,XDH,HBA1/HBA2,MKI67,SCNN1A,CD1D,RCSD1,LCAT,ARHGEF26,ANKRD29,SERPINE1,TIMP2,ACAA1,TKT,TUBB2A,JUNB,STAT3,THBD,VLDLR,IRS1,H2AFX,SLC8A1,TNF,TNFSF4,ZFP36,IL1RL1,CSMD1,MS4A1,GDF15,CTNNA3,CCR2,JUN,CCL2,IGF1,SORBS1,PLIN2,LIPG,FABP5,COG2,PON3,CCR1,ADAMTS13,MECOM,EGR1,RNF157,F3,LTBP1,FOS,MTHFD1L,LDLR,CBS/CBSL,PTGS2,PRKCB,RGS1,SOCS3,SLC7A11,CD36,EPHX2,KLF6,CYP2C9,SDC4,CD163,CETP,CY…	127
Cellular Function and Maintenance	homeostasis	cellular homeostasis	8.88e-24	Decreased	-6.59		-5.242	XDH,IL13RA2,CCNB2,CCL20,CP,KCNN2,PANX1,PTPRC,CD1D,LCK,SMYD3,SOD2,EGR2,ELF3,FABP1,RFTN1,CXCL1,SERPINE1,PRKD1,ITGA4,IL4R,ACACB,ANXA2,STAT3,DBH,PLD1,CSF2RB,CTSA,CCL4,THBS2,PIK3CD,TRIM22,SQSTM1,TNF,HAMP,GADD45B,IL1RL1,MS4A1,HSPB8,HLA-DQA1,BCL11B,CCR2,ITGB8,CCL5,FCGR2B,GPR182,AQP3,ARRB1,CCL2,SORBS1,NCOR1,SERPINA1,TLR3,PEMT,FCGR3A/FCGR3B,CCR1,MECOM,DISC1,IGKC,IKZF1,CD69,ENG,EPHA3,ID3,CXCL6,FOS,NR4A2,LD…	307
Cancer, Gastrointestinal Disease, Organismal Injury and Abnormalities	upper gastrointestinal tract tumor	upper gastrointestinal tract tumor	1.1e-23		-0.8		-1.031	ST6GAL1,COL14A1,SNTG1,EHD3,KIAA1462,HMMR,IGF2BP3,FOLH1,ELMSAN1,CLSTN2,DAB1,DSE,LAMC1,PTPRC,EGR2,SLCO6A1,ALDOB,CXCL1,CYP2A6 (includes others),SERPINE1,ALDH3A1,PRKD1,TRIM71,ITGA4,PTGIS,DPT,MTMR11,ITGA6,RRM2,FGFR2,ACOT12,STAT3,CFHR3,VLDLR,TFPI2,PLAG1,UNC93A,CDH1,ST6GAL2,PIK3CD,TRIM22,FOXF1,TNF,UBE2C,ANK3,MS4A1,C9,HLA-DQA1,CTHRC1,FILIP1L,TTK,COL15A1,SPON1,PANX2,ANTXR2,LY6E,FABP5,SERPINA1,KIF2C,GPC6,C…	359
Lymphoid Tissue Structure and Development, Tissue Morphology	quantity	quantity of lymphoid cells	1.45e-23	Decreased	-3.659		-2.414	ST6GAL1,CHST4,SELL,CCNB2,CDKN2C,CLEC4M,PTPRC,CD1D,LCK,EGR2,CD274,TIMD4,IL2RB,MCL1,IL4R,CLEC4G,LECT2,ITGA6,FGFR2,STAT3,S1PR3,CSF2RB,SHCBP1,CCL4,BHLHE40,H2AFX,IL10RA,PIK3CD,B3GNT5,TNF,LCP2,SLC4A4,TNFSF4,GADD45B,ZFP36,IL1RL1,LEPR,MS4A1,IGLL1/IGLL5,HLA-DQA1,BCL11B,CCR2,ITGB8,CCL5,FCGR2B,AVPR1A,ID1,NFIL3,CD5L,MBL2,GADD45A,IGF1,CCL2,F2RL1,SORBS1,IGF1R,FABP5,TLR3,CCR1,IGKC,IKZF1,EGR1,CD69,AXL,TSLP,F3,ID…	162
Cancer, Organismal Injury and Abnormalities, Reproductive System Disease	malignant neoplasm of male genital organ	malignant neoplasm of male genital organ	1.57e-23		-1.337		-1.239	HCAR3,ST6GAL1,SVEP1,ASS1,FOLH1,PTPRC,EPHB1,FHL2,FRAS1,CYP2A6 (includes others),ART4,CNTNAP3B,AMACR,IL4R,MTMR11,ITGA6,FGFR2,ANXA2,STAT3,TFPI2,CDH1,ST6GAL2,ECM1,TNF,KIF20A,NME1,GDF15,HLA-DQA1,HSPB8,ZDHHC11,CCR2,CCL5,COL15A1,DUSP2,GGPS1,C1R,CCL2,SORBS1,ANTXR2,LY6E,ASPH,PEMT,FCGR3A/FCGR3B,MECOM,DISC1,IGKC,CD69,ID3,CXCL6,WIPF1,GPX2,FAM110C,MXRA5,SFN,TARP,ADRA1A,PI15,CDKN2A,CYP3A7,SOCS3,CCDC15,AKR1C3,M…	264
Cellular Growth and Proliferation, Tissue Development	generation	generation of cells	2.14e-23	Decreased	-5.322		-3.252	MYH10,IMPAD1,XDH,LRG1,IL13RA2,CLSTN2,DAB1,LAMC1,PTPRC,CD1D,LCK,EPHB1,FHL2,ELF3,SOD2,EGR2,SPA17,KDM8,CUX2,ARHGEF26,RFTN1,CXCL1,SRGAP2,SERPINE1,HOOK1,PRKD1,ITGA4,IL4R,CCNE2,SEMA5A,FGFR2,ANXA2,STAT3,DBH,VLDLR,PLD1,CSF2RB,CDH1,LRRN3,BTG2,GPR65,THBS2,ARHGEF28,PIK3CD,SQSTM1,ECM1,ECT2,TNF,ANK3,NME1,RAB25,COL4A5,GADD45B,GBP1,IL1RL1,SEMA6A,IGLL1/IGLL5,HLA-DQA1,BCL11B,CCR2,ITGB8,CCL5,FCGR2B,ARRB1,CCL2,NCOR…	355
Lipid Metabolism, Small Molecule Biochemistry	metabolism	fatty acid metabolism	2.63e-23	Decreased	-3.155		-1.675	HTR2B,LIPC,SLC27A2,VTN,DAB1,ABCC6,SCD5,SLCO6A1,LCAT,SLC51A,FABP1,CXCL1,TXN,PRKD1,PTGIS,ACACB,CYP4A22,ACAA1,STAT3,ACOT12,VLDLR,PLD1,CYP4F2,S1PR3,ACADL,TNF,CROT,SLC10A1,LEPR,MS4A1,GDF15,CCL5,FCGR2B,AVPR1A,C1QTNF3,GBA,IGF1,CCL2,F2RL1,PLIN2,ACSL4,LIPG,FABP5,TLR3,EGFR,EGR1,ACOX1,CYP2C18,HBB,KITLG,GPAM,CLEC7A,B4GALT6,LDLR,PTGS2,PTGR1,CYP2C8,PPARGC1A,SOCS3,AKR1C3,INSIG1,CD36,EPHX2,CXCL12,CYP2C9,SC5D,CET…	152
Cancer, Organismal Injury and Abnormalities	connective or soft tissue tumor	connective or soft tissue tumor	2.71e-23	Decreased	-2.381		-2.494	MYH10,COL14A1,ASS1,HMMR,FOLH1,SULT1A2,DSE,PTPRC,LCK,SOD2,ART4,SERPINE1,ALDH3A1,SLC2A5,AMACR,IL4R,CCNE2,DPT,ACACB,TSPAN12,SEMA5A,FERMT2,RRM2,FGFR2,STAT3,DBH,PLD1,SSX2/SSX2B,CDH1,CTSA,ADH1B,PIK3CD,HRG,TRIM22,FOXF1,CYP2B6,TNF,UBE2C,ANK3,CYP39A1,COL4A5,IL1RL1,GDF15,HLA-DQA1,ETFDH,CCR2,TTK,COL15A1,GGPS1,IFIT1,SORBS1,CTBP2,ANTXR2,LURAP1L,SERPINA1,TLR3,FCGR3A/FCGR3B,DISC1,ENG,BUB1,MCM3,FOS,ZFPM2,NR4A2,L…	291
Cellular Development, Cellular Growth and Proliferation, Hematological System Development and Function	proliferation	proliferation of immune cells	2.73e-23	Decreased	-2.474		-1.711	ST6GAL1,SELL,KLRB1,XDH,IL13RA2,CDKN2C,HES1,CLEC4M,PTPRC,CD1D,LCK,EPHB1,EGR2,CD274,TXN,SKAP1,SERPINE1,TIMD4,HLA-DPA1,PRKD1,IL2RB,IL4R,CLEC4G,DCN,THY1,JUNB,STAT3,MNDA,CSF2RB,CCL4,BHLHE40,IL10RA,PIK3CD,B3GNT5,SAC3D1,EPHA2,TNF,LCP2,TNFSF4,LAPTM5,GADD45B,IL1RL1,LEPR,MS4A1,IGLL1/IGLL5,PTN,HLA-DQA1,CCR2,CCL5,FCGR2B,KLF9,NFIL3,MBL2,JUN,GADD45A,IGF1,CCL2,F2RL1,ADK,PDGFRA,CD24,SERPINA1,TLR3,FCGR3A/FCGR3B,R…	176
Hematological System Development and Function, Lymphoid Tissue Structure and Development, Tissue Morphology	quantity	quantity of lymphocytes	2.83e-23	Decreased	-3.579		-2.35	ST6GAL1,CHST4,SELL,CCNB2,CDKN2C,CLEC4M,PTPRC,CD1D,LCK,EGR2,CD274,TIMD4,IL2RB,MCL1,IL4R,CLEC4G,LECT2,ITGA6,FGFR2,STAT3,S1PR3,CSF2RB,SHCBP1,CCL4,BHLHE40,H2AFX,IL10RA,PIK3CD,B3GNT5,TNF,LCP2,SLC4A4,TNFSF4,GADD45B,ZFP36,IL1RL1,LEPR,MS4A1,IGLL1/IGLL5,HLA-DQA1,BCL11B,CCR2,ITGB8,CCL5,FCGR2B,AVPR1A,ID1,NFIL3,CD5L,MBL2,GADD45A,IGF1,CCL2,SORBS1,IGF1R,FABP5,TLR3,CCR1,IGKC,IKZF1,EGR1,CD69,AXL,TSLP,F3,ID3,KITL…	161
Cancer, Hematological Disease, Immunological Disease, Organismal Injury and Abnormalities	non-Hodgkin's disease	non-Hodgkin's disease	3.33e-23		-1.337		-1.884	SVEP1,SELL,TOMM40L,SGK1,VTN,XDH,IL13RA2,PCDH17,KCNJ16,CDKN2C,CCL20,MKI67,GPSM2,PCOLCE,LIFR,PTPRC,CECR1,CD1D,NR4A3,PEG10,EGR2,RFTN1,CYP2A6 (includes others),IL2RB,MCL1,IL4R,CLEC4G,DCN,SEMA5A,GRK3,TUBB2A,FERMT2,RRM2,THY1,FGFR2,STAT3,THBD,PTP4A1,S1PR3,FTCD,CCDC113,H2AFX,BTG2,PIK3CD,FOXF1,CYR61,EPHA2,TNF,IFITM1,STEAP3,COL3A1,MME,HIST1H1C,RAB25,FHL1,COL4A5,ANKFN1,GADD45B,NEB,ABI3BP,MS4A1,C9,IGLL1/IGLL…	188
Digestive System Development and Function, Gastrointestinal Disease	abnormal morphology	abnormal morphology of digestive system	3.56e-23					NKD1,MYH10,PLIN1,GCGR,CP,HES1,ADAMTS2,GSTZ1,CD1D,SOD2,SLC51A,CCBE1,SPINK1,AMACR,IL4R,SLC22A4,DCN,ITGA6,FGFR2,PCK1,CTSA,DACH1,FGA,TNF,COL3A1,SLC4A4,SPTBN1,CTHRC1,BCL11B,CCR2,NFIL3,JUN,GBA,PGLYRP2,NCOR1,TLR3,PEMT,EGFR,CCR1,PDZK1,TBX3,GAS1,IGKC,MAT1A,IKZF1,STAT4,FOS,CLEC7A,ZFPM2,LDLR,VIPR1,CBS/CBSL,SPRY2,PTH1R,FEN1,PTGS2,PPARGC1A,USH1C,CDKN2A,RGS1,SOCS3,LHX2,EPHB2,CD36,PTTG1,PBX1,GPC3,SC5D,IL7R,GCNT…	136
Tissue Development	development	development of epithelial tissue	4.3e-23		-1.252		-0.433	HTR2B,F2R,VTN,XDH,LRG1,ADAMTS2,LAMC1,FRAS1,ARHGEF26,CXCL1,SERPINE1,PRKD1,TIMP2,IL4R,SEMA5A,THY1,FGFR2,ANXA2,VLDLR,CYP4F2,ANGPTL1,CDH1,FOXF1,CYR61,SLC8A1,ECM1,EPHA2,ECT2,TNF,CA2,NME1,VASH2,RAB25,COL4A5,GBP1,LEPR,PTN,SEMA6A,HMGB2,BCL11B,CCR2,ITGB8,ID1,JUN,F2RL1,CCL2,IGF1,ANTXR2,PDGFRA,GJB2,EGFR,ANGPT1,EGR1,ITGA2,ENG,SLIT2,AXL,F3,KITLG,SEMA4D,NR4A2,SPRY2,BMPER,PTGS2,SFN,CDKN2A,LHX2,NDRG2,CD36,PTTG1,…	131
Hematological System Development and Function, Tissue Morphology	quantity	quantity of mononuclear leukocytes	4.75e-23	Decreased	-3.369		-2.215	ST6GAL1,CHST4,SELL,CCNB2,CDKN2C,CLEC4M,PTPRC,CD1D,LCK,EGR2,NLRC3,CD274,TIMD4,IL2RB,MCL1,IL4R,CLEC4G,LECT2,ITGA6,FGFR2,STAT3,S1PR3,CSF2RB,SHCBP1,CCL4,BHLHE40,H2AFX,IL10RA,PIK3CD,B3GNT5,TNF,LCP2,SLC4A4,TNFSF4,GADD45B,ZFP36,IL1RL1,LEPR,MS4A1,IGLL1/IGLL5,HLA-DQA1,STRA13,BCL11B,CCR2,ITGB8,CCL5,FCGR2B,AVPR1A,ID1,NFIL3,CD5L,MBL2,GADD45A,IGF1,CCL2,SORBS1,IGF1R,FABP5,TLR3,CCR1,IGKC,IKZF1,EGR1,CD69,AXL,TSL…	165
Cancer, Organismal Injury and Abnormalities	neuroepithelial tumor	neuroepithelial tumor	9.05e-23		-1.405		-1.279	CENPF,GLT8D2,COL14A1,VTN,FOLH1,CA12,CDKN2C,MKI67,RAPH1,FOXP2,EPHB1,PRG4,AJUBA,LUM,PLCB1,CXCL1,CD274,SERPINE1,SLCO2B1,CNDP1,GLT1D1,CSRP2,SEMA5A,TSPYL5,CD109,RRM2,FGFR2,PEG3,TAT,STAT3,TFPI2,PLD1,CSF2RB,CDH1,MS4A7,SFRP1,EPHA2,ECT2,TNF,COL3A1,UBE2C,AKAP12,SPTBN1,HIST1H1C,SH3RF2,CNKSR2,GBP1,ARL4C,GDF15,HLA-DQA1,KAZN,CCR2,ITGB8,PROM1,CDKN3,DTNA,ARRB1,IGF1,TOP2A,IGF1R,PDGFRA,LY6E,NCOR1,EGFR,ADAMTS13,SUL…	187
Cell-To-Cell Signaling and Interaction	activation	activation of cells	9.14e-23	Decreased	-4.84		-3.434	ST6GAL1,SELL,KLRB1,C1QA,PTPRC,CD1D,LCK,EGR2,CXCL1,SERPINE1,TIMD4,HLA-DPA1,ITGA4,CLEC4G,IL4R,FERMT2,ANXA2,STAT3,CSF2RB,CDH1,CCL4,PIK3CD,HRG,SQSTM1,TNF,UBE2C,ANK3,IL1RL1,KLRF1,MS4A1,HLA-DQA1,HSPB8,BCL11B,CCR2,CCL5,FCGR2B,CCL2,GADD45A,SERPINA1,TLR3,SERPINA4,FCGR3A/FCGR3B,CD69,ID3,CXCL6,FOS,LY96,NR4A2,LDLR,PTH1R,BMPER,CDKN2A,LHX2,MBP,POU2AF1,TLR8,CD163,IL18R1,MYC,HDAC6,RHOB,ITK,ATF3,SAMSN1,LCN2,BAMBI…	212
Digestive System Development and Function, Hepatic System Development and Function, Organ Morphology, Organismal Development	morphology	morphology of liver	1.99e-22					SOCS3,MYH10,PLIN1,LHX2,KLF6,CP,SC5D,MYC,GSTZ1,CD1D,CYP1A2,SOD2,RDH16,CXCL14,SLC22A1,LPL,CCBE1,AMACR,MFSD2A,MIF,GLA,SPP1,TKT,MUT,JUNB,PCK1,PANK1,TLR2,NPC1,IGF2,CTSA,DUSP1,IRS1,SLC37A4,CD14,IRF8,FGA,ESR1,TNF,ANGPTL3,STEAP4,ARG1,COL3A1,IL6ST,SPTBN1,LEPR,BHMT,SLC13A5,PTN,SAT1,CTHRC1,CCR2,BCL2,SLC19A3,AEBP1,JUN,GBA,IGF1,THBS1,HGF,AGPAT2,GATA6,GNMT,FABP5,NCOR1,GPAT3,PEMT,EGFR,CCR1,SLC20A1,PDZK1,NRAS,TR…	93
Cancer, Neurological Disease, Organismal Injury and Abnormalities	gliomatosis	gliomatosis	2.38e-22		-1.233		-1.094	CENPF,GLT8D2,COL14A1,VTN,FOLH1,CA12,CDKN2C,MKI67,RAPH1,FOXP2,EPHB1,PRG4,AJUBA,LUM,PLCB1,CXCL1,CD274,SERPINE1,SLCO2B1,CNDP1,GLT1D1,CSRP2,SEMA5A,TSPYL5,CD109,RRM2,FGFR2,PEG3,TAT,STAT3,TFPI2,PLD1,CSF2RB,CDH1,MS4A7,SFRP1,EPHA2,ECT2,TNF,COL3A1,UBE2C,AKAP12,SPTBN1,HIST1H1C,SH3RF2,CNKSR2,GBP1,ARL4C,GDF15,HLA-DQA1,KAZN,CCR2,ITGB8,PROM1,CDKN3,DTNA,ARRB1,IGF1,TOP2A,IGF1R,PDGFRA,LY6E,NCOR1,EGFR,ADAMTS13,SUL…	185
Endocrine System Disorders, Gastrointestinal Disease, Metabolic Disease, Organismal Injury and Abnormalities	diabetes mellitus	diabetes mellitus	2.77e-22		0.059		-0.101	HCAR3,COL14A1,SELL,LIPC,KLRB1,XDH,CP,DAB1,PTPRC,CD1D,LCK,SOD2,FABP1,CUX2,SERPINE1,HLA-DPA1,ITGA4,PTGIS,ACAA1,STAT3,CCL4,GPR65,THBS2,BTG2,SQSTM1,ECM1,TNF,COL4A5,GDF15,MS4A1,HLA-DQA1,CEBPD,ETFDH,CCR2,CCL5,FCGR2B,COL15A1,GGPS1,IFIT1,CCL2,KIAA1671,CCR1,GAS1,HBB,FOS,NR4A2,LDLR,CBS/CBSL,TCF19,FBP1,CTH,ADRA1A,TCF21,CDKN2A,MT2A,SOCS3,KMO,AKR1C3,PTTG1,SCN7A,CYP2C9,HMGCS2,CETP,MYC,NNMT,RHOB,LPL,SLC22A1,SLC…	223
Cancer, Gastrointestinal Disease, Organismal Injury and Abnormalities	gastrointestinal adenocarcinoma	gastrointestinal adenocarcinoma	2.81e-22					COL14A1,SNTG1,KIAA1462,ASS1,ELMSAN1,FRMD6,CP,GAREM1,DAB1,SLC38A6,LAMC1,GNPNAT1,EPHB1,ALDOB,CUX2,CYP2A6 (includes others),CNTNAP3B,PTGIS,ACACB,FERMT2,ITGA6,TAT,ACOT12,DBH,PLAG1,CSF2RB,ARHGEF28,TRIM22,FOXF1,ARHGEF37,UBE2C,FHL1,SH3RF2,COL4A5,GBP1,C9,CPD,SSX3,TTK,C1R,DTNA,ARRB1,EPDR1,BEX4,ANTXR2,LY6E,GPC6,MECOM,CD69,RNF157,EPB41L4A,ENG,PAMR1,MAGEC2,CFHR4,GPAM,MTHFD1L,F9,EDIL3,MSH2,CBS/CBSL,FAM110C,MX…	755
Cellular Movement, Hematological System Development and Function, Immune Cell Trafficking	cell movement	cell movement of leukocytes	6.09e-22	Decreased	-2.792		-1.492	CHST4,SELL,F2R,SGK1,VTN,CCL20,CLEC4M,CD1D,LCK,FHL2,EGR2,LCAT,ITGA9,LUM,CXCL1,FGB,CD274,TXN,SKAP1,SERPINE1,IL2RB,TIMP2,ITGA4,IL4R,RAB27A,DCN,ITGA6,THY1,ANXA2,STAT3,THBD,SPON2,S1PR3,CDH1,CCL4,MS4A4A,THBS2,IL10RA,PIK3CD,HRG,SFRP1,CYR61,EPHA2,TNF,LCP2,HAMP,TNFSF4,IL1RL1,GDF15,PTN,CCL14,BCL11B,CCR2,CCL5,FCGR2B,AQP3,NFIL3,ARRB1,JUN,GBA,CCL2,F2RL1,PGLYRP2,FABP5,SERPINA1,TLR3,GJB2,FCGR3A/FCGR3B,EGFR,CCR1…	176
Cell Death and Survival	cell viability	cell viability	6.6e-22	Decreased	-2.766		-0.495	SELL,XDH,ASS1,IGF2BP3,PTPRC,LCK,SOD2,ELF3,CXCL1,PPM1A,SERPINE1,PRKD1,RRM2,FGFR2,STAT3,CSF2RB,CDH1,CCL4,BTG2,THBS2,PIK3CD,SQSTM1,TNF,NME1,HTATIP2,GADD45B,GDF15,SEMA6A,HSPB8,CEBPD,CCR2,CCL5,NUF2,TTK,AQP3,DUSP5,ARRB1,CCL2,GADD45A,ANTXR2,TLR3,FCGR3A/FCGR3B,CCR1,MECOM,ENG,HBB,FOS,MAD2L1,NR4A2,MSH2,PTH1R,CTH,SFN,ID4,AMIGO2,PTGR1,PPARGC1A,ABCB6,CDKN2A,SOCS3,PCDH18,NDRG2,MBP,KLF6,TRPM8,TSC22D3,MYC,SLC22A…	257
Cellular Development, Cellular Growth and Proliferation, Hematological System Development and Function	proliferation	proliferation of mononuclear leukocytes	1.88e-21	Decreased	-2.217		-1.496	ST6GAL1,SELL,KLRB1,IL13RA2,CDKN2C,HES1,CLEC4M,PTPRC,CD1D,LCK,EPHB1,EGR2,CD274,TXN,SKAP1,TIMD4,HLA-DPA1,PRKD1,IL2RB,IL4R,CLEC4G,THY1,JUNB,STAT3,MNDA,CSF2RB,CCL4,BHLHE40,IL10RA,PIK3CD,B3GNT5,SAC3D1,EPHA2,TNF,LCP2,TNFSF4,LAPTM5,GADD45B,IL1RL1,LEPR,MS4A1,IGLL1/IGLL5,HLA-DQA1,CCR2,CCL5,FCGR2B,KLF9,NFIL3,MBL2,JUN,GADD45A,IGF1,CCL2,F2RL1,ADK,CD24,SERPINA1,TLR3,FCGR3A/FCGR3B,RGS2,KLRC4-KLRK1/KLRK1,IGKC,I…	166
Cancer, Organismal Injury and Abnormalities	lymphoreticular neoplasm	lymphoreticular neoplasm	2.22e-21		-1.536		-2.28	SELL,SVEP1,TOMM40L,XDH,IL13RA2,CCL20,GPSM2,PTPRC,CD1D,LCK,SOD2,EGR2,RFTN1,CYP2A6 (includes others),ITGA4,CLEC4G,IL4R,DPT,SEMA5A,FERMT2,RRM2,FGFR2,STAT3,PTP4A1,BTG2,PIK3CD,FOXF1,TNF,STEAP3,FHL1,RAB25,COL4A5,GADD45B,IGLL1/IGLL5,C9,MS4A1,HLA-DQA1,FILIP1L,FCGR2B,COL15A1,DUSP2,C1R,DUSP5,GADD45A,CTBP2,SERPINA1,FCGR3A/FCGR3B,IGKC,CD69,IKZF1,ENG,EPHA3,DSEL,ID3,WIPF1,MTHFD1L,NR4A2,LDLR,MSH2,TARP,ADRA1A,CD…	217
Cancer, Organismal Injury and Abnormalities	tumor	tumor in nervous system	2.4e-21		-1.604		-1.595	COL14A1,HMMR,FOLH1,EPHB1,AJUBA,LUM,CXCL1,SERPINE1,SLCO2B1,GLT1D1,DPT,TSPYL5,SEMA5A,RRM2,FGFR2,ANXA2,TAT,STAT3,TFPI2,PLD1,CSF2RB,CDH1,BTG2,TNF,ECT2,UBE2C,NME1,SH3RF2,GBP1,ARL4C,GDF15,MS4A1,HLA-DQA1,CCR2,ITGB8,CDKN3,DTNA,ARRB1,CTBP2,LY6E,NCOR1,LURAP1L,SULT1C2,MECOM,ENG,EPHA3,ID3,BUB1,MAD2L1,LDLR,MSH2,PTH1R,TAGLN,CEP41,TARP,ADRA1A,PI15,USH1C,CDKN2A,CCDC15,NDRG2,MBP,PTTG1,SCN7A,KLF6,KNTC1,MYC,HDAC6,P…	217
Cancer, Neurological Disease, Organismal Injury and Abnormalities	central nervous system tumor	central nervous system tumor	2.42e-21		-1.421		-1.421	COL14A1,FOLH1,EPHB1,AJUBA,LUM,CXCL1,SERPINE1,SLCO2B1,GLT1D1,DPT,TSPYL5,SEMA5A,RRM2,FGFR2,ANXA2,TAT,STAT3,TFPI2,PLD1,CSF2RB,CDH1,BTG2,TNF,ECT2,UBE2C,NME1,SH3RF2,GBP1,ARL4C,GDF15,MS4A1,HLA-DQA1,CCR2,ITGB8,CDKN3,DTNA,ARRB1,CTBP2,LY6E,NCOR1,LURAP1L,SULT1C2,MECOM,ENG,EPHA3,ID3,BUB1,MAD2L1,LDLR,MSH2,PTH1R,TAGLN,CEP41,TARP,PI15,USH1C,CDKN2A,CCDC15,NDRG2,MBP,PTTG1,SCN7A,KLF6,KNTC1,MYC,HDAC6,PZP,TEK,PFKFB…	212
Cancer, Hematological Disease, Immunological Disease, Organismal Injury and Abnormalities	lymphocytic cancer	lymphocytic cancer	3.1e-21		-1.414		-2.173	SELL,SVEP1,TOMM40L,XDH,IL13RA2,CCL20,GPSM2,PTPRC,CD1D,LCK,SOD2,EGR2,RFTN1,CYP2A6 (includes others),CLEC4G,IL4R,DPT,SEMA5A,FERMT2,RRM2,FGFR2,STAT3,PTP4A1,BTG2,PIK3CD,FOXF1,TNF,STEAP3,FHL1,RAB25,COL4A5,GADD45B,IGLL1/IGLL5,C9,MS4A1,HLA-DQA1,FILIP1L,FCGR2B,COL15A1,DUSP2,C1R,DUSP5,GADD45A,CTBP2,SERPINA1,FCGR3A/FCGR3B,IKZF1,IGKC,CD69,ENG,EPHA3,DSEL,ID3,WIPF1,MTHFD1L,NR4A2,LDLR,MSH2,TARP,ADRA1A,CDKN2A,P…	216
Cellular Development, Cellular Growth and Proliferation	cell proliferation	cell proliferation of tumor cell lines	3.63e-21		1.834		2.749	COL14A1,HMMR,IGF2BP3,IL13RA2,CCNB2,CCL20,FRMD6,FHL2,SOD2,ELF3,EGR2,AJUBA,FABP1,CXCL1,CYP2A6 (includes others),ART4,SERPINE1,PRKD1,AMACR,CCNE2,RRM2,ITGA6,FGFR2,MASP1,ANXA2,STAT3,TFPI2,PLD1,CSF2RB,CDH1,BTG2,THBS2,PIK3CD,CYP2B6,ECT2,TNF,STEAP3,UBE2C,KIF20A,NME1,HTATIP2,GDF15,CEBPD,HSPB8,GALNT2,ITGB8,GPR182,CDKN3,DUSP5,GADD45A,CCL2,CTBP2,FABP5,NCOR1,ASPH,KIF2C,CLYBL,MECOM,IGKC,IKZF1,PACSIN2,ITGA2,ENG…	297
Inflammatory Response	inflammation	inflammation of absolute anatomical region	4.87e-21	Increased	2.753		1.739	MYH10,ST6GAL1,SELL,KLRB1,XDH,IL13RA2,C1QA,PTPRC,CD1D,LCK,ELF3,EGR2,SOD2,FABP1,RFTN1,CXCL1,SERPINE1,PRKD1,ITGA4,CLEC4G,IL4R,FGFR2,STAT3,PLD1,CSF2RB,CDH1,CCL4,THBS2,PIK3CD,SQSTM1,CYP2B6,TNF,COL4A5,SLC10A1,GADD45B,IL1RL1,MS4A1,HLA-DQA1,CCR2,CCL5,ITGB8,FCGR2B,ARRB1,CCL2,GADD45A,TLR3,PEMT,FCGR3A/FCGR3B,CCR1,CD69,ID3,CXCL6,LY96,NR4A2,LDLR,CBS/CBSL,GPX2,CEP41,TARP,ADRA1A,CDKN2A,CH25H,SOCS3,KMO,MBP,TLR8,…	226
Molecular Transport	transport	transport of molecule	6.31e-21	Decreased	-2.92		-1.373	LIPC,XDH,CP,PANX1,PTPRC,ZG16,SOD2,SLCO6A1,EGR2,SLC51A,FRAS1,PRSS8,KDM8,FABP1,HOOK1,SLCO2B1,PRKD1,SLC2A5,ANXA2,STAT3,DBH,VLDLR,PLD1,CSF2RB,CTSA,SQSTM1,SVBP,ECT2,TNF,STEAP3,KIF20A,HAMP,ANK3,FHL1,SLC10A1,MS4A1,GDF15,BCL11B,CCL5,SLC22A7,FCGR2B,AQP3,CCL2,SORBS1,PLIN2,LY6E,FABP5,PEMT,CCR1,GSTA4,HBB,GPAM,LDLR,PTH1R,BMPER,PPARGC1A,ABCB6,MT2A,SOCS3,AKR1C3,NDRG2,MBP,SCN7A,TRPM8,GPC3,CETP,MYC,FLVCR1,HDAC6,S…	298
Cellular Development, Cellular Growth and Proliferation, Hematological System Development and Function, Lymphoid Tissue Structure and Development	proliferation	proliferation of lymphocytes	6.39e-21	Decreased	-2.252		-1.549	ST6GAL1,SELL,KLRB1,IL13RA2,CDKN2C,HES1,CLEC4M,PTPRC,CD1D,LCK,EPHB1,EGR2,CD274,TXN,SKAP1,TIMD4,HLA-DPA1,PRKD1,IL2RB,IL4R,CLEC4G,THY1,JUNB,STAT3,MNDA,CSF2RB,CCL4,BHLHE40,PIK3CD,B3GNT5,SAC3D1,EPHA2,TNF,LCP2,TNFSF4,LAPTM5,GADD45B,IL1RL1,LEPR,MS4A1,IGLL1/IGLL5,HLA-DQA1,CCR2,CCL5,FCGR2B,KLF9,NFIL3,JUN,GADD45A,IGF1,CCL2,F2RL1,ADK,CD24,SERPINA1,TLR3,FCGR3A/FCGR3B,RGS2,KLRC4-KLRK1/KLRK1,IGKC,IKZF1,EGR1,CD…	163
Organismal Injury and Abnormalities, Reproductive System Disease	benign pelvic disease	benign pelvic disease	8.08e-21					SGK1,MT1H,MT1E,BCAT1,LCAT,TIMP2,IL2RB,APOBEC3B,MT1X,DCN,ITGA6,THY1,JUNB,PCK1,PTP4A1,CCL4,MEST,THBS2,PIK3CD,CYR61,TNF,ANK3,KIF20A,ZFP36,LEPR,SRD5A1,HLA-DQA1,DUSP2,MPPED2,ID1,NFIL3,JUN,CCL2,ALDH1A3,SORBS1,PLPP3,TOP2A,PDGFRA,SLC6A2,EGFR,CCR1,ANGPT1,EGR1,CDK1,STS,ATP2B2,FOS,SPRY2,PTGS2,PRKCB,MBP,CYP26A1,PTTG1,SLPI,MT1M,CD163,PBK,CETP,TNFRSF17,IL18R1,SLC22A1,MGLL,PRLR,BRCA1,IL1RAP,TEK,GZMA,PFKFB3,MT1G…	103
Cardiovascular Disease	peripheral vascular disease	peripheral vascular disease	8.28e-21		1.534		1.276	HCAR3,ST6GAL1,HTR2B,F2R,SGK1,XDH,HBA1/HBA2,AQP4,CECR1,CD1D,EGR2,TTLL7,BCHE,SERPINE1,SLCO2B1,ITGA4,FERMT2,TUBB2A,FAHD2A,THY1,P3H2,CSF2RB,CTSA,BTG2,TNF,HTATIP2,LAPTM5,IL1RL1,ARL4C,CKAP4,CCL5,CLEC2B,MPPED2,IGF1,BEX4,PDLIM5,SLC6A2,FCGR3A/FCGR3B,CD53,CCR1,ANGPT1,MAT1A,PACSIN2,ENG,HBB,LY96,NR4A2,LDLR,PTGS2,ADRA1A,PRKCB,TNIK,CD36,CXCL12,CD163,CYP2C19,NNMT,ETS2,SLC12A1,LSR,LPL,GULP1,PPID,SPP1,COL4A1,SAMS…	106
Cancer, Neurological Disease, Organismal Injury and Abnormalities	astrocytoma	astrocytoma	8.61e-21		-1.091		-1.136	CENPF,GLT8D2,VTN,FOLH1,CA12,CDKN2C,MKI67,EPHB1,PRG4,AJUBA,LUM,PLCB1,CXCL1,CD274,SERPINE1,SLCO2B1,GLT1D1,CSRP2,TSPYL5,CD109,RRM2,FGFR2,PEG3,TAT,STAT3,TFPI2,CSF2RB,CDH1,MS4A7,EPHA2,ECT2,TNF,COL3A1,UBE2C,AKAP12,HIST1H1C,SH3RF2,CNKSR2,GBP1,ARL4C,HLA-DQA1,KAZN,CCR2,ITGB8,PROM1,CDKN3,DTNA,ARRB1,IGF1,TOP2A,IGF1R,PDGFRA,LY6E,NCOR1,EGFR,ADAMTS13,SULT1C2,MECOM,ANGPT1,FGF14,ENG,EPHA3,NBEA,SLIT2,ID3,ASPA,LDL…	159
Cancer, Organismal Injury and Abnormalities	neoplasia	neoplasia of cells	9.69e-21		-1.373		-0.888	TTC30B,SELL,KIAA1462,IL13RA2,ELMSAN1,CCL20,KCNN2,DSE,CD1D,ELF3,AJUBA,CUX2,ARHGEF26,CYP2A6 (includes others),SYT17,CNTNAP3B,PTGIS,APOBEC3B,CLEC4G,FERMT2,ITGA6,DBH,CSF2RB,ADH1B,ARHGEF28,FOXF1,ECT2,KIF20A,HTATIP2,SH3RF2,GADD45B,IL1RL1,SSX3,COL15A1,C1R,SPON1,PANX2,LY6E,FABP5,NCOR1,GPC6,MECOM,GAS1,IGKC,CD69,ENG,CFHR4,GPAM,EDIL3,MSH2,PTH1R,SFN,MXRA5,CDKN2A,NAV2,NDRG2,EPHX2,GNPAT,SCN7A,GPC3,TKFC,CYFIP2,…	581
Cellular Movement	cellular infiltration	cellular infiltration	9.93e-21		-0.646		-0.343	SELL,F2R,SGK1,IL13RA2,LCAT,CD274,FGB,SERPINE1,ITGA4,IL2RB,RAB27A,IL4R,DCN,TKT,STAT3,JUNB,THBD,CSF2RB,CCL4,THBS2,PIK3CD,HRG,SFRP1,CYR61,EPHA2,TNF,LCP2,HAMP,TNFSF4,GBP1,IL1RL1,PTN,BCL11B,CCR2,CCL5,FCGR2B,JUN,ARRB1,GBA,F2RL1,CCL2,SOCS2,SERPINA1,TLR3,GJB2,EGFR,CCR1,REG3A,ADAMTS13,MAT1A,ENG,SLIT2,F3,TSLP,KITLG,CR1,LDLR,EDIL3,ANXA3,PTGS2,CYP2C8,SOCS3,CD36,FGL2,EPHX2,MBP,GPR18,CXCL12,RSPO3,NAAA,CYP1A2,P…	116
Cell Morphology	abnormal morphology	abnormal morphology of cells	1.09e-20					MYH10,EHD3,C1QA,CP,DSE,PTPRC,LAMC1,LCK,EPHB1,SOD2,LUM,ARHGEF26,CLEC4G,DPT,SEMA5A,ITGA6,FGFR2,VLDLR,CTSA,THBS2,PIK3CD,TNF,STEAP3,IGLL1/IGLL5,HLA-DQA1,CEBPD,CTHRC1,BCL11B,ITGB8,FCGR2B,COL15A1,DTNA,ARRB1,GADD45A,PLIN2,NCOR1,TLR3,PEMT,MECOM,GAS1,IGKC,IKZF1,ID3,BUB1,LDLR,CBS/CBSL,PPARGC1A,USH1C,CDKN2A,POU2AF1,PTTG1,MBP,GNPAT,TSC22D3,SC5D,MYC,CTNNA2,CYP1A2,ADGRG6,HOXA10,C8orf4,TEK,ITK,GLA,ATF3,SMAD9,GM…	244
Cardiovascular System Development and Function, Tissue Development	development	development of cardiovascular tissue	1.83e-20		-1.207		-0.482	HTR2B,F2R,XDH,VTN,LRG1,ADAMTS2,ARHGEF26,CXCL1,SERPINE1,PRKD1,TIMP2,IL4R,SEMA5A,FGFR2,THY1,ANXA2,STAT3,VLDLR,CYP4F2,ANGPTL1,SLC8A1,CYR61,TNF,ECM1,EPHA2,ECT2,VASH2,GBP1,PTN,SEMA6A,HMGB2,CCR2,ID1,JUN,F2RL1,CCL2,IGF1,PDGFRA,EGFR,ANGPT1,EGR1,ITGA2,ENG,AXL,F3,SEMA4D,NR4A2,BMPER,PTGS2,CTH,CDKN2A,EPHX2,CD36,CXCL12,CYP2C9,SDC4,MYC,PTK2,RHOB,TEK,ATOH8,CLEC1B,HOXA13,PFKFB3,SPP1,COL4A1,ADAMTS1,EGR3,STK39,MIR…	100
Organismal Injury and Abnormalities, Reproductive System Disease	endometriosis	endometriosis	1.98e-20					SGK1,MT1H,MT1E,BCAT1,LCAT,TIMP2,IL2RB,APOBEC3B,MT1X,DCN,ITGA6,THY1,JUNB,PCK1,PTP4A1,CCL4,MEST,THBS2,PIK3CD,CYR61,TNF,ANK3,KIF20A,ZFP36,LEPR,SRD5A1,HLA-DQA1,DUSP2,MPPED2,ID1,NFIL3,JUN,CCL2,ALDH1A3,SORBS1,PLPP3,PDGFRA,TOP2A,SLC6A2,EGFR,CCR1,ANGPT1,EGR1,CDK1,STS,ATP2B2,FOS,SPRY2,PTGS2,PRKCB,MBP,CYP26A1,PTTG1,SLPI,MT1M,CD163,PBK,CETP,TNFRSF17,IL18R1,SLC22A1,MGLL,BRCA1,IL1RAP,TEK,GZMA,PFKFB3,MT1G,SPP1…	102
Inflammatory Response	inflammatory response	inflammatory response	2.56e-20	Decreased	-3.733		-2.693	SELL,F2R,VTN,CCL20,CLEC4M,CD1D,ITGA9,LUM,CXCL1,TXN,SERPINE1,TIMD4,MCL1,ITGA4,PTGIS,IL4R,RAB27A,LECT2,ANXA2,STAT3,THBD,SPON2,S1PR3,KLKB1,CCL4,THBS2,IL10RA,PIK3CD,SFRP1,FOXF1,ECM1,EPHA2,TNF,TNFSF4,ZFP36,IL1RL1,PTN,CEBPD,CCL14,CCR2,CCL5,FCGR2B,C1QTNF3,NFIL3,LYZ,GADD45A,IGF1,CCL2,F2RL1,PLIN2,PGLYRP2,NPW,SERPINA1,TLR3,EGFR,CCR1,KLRC4-KLRK1/KLRK1,ADAMTS13,REG3A,MECOM,ANGPT1,EGR1,CD69,ITGA2,ENG,DEFB1,SL…	171
Cancer, Organismal Injury and Abnormalities, Respiratory Disease	non small cell lung adenocarcinoma	non small cell lung adenocarcinoma	2.76e-20		-1.212		-1.934	SVEP1,SNTG1,KIAA1462,ARAP2,FOLH1,ELMSAN1,CCNB2,LAMC1,LCK,EPHB1,SOD2,ELF3,AJUBA,FRAS1,LUM,CUX2,PRKD1,APOBEC3B,AMACR,IL4R,RRM2,FGFR2,STAT3,CDH1,LRRN3,ST6GAL2,PRELP,SQSTM1,TRIM22,ECT2,UBE2C,NME1,HTATIP2,GADD45B,CPD,C9,HLA-DQA1,GADD45A,LY6E,NCOR1,GPC6,SERPINA4,CLDN10,MECOM,GAS1,IKZF1,EPHA3,MAGEC2,GPAM,MAD2L1,NR4A2,EDIL3,MSH2,VMP1,MXRA5,TARP,CDKN2A,KIF23,NAV2,GNPAT,SCN7A,TRPM8,THSD7A,KNTC1,GLYR1,STAB2…	225
Inflammatory Response	inflammation	inflammation of body cavity	2.97e-20	Increased	4.302		3.075	MYH10,SELL,KLRB1,XDH,IL13RA2,C1QA,HBA1/HBA2,PTPRC,GSTZ1,CD1D,LCK,ELF3,SOD2,FABP1,CXCL1,CD274,FBXO32,SERPINE1,PRKD1,IL2RB,ITGA4,SPINK1,IL4R,CLEC4G,GUCY1A3,SLC22A4,MPC1,LECT2,DCN,TKT,ANGPTL6,FGFR2,JUNB,STAT3,PLD1,TBCE,CSF2RB,CDH1,CCL4,THBS2,IL10RA,PIK3CD,CYP2B6,SQSTM1,CYR61,SLC8A1,TNF,LCP2,COL3A1,MME,AKAP12,COL4A5,GADD45B,SLC10A1,ZFP36,IL1RL1,MS4A1,HLA-DQA1,KAZN,CCR2,ITGB8,CCL5,FCGR2B,NFIL3,JUN,GAD…	197
Cell Death and Survival	survival	cell survival	3.6e-20	Decreased	-2.753		-0.466	SELL,XDH,ASS1,IGF2BP3,PTPRC,LCK,SOD2,ELF3,CXCL1,PPM1A,SERPINE1,PRKD1,IL4R,RRM2,FGFR2,STAT3,CSF2RB,CDH1,CCL4,BTG2,THBS2,PIK3CD,SQSTM1,TNF,NME1,HTATIP2,GADD45B,GDF15,SEMA6A,HSPB8,CEBPD,CCR2,CCL5,NUF2,TTK,AQP3,DUSP5,ARRB1,CCL2,GADD45A,ANTXR2,TLR3,FCGR3A/FCGR3B,CCR1,MECOM,ENG,HBB,FOS,MAD2L1,NR4A2,MSH2,PTH1R,CTH,SFN,ID4,AMIGO2,PTGR1,PPARGC1A,ABCB6,CDKN2A,SOCS3,PCDH18,NDRG2,MBP,KLF6,TRPM8,GPC3,TSC22D3,…	265
Developmental Disorder, Organismal Injury and Abnormalities	congenital malformation	congenital malformation of genitourinary system	4.03e-20		1.97	bias	0.859	SRD5A2,COL14A1,HTR2B,SGK1,CA12,CP,FRMD6,ADAMTS2,PTPRC,LAMC1,FRAS1,TIMP2,CCNE2,IL4R,CDKN1C,FGFR2,VLDLR,KRT19,ADH1B,FGA,COL3A1,FHL1,PPP1R3C,FILIP1L,FSTL1,IGF1,F2RL1,ALDH1A3,IGF1R,DSTYK,EGFR,ANGPT1,ACOX1,SAA4,ZFPM2,SPRY2,GPX2,TAGLN,PTGS2,CEP41,TCF21,EPHB2,PTTG1,PBX1,MELK,TSC22D3,MYC,CYP1A2,PDE7B,ETS2,HOXA10,HOXA13,KIF14,SPP1,SAMSN1,C1S,LCN2,RGS4,GSN,FYB,CCNB1,IGF2,MATN2,ALDH1A2,IRF8,ESR1,AGTR1,LOX,G…	98
Connective Tissue Development and Function, Tissue Morphology	quantity	quantity of connective tissue	4.79e-20	Decreased	-2.152		-1.576	PLIN1,LIPC,GCGR,F2R,XDH,IL13RA2,HBA1/HBA2,PTPRC,SOD2,EGR2,LCAT,CCBE1,SERPINE1,MOGAT2,IL2RB,AMACR,RAB27A,CLEC4G,DPT,ACACB,DCN,TKT,ANGPTL6,FGFR2,PCK1,JUNB,DBH,ACADL,IRS1,SQSTM1,SAC3D1,SLC8A1,TNF,STEAP3,SLC4A4,IL1RL1,LEPR,GDF15,CEBPD,CCR2,ID1,FSTL1,NFIL3,JUN,CCL2,IGF1,PLIN2,FABP5,NCOR1,EGFR,IKZF1,EGR1,HBB,ASPA,ATP2B2,KITLG,FOS,LDLR,MSH2,DOCK8,SPRY2,PTH1R,FEN1,ID4,PRKCB,PPARGC1A,CDKN2A,CFD,PER1,SOCS3…	135
Cellular Movement	migration	migration of tumor cell lines	5.26e-20	Decreased	-2.928		-1.527	ST6GAL1,MYH10,F2R,VTN,XDH,HMMR,IGF2BP3,CCL20,DAB1,DSE,SCNN1A,EPHB1,LCK,FHL2,SOD2,LYVE1,SERPINE1,PRKD1,ITGA4,TIMP2,FBLN5,TDO2,DCN,SEMA5A,ITGA6,FGFR2,ANXA2,STAT3,PLD1,S1PR3,CDH1,KRT19,IRS1,THBS2,CYR61,FGA,EPHA2,ECT2,TNF,MME,AKAP12,NME1,HTATIP2,LEPR,GDF15,PTN,GALNT2,CCR2,CCL5,ENAH,CDKN3,ID1,DUSP5,ARRB1,JUN,CCL2,IGF1,F2RL1,CTBP2,IGF1R,PDGFRA,ACSL4,CD24,SERPINA1,ASPH,TACSTD2,EGFR,KLRC4-KLRK1/KLRK1,TBX…	161
Cardiovascular System Development and Function, Tissue Development	development	development of endothelial tissue	6.24e-20		-1.029		-0.326	CDKN2A,HTR2B,F2R,CD36,EPHX2,XDH,VTN,LRG1,CXCL12,CYP2C9,SDC4,ADAMTS2,MYC,PTK2,RHOB,ARHGEF26,CXCL1,SERPINE1,PRKD1,TEK,TIMP2,ATOH8,CLEC1B,HOXA13,PFKFB3,IL4R,COL4A1,SPP1,ADAMTS1,STK39,EGR3,SEMA5A,THY1,FGFR2,ANXA2,VLDLR,CYP4F2,MIR17HG,ANGPTL1,IL18,IGF2,ALDH1A2,CYR61,SLC8A1,ECT2,TNF,ECM1,EPHA2,ARG1,VASH2,GBP1,APOH,SEMA6A,PTN,TERT,TBXA2R,HMGB2,CCR2,FGF13,NRG1,ID1,HMOX1,JUN,ANGPTL4,IGF1,CCL2,F2RL1,RGS5,T…	98
Lipid Metabolism, Small Molecule Biochemistry	synthesis	synthesis of lipid	6.55e-20	Decreased	-3.255		-1.803	SRD5A2,PLIN1,HTR2B,LIPC,SLC27A2,VTN,DAB1,NR4A3,SCD5,LCAT,RDH16,FABP1,PLCB1,CXCL1,TXN,MOGAT2,PRKD1,PTGIS,AMACR,RAB27A,ACACB,ITGA6,STAT3,PLD1,CYP4F2,S1PR3,ACADL,AKR1D1,PIK3CD,B3GNT5,TNF,CYP39A1,ISX,SRD5A1,LEPR,GDF15,CCL5,FCGR2B,AVPR1A,GGPS1,C1QTNF3,GBA,IGF1,CCL2,F2RL1,GREM2,SORBS1,ALDH1A3,PLIN2,GPLD1,CTBP2,IGF1R,ACSL4,FABP5,SERPINA1,TLR3,PEMT,PON3,EGFR,RGS2,ABHD5,ANGPT1,EGR1,HBB,STS,ASPA,KITLG,FOS,…	165
Tissue Morphology	morphology	morphology of connective tissue	7.97e-20					COL14A1,PLIN1,GCGR,F2R,HBA1/HBA2,PCOLCE,DSE,PTPRC,RDH16,LUM,SERPINE1,ITGA4,PTGIS,SLC2A5,IL4R,DPT,ACACB,FBLN5,DCN,TKT,ANGPTL6,PCK1,JUNB,VLDLR,MEST,IRS1,GPR65,THBS2,SLC8A1,TNF,LCP2,STEAP3,HIST1H1C,ZFP36,LEPR,GDF15,CEBPD,BCL11B,AVPR1A,ID1,TRIB1,FSTL1,ARRB1,GBA,GADD45A,IGF1,SORBS1,PLIN2,ADAMTS13,MECOM,F3,KIF3A,KITLG,GPAM,LDLR,CBS/CBSL,SPRY2,PTH1R,BMPER,PTGS2,PRKCB,PPARGC1A,INSIG1,CD36,PTTG1,CYP26A1,P…	144
Cellular Movement	cell movement	cell movement of tumor cell lines	9.15e-20	Decreased	-2.761		-1.311	ST6GAL1,MYH10,SELL,F2R,VTN,HMMR,XDH,IGF2BP3,CCL20,DAB1,DSE,LIFR,SCNN1A,EPHB1,LCK,FHL2,SOD2,LYVE1,SERPINE1,PRKD1,TIMP2,ITGA4,RAB27A,FBLN5,TDO2,DCN,SEMA5A,FERMT2,ITGA6,FGFR2,ANXA2,STAT3,THBD,PLD1,S1PR3,CDH1,CCL4,NRCAM,KRT19,IRS1,THBS2,ARHGEF28,PIK3CD,SQSTM1,CYR61,FGA,EPHA2,ECT2,TNF,MME,AKAP12,NME1,HTATIP2,LEPR,GDF15,PTN,GALNT2,CCL14,CCR2,CCL5,ENAH,CDKN3,ID1,DUSP5,ARRB1,JUN,IGF1,CCL2,F2RL1,CTBP2,IGF…	183
Cancer, Gastrointestinal Disease, Organismal Injury and Abnormalities	gastrointestinal tract cancer	metastatic gastrointestinal tract cancer	1.12e-19					TNIK,TCF21,CDKN2A,DLGAP5,SLC7A11,F2R,AKR1C3,CD36,PTTG1,NCAPG,SLPI,CXCL12,CDKN2C,SLC38A6,PBK,PCOLCE,GREB1,HOXA10,PDZRN3,SERPINE1,TEK,GCH1,PAPPA,COL4A1,TUBB2A,LCN2,RRM2,FGFR2,RGS4,PEG3,PAPSS2,TUBE1,ACKR3,MEST,IRS1,MEIS1,LAMA3,GLUL,FOXF1,CYR61,EPHA2,STEAP3,ARG1,MME,KIF20A,ANK3,ID2,SRPX,EPB41L3,FLRT2,GDF15,CEBPD,HMGB2,BCL2,C1R,HMOX1,CCL2,GREM2,THBS1,BEX4,PLPP3,TOP2A,PDGFRA,GATA6,FCGR3A/FCGR3B,EGFR,AK…	80
Cancer, Organismal Injury and Abnormalities	cancer	cancer of cells	1.16e-19		-0.914		-0.704	TTC30B,SELL,KIAA1462,IL13RA2,ELMSAN1,CCL20,KCNN2,DSE,CD1D,ELF3,AJUBA,CUX2,ARHGEF26,CYP2A6 (includes others),SYT17,CNTNAP3B,PTGIS,APOBEC3B,CLEC4G,FERMT2,ITGA6,DBH,CSF2RB,ADH1B,ARHGEF28,FOXF1,ECT2,KIF20A,HTATIP2,SH3RF2,GADD45B,IL1RL1,SSX3,COL15A1,C1R,SPON1,PANX2,LY6E,FABP5,NCOR1,GPC6,MECOM,GAS1,IGKC,CD69,ENG,CFHR4,GPAM,EDIL3,MSH2,PTH1R,MXRA5,CDKN2A,NAV2,NDRG2,EPHX2,GNPAT,SCN7A,GPC3,CYFIP2,LSR,TEK,T…	564
Cell-To-Cell Signaling and Interaction, Hematological System Development and Function, Immune Cell Trafficking, Inflammatory Response	activation	activation of leukocytes	1.18e-19	Decreased	-4.262		-3.036	ST6GAL1,SELL,KLRB1,VTN,C1QA,CLEC4M,PTPRC,CD1D,NR4A3,LCK,EGR2,KLRC2,NLRC3,CXCL1,CD274,TIMD4,HLA-DPA1,IL2RB,ITGA4,IL4R,RAB27A,CLEC4G,LECT2,THY1,ANXA2,STAT3,SPON2,KLKB1,CSF2RB,CCL4,BHLHE40,PIK3CD,SFRP1,TNF,LCP2,TNFSF4,LAPTM5,IL1RL1,KLRF1,HSPB8,HLA-DQA1,BCL11B,CCR2,CCL5,FCGR2B,NFIL3,IGHG3,GADD45A,IGF1,CCL2,F2RL1,HLA-DRA,PGLYRP2,SOCS2,TLR3,FCGR3A/FCGR3B,KLRC4-KLRK1/KLRK1,REG3A,ANGPT1,CD69,AXL,TSLP,CXC…	155
Cancer, Hematological Disease, Immunological Disease, Organismal Injury and Abnormalities	leukemia	leukemia	1.35e-19		-0.481		-0.464	MYH10,SVEP1,PAPLN,LIPC,KIAA1462,XDH,FOLH1,GAREM1,GBP5,RNF125,DAB1,PTPRC,LCK,SLCO6A1,FRAS1,GPATCH2,CUX2,CYP2A6 (includes others),HOOK1,CNTNAP3B,TIMD4,HLA-DPA1,ITGA4,PTGIS,MTMR11,SEMA5A,ITGA6,RRM2,FGFR2,STAT3,DCTD,UNC93A,CSF2RB,CDH1,CCL4,ST6GAL2,BTG2,THBS2,ARHGEF28,ADH1B,PIK3CD,HRG,TRIM22,FOXF1,ARHGEF37,TNF,UBE2C,ANK3,CYP39A1,SH3RF2,COL4A5,IL1RL1,MS4A1,CPD,SSX3,HLA-DQA1,ZDHHC11,BCL11B,FCGR2B,IFIT1,…	381
Cell-To-Cell Signaling and Interaction, Hematological System Development and Function	activation	activation of blood cells	1.55e-19	Decreased	-4.514		-3.324	ST6GAL1,SELL,F2R,KLRB1,VTN,C1QA,CLEC4M,PTPRC,CD1D,NR4A3,LCK,EGR2,KLRC2,NLRC3,CXCL1,CD274,TIMD4,HLA-DPA1,IL2RB,ITGA4,IL4R,RAB27A,CLEC4G,LECT2,THY1,ANXA2,STAT3,THBD,SPON2,KLKB1,CSF2RB,CCL4,BHLHE40,PIK3CD,HRG,SFRP1,TNF,LCP2,TNFSF4,LAPTM5,IL1RL1,KLRF1,HSPB8,HLA-DQA1,BCL11B,CCR2,CCL5,FCGR2B,NFIL3,IGHG3,GADD45A,IGF1,CCL2,F2RL1,HLA-DRA,PGLYRP2,PDGFRA,SOCS2,TLR3,FCGR3A/FCGR3B,KLRC4-KLRK1/KLRK1,ADAMTS13,R…	163
Embryonic Development, Organ Development, Organismal Development	development	development of lymphatic system	2.87e-19	Decreased	-5.603		-4.123	THEMIS2,IL13RA2,CCNB2,HES1,CLEC4M,PTPRC,CD1D,LCK,EPHB1,FHL2,ELF3,EGR2,BCHE,RFTN1,CXCL1,CCBE1,CD274,LYVE1,PRKD1,IL2RB,MCL1,ITGA4,IL4R,JUNB,STAT3,DBH,CSF2RB,BHLHE40,IL10RA,PIK3CD,B3GNT5,SFRP1,CYR61,EPHA2,TNF,LCP2,TNFSF4,GADD45B,NTN4,IL1RL1,LEPR,IGLL1/IGLL5,HLA-DQA1,BCL11B,CCR2,ITGB8,CCL5,FCGR2B,AVPR1A,CHEK1,ID1,NFIL3,ARRB1,JUN,IGF1,IGF1R,PGLYRP2,SOCS2,NCOR1,TLR3,EGFR,CCR1,ANGPT1,IGKC,IKZF1,EGR1,CD6…	159
Cell Death and Survival	cell death	cell death of immune cells	4.87e-19		-0.232		0.152	ST6GAL1,F2R,C1QA,HES1,PTPRC,NR4A3,LCK,SOD2,CXCL1,CD274,IL2RB,MCL1,ITGA4,LECT2,DCN,STAT3,CSF2RB,CCL4,IRS1,THBS2,PIK3CD,TNF,HIST1H1C,NME1,GADD45B,IL1RL1,LEPR,MS4A1,BCL11B,CCL5,FCGR2B,CHEK1,NFIL3,LYZ,CD5L,ARRB1,JUN,IGF1,CCL2,TOP2A,ANTXR2,PDGFRA,TLR3,FCGR3A/FCGR3B,EGFR,KLRC4-KLRK1/KLRK1,IKZF1,EGR1,CD69,TSLP,ID3,CDK1,KITLG,STAT4,FOS,GPAM,SEMA4D,LDLR,MSH2,DOCK8,SFN,PRKCB,CDKN2A,POU2AF1,FGL2,SLPI,CXCL12…	146
Cancer, Organismal Injury and Abnormalities	liquid tumor	liquid tumor	5.87e-19		-0.172		-0.18	KIAA1462,GAREM1,DAB1,LCK,CUX2,CYP2A6 (includes others),CNTNAP3B,PTGIS,ITGA6,CSF2RB,THBS2,ADH1B,ARHGEF28,ARHGEF37,FOXF1,TRIM22,UBE2C,SH3RF2,COL4A5,IL1RL1,SSX3,CPD,LY6E,NCOR1,GPC6,TP53TG3B (includes others),MECOM,IGKC,RNF157,CFHR4,MSH2,CDKN2A,NAV2,EPHX2,TRPM8,IL18R1,SACS,C8orf4,VNN2,IL1RAP,TEK,PHYHIPL,TJP2,ESRP1,SMAD9,SAMSN1,LCN2,KLHL23/PHOSPHO2-KLHL23,AURKA,FYB,AKR1B10,TXNRD1,MIR17HG,FAM26F,HSPB1,…	390
Cancer, Gastrointestinal Disease, Organismal Injury and Abnormalities	malignant neoplasm of digestive system	metastatic malignant neoplasm of digestive system	6.5e-19					TNIK,TCF21,CDKN2A,DLGAP5,SLC7A11,F2R,AKR1C3,CD36,PTTG1,NCAPG,SLPI,CXCL12,CDKN2C,SLC38A6,PBK,PCOLCE,GREB1,HOXA10,PDZRN3,SERPINE1,SLCO1B3,TEK,GCH1,PAPPA,COL4A1,TUBB2A,LCN2,RRM2,FGFR2,RGS4,PEG3,PAPSS2,TUBE1,ACKR3,MEST,IRS1,MEIS1,LAMA3,GLUL,FOXF1,CYR61,EPHA2,STEAP3,ARG1,MME,KIF20A,ANK3,ID2,SRPX,EPB41L3,FLRT2,GDF15,CEBPD,HMGB2,BCL2,C1R,HMOX1,CCL2,GREM2,THBS1,BEX4,PLPP3,TOP2A,PDGFRA,GATA6,FCGR3A/FCGR3B…	81
Developmental Disorder, Organismal Injury and Abnormalities, Renal and Urological Disease	congenital anomalies of kidney and urinary tract	congenital anomalies of kidney and urinary tract	7.07e-19		1.948		1.139	SRD5A2,TCF21,COL14A1,HTR2B,SGK1,EPHB2,PBX1,CA12,MELK,CP,FRMD6,ADAMTS2,MYC,LAMC1,PTPRC,PDE7B,FRAS1,TIMP2,HOXA13,KIF14,IL4R,SPP1,SAMSN1,C1S,LCN2,FGFR2,RGS4,VLDLR,FYB,GSN,CCNB1,IGF2,MATN2,KRT19,ALDH1A2,ADH1B,IRF8,FGA,AGTR1,COL3A1,LOX,FHL1,GLIS3,GEM,PPP1R3C,ANTXR1,FILIP1L,CHRM3,ACAA2,BCL2,SSPN,FGF13,FSTL1,HMOX1,CCNA2,AEBP1,IGF1,F2RL1,TIMP1,ALDH1A3,GFRA1,DSTYK,EGFR,ANGPT1,FEZ1,ACADSB,OLFM1,PKHD1,SAA4,…	79
Cancer, Hematological Disease, Organismal Injury and Abnormalities	B-cell neoplasm	B-cell neoplasm	7.49e-19	Decreased	-2.351		-2.647	SVEP1,TOMM40L,SGK1,XDH,KCNJ16,CCNB2,CDKN2C,MKI67,GPSM2,LIFR,PTPRC,CECR1,PEG10,EGR2,RFTN1,CYP2A6 (includes others),MCL1,TIMP2,IL4R,DPT,GRK3,SEMA5A,TUBB2A,FGFR2,STAT3,EMB,CCDC113,H2AFX,BTG2,PIK3CD,TNF,STEAP3,COL3A1,MME,HIST1H1C,RAB25,FHL1,COL4A5,ANKFN1,NEB,ABI3BP,MS4A1,C9,IGLL1/IGLL5,CEBPD,HLA-DQA1,FILIP1L,FCGR2B,DUSP2,EIF4E3,ENAH,IGF1,PLPP3,CTBP2,TOP2A,PDGFRA,SOCS2,LIPG,SERPINA1,CFP,FCGR3A/FCGR3B,…	143
Cellular Development, Cellular Function and Maintenance, Cellular Growth and Proliferation	assembly	assembly of cells	7.91e-19		-0.716		0.017	CDKN2A,HTR2B,F2R,CD36,VTN,XDH,EPHX2,LRG1,CXCL12,CYP2C9,SDC4,PANX1,ADAMTS2,MYC,PTK2,ARHGEF26,CXCL1,SERPINE1,PRKD1,TEK,TIMP2,HOXA13,CLEC1B,ATOH8,PFKFB3,IL4R,COL4A1,ADAMTS1,STK39,EGR3,SEMA5A,THY1,FGFR2,ANXA2,VLDLR,CYP4F2,MIR17HG,ANGPTL1,IL18,IGF2,ALDH1A2,CYR61,SLC8A1,ECM1,ECT2,TNF,ARG1,VASH2,GBP1,APOH,SEMA6A,TBXA2R,TERT,PTN,HMGB2,CCR2,FGF13,NRG1,ID1,HMOX1,ANGPTL4,JUN,IGF1,CCL2,RGS5,F2RL1,THBS1,HGF,P…	95
Embryonic Development, Organismal Development	development	development of body axis	1.29e-18		-0.255		0.635	NKD1,MYH10,CP,DAB1,LAMC1,LCK,EPHB1,SOD2,EGR2,FRAS1,LUM,SERPINE1,ITGA4,DPT,SEMA5A,ITGA6,FGFR2,STAT3,VLDLR,THBS2,BTG2,HRG,FOXF1,TULP3,TNF,ANK3,HS2ST1,SEMA6A,HSPB8,CEBPD,CTHRC1,BCL11B,CCR2,CCL2,NCOR1,TLR3,ASPH,MECOM,DISC1,GAS1,IKZF1,ID3,FOS,MTHFD1L,NR4A2,LDLR,CBS/CBSL,BMPER,ID4,USH1C,CDKN2A,ABCB6,TCF21,LHX2,EPHX2,CYP26A1,GNPAT,GPC3,MYC,FLVCR1,CTNNA2,HOXA10,CXCL14,HOXA13,SMAD9,LCN2,PCSK6,AURKA,TLR2,H…	202
Cancer, Organismal Injury and Abnormalities	connective tissue tumor	connective tissue tumor	1.31e-18	Decreased	-2.454		-2.579	MYH10,COL14A1,ASS1,HMMR,FOLH1,SULT1A2,DSE,PTPRC,LCK,SERPINE1,ART4,ALDH3A1,AMACR,CCNE2,IL4R,ACACB,SEMA5A,RRM2,FGFR2,STAT3,DBH,PLD1,SSX2/SSX2B,CDH1,CTSA,HRG,FOXF1,CYP2B6,TRIM22,TNF,UBE2C,ANK3,CYP39A1,COL4A5,IL1RL1,GDF15,ETFDH,CCR2,TTK,COL15A1,GGPS1,SORBS1,CTBP2,ANTXR2,SERPINA1,LURAP1L,TLR3,FCGR3A/FCGR3B,DISC1,ENG,BUB1,MCM3,FOS,LDLR,MSH2,SULT1A1,PTH1R,TAGLN,KYNU,PPARGC1A,CDKN2A,KIF23,CYP3A7,ACSM2A,A…	245
Neurological Disease, Organismal Injury and Abnormalities	epileptic seizure	epileptic seizure	1.38e-18		1.982		1.713	CH25H,MCM6,SOCS3,RGS1,HBA1/HBA2,HES1,C1QB,NR4A3,EGR2,MCL1,ATF3,IER2,EGR3,SLC1A1,JUNB,PTP4A1,FOSB,DUSP1,CYR61,ID2,GADD45B,ZFP36,GADD45G,MIR22HG,CEBPD,SLC2A3,DUSP2,C11orf96,HMOX1,TRIB1,DTNA,NFIL3,DUSP5,GABRB3,JUN,ANGPTL4,GADD45A,GFRA1,SRGN,NAMPT,ERRFI1,SLC25A25,CCR1,RGS2,CXCR4,EGR1,GABBR1,HBB,FOS,LDLR,SPRY2,PTGS2,CEMIP	53
Cardiovascular System Development and Function, Cellular Development, Cellular Function and Maintenance, Cellular Growth and Proliferation, Organismal Development, Tissue Development	development	endothelial cell development	1.67e-18		-0.849		-0.144	CDKN2A,HTR2B,F2R,CD36,VTN,XDH,EPHX2,LRG1,CXCL12,CYP2C9,SDC4,ADAMTS2,MYC,PTK2,ARHGEF26,CXCL1,SERPINE1,PRKD1,TEK,TIMP2,HOXA13,CLEC1B,ATOH8,PFKFB3,IL4R,COL4A1,ADAMTS1,STK39,EGR3,SEMA5A,THY1,FGFR2,ANXA2,VLDLR,CYP4F2,MIR17HG,ANGPTL1,IL18,IGF2,ALDH1A2,CYR61,SLC8A1,ECM1,ECT2,TNF,ARG1,VASH2,GBP1,APOH,SEMA6A,TBXA2R,TERT,PTN,HMGB2,CCR2,FGF13,NRG1,ID1,HMOX1,ANGPTL4,JUN,IGF1,CCL2,RGS5,F2RL1,THBS1,HGF,PDGFRA,…	94
Renal and Urological System Development and Function	morphology	morphology of urinary system	1.77e-18					TCF21,EHD3,FAT1,CD36,CYP26A1,XDH,PBX1,SDC4,GPC3,LAMC1,GSTZ1,LCAT,GCNT3,SLC12A1,FRAS1,RDH16,CXCL14,SLC2A9,CFI,SERPINE1,PTGIS,GLA,SPP1,ADAMTS1,DCN,TKT,ITGA6,FGFR2,HELLS,MUT,PANK1,IGF2,BHLHE40,IRS1,SLC37A4,CACNA2D1,PTPRS,INTU,ESR1,AGTR1,HSD17B2,SPTBN1,ID2,GLIS3,ZFP36,FAT4,HS2ST1,GDF15,DACT1,FCGR2B,CHRM3,BCL2,SLC19A3,HMOX1,FSTL1,ANGPTL4,GADD45A,IGF1,THBS1,AGPAT2,GFRA1,PDGFRA,CFH,PTGER4,TK1,HSPA4L,EGF…	82
Neurological Disease, Skeletal and Muscular Disorders	neuromuscular disease	neuromuscular disease	1.86e-18		-0.277		-0.478	GPD1,HTR2B,SGK1,LRG1,MT1H,CA12,PCDH7,CP,AQP4,MT1E,LIFR,PTPRC,EGR2,KLRC2,ITIH4,BCHE,PLCB1,CXCL1,EML1,TXN,ALDH6A1,IL2RB,ITGA4,CDKN1C,MPC1,CSRP2,SEMA5A,MT1X,RRM2,ETNPPL,THY1,ANXA2,JUNB,TBCE,BASP1,CCL4,NRCAM,BHLHE40,SQSTM1,TNF,GNAL,SORL1,CA2,NME1,MAP2,INPP1,GBP1,SRD5A1,MS4A1,C9,CTNNA3,HLA-DQA1,KAZN,HMGB2,CCAR2,BCL11B,CCL5,FCGR2B,DTNA,IFIT1,DUSP5,STOM,ARRB1,JUN,GBA,GADD45A,IGF1,CCL2,F2RL1,HLA-DRA,TOP2…	183
Cancer, Gastrointestinal Disease, Organismal Injury and Abnormalities	metastatic colorectal cancer	metastatic colorectal cancer	2.31e-18					TNIK,TCF21,CDKN2A,DLGAP5,SLC7A11,F2R,AKR1C3,CD36,NCAPG,SLPI,CXCL12,CDKN2C,SLC38A6,PBK,PCOLCE,GREB1,HOXA10,PDZRN3,SERPINE1,TEK,GCH1,PAPPA,COL4A1,LCN2,RRM2,FGFR2,RGS4,PEG3,PAPSS2,ACKR3,MEST,IRS1,MEIS1,LAMA3,GLUL,FOXF1,EPHA2,STEAP3,ARG1,MME,KIF20A,ANK3,ID2,SRPX,EPB41L3,FLRT2,GDF15,CEBPD,HMGB2,C1R,HMOX1,CCL2,GREM2,THBS1,BEX4,PLPP3,PDGFRA,GATA6,FCGR3A/FCGR3B,EGFR,AKR1C1/AKR1C2,BEX1,OLFML3,PLSCR4,HCLS1…	73
Neurological Disease	movement disorder	Movement Disorders	2.32e-18		1.256		0.005	LRG1,MT1H,CCDC88C,CP,DAB1,MT1E,SOD2,EGR2,LUM,SERPINE1,ALDH6A1,SEMA5A,ETNPPL,ANXA2,VLDLR,DBH,CTSA,CCL4,MEIS1,SQSTM1,TNF,ANK3,NME1,GBP1,C9,HLA-DQA1,BCL11B,CCL5,DTNA,DUSP5,ARRB1,GADD45A,LY6E,SERPINA1,GAS1,ID3,SLC16A9,GPAM,FOS,NR4A2,LDLR,ID4,TARP,ADRA1A,PPARGC1A,MT2A,NDRG2,EPHX2,MBP,ENO3,SCN7A,MT1M,HMGCS2,TSC22D3,IL18R1,MYC,FLVCR1,SACS,CYFIP2,LPL,MYEF2,LCN2,LAMA2,IGFALS,HELLS,DIRAS2,CNGA1,FOSB,NPC1,I…	211
Cancer, Gastrointestinal Disease, Organismal Injury and Abnormalities	gastroesophageal adenocarcinoma	gastroesophageal adenocarcinoma	2.96e-18					COL14A1,SNTG1,EHD3,KIAA1462,FOLH1,IGF2BP3,ELMSAN1,CLSTN2,DAB1,PTPRC,LAMC1,SLCO6A1,EGR2,ALDOB,CYP2A6 (includes others),ALDH3A1,TRIM71,ITGA4,PTGIS,MTMR11,FGFR2,ACOT12,CFHR3,TFPI2,PLAG1,UNC93A,CDH1,ST6GAL2,PIK3CD,FOXF1,TRIM22,UBE2C,ANK3,C9,HLA-DQA1,CTHRC1,TTK,LY6E,KIF2C,IKZF1,ENG,EPHA3,MAGEC2,CFHR4,GPAM,WIPF1,F9,NR4A2,LDLR,CBS/CBSL,SLC25A18,SULT1A1,VMP1,MXRA5,TARP,KYNU,ADRA1A,CDKN2A,TAF1A,LHX2,PCDH1…	238
Cancer, Organismal Injury and Abnormalities, Skeletal and Muscular Disorders	muscle tumor	muscle tumor	2.96e-18		-0.927		-1.185	MYH10,ASS1,HMMR,FOLH1,SULT1A2,DSE,PTPRC,SOD2,ART4,ALDH3A1,SLC2A5,AMACR,IL4R,DPT,ACACB,TSPAN12,SEMA5A,FERMT2,FGFR2,DBH,PLD1,CDH1,ADH1B,HRG,FOXF1,CYP2B6,UBE2C,ANK3,CYP39A1,IL1RL1,GDF15,HLA-DQA1,TTK,IFIT1,SORBS1,CTBP2,SERPINA1,TLR3,FCGR3A/FCGR3B,DISC1,FOS,NR4A2,LDLR,SULT1A1,TARP,PTGR1,ADRA1A,KYNU,PPARGC1A,CDKN2A,KIF23,CYP3A7,SOCS3,ACSM2A,AKR1C3,EPHX2,PTTG1,SCN7A,TLR8,CD163,CETP,MYC,SNRPN,LPL,CXCL14,…	214
Cancer, Gastrointestinal Disease, Organismal Injury and Abnormalities	gastroesophageal cancer	gastroesophageal cancer	2.97e-18					ST6GAL1,COL14A1,SNTG1,EHD3,KIAA1462,HMMR,IGF2BP3,FOLH1,ELMSAN1,CLSTN2,DAB1,DSE,LAMC1,PTPRC,SLCO6A1,EGR2,ALDOB,CYP2A6 (includes others),SERPINE1,ALDH3A1,TRIM71,ITGA4,PTGIS,MTMR11,FGFR2,ACOT12,STAT3,CFHR3,VLDLR,TFPI2,PLAG1,UNC93A,CDH1,ST6GAL2,PIK3CD,TRIM22,FOXF1,TNF,UBE2C,ANK3,MS4A1,C9,HLA-DQA1,CTHRC1,FILIP1L,TTK,PANX2,ANTXR2,LY6E,SERPINA1,KIF2C,C11orf54,IKZF1,ENG,EPHA3,MAGEC2,CFHR4,GPAM,F9,WIPF1,N…	309
Cell-To-Cell Signaling and Interaction, Hematological System Development and Function, Immune Cell Trafficking	adhesion	adhesion of immune cells	3.5e-18	Decreased	-4.177		-2.957	MRC1,RGS1,PER1,CHST4,SELL,F2R,CD36,VTN,CXCL12,CCL20,C1QA,PANX1,CLEC4M,MYC,PTPRC,LCK,RHOB,STAB1,PLCB1,CXCL1,TXN,SKAP1,SERPINE1,ITK,MARCO,ITGA4,MIF,SPP1,DCN,ITGA6,THY1,FYB,THBD,FPR1,SPON2,IL33,TLR2,KLKB1,CSF2RB,CDH1,CCL4,ORM1,THBS2,CD14,PIK3CD,FGA,TNF,LCP2,IL6ST,MSR1,APOH,GDF15,TERT,CCL5,CCL3,SH2D1A,CCL2,THBS1,HGF,PODXL,LIPG,SERPINA1,S100A8,STX4,MAP2K1,CCL19,FCGR3A/FCGR3B,PTGER4,CCR1,ADAMTS13,ANGPT…	93
Organismal Development	size	size of body	3.8e-18	Decreased	-4.506	bias	-1.345	MYH10,EHD3,HTR2B,XDH,CDKN2C,CCNB2,HES1,DSE,LAMC1,PTPRC,GSTZ1,SOD2,EGR2,NLRC3,RDH16,LUM,PLCB1,SERPINE1,SPINK1,ACACB,DCN,TKT,FGFR2,PEG3,ANXA2,PCK1,STAT3,DBH,VLDLR,CTSA,NRCAM,IRS1,H2AFX,ARHGEF28,TMEM27,TNF,GNAL,COL3A1,SLC4A4,SPTBN1,HIST1H1C,MAP2,ZFP36,LEPR,GDF15,FCGR2B,ID1,TRIB1,ARRB1,IGF1,PLIN2,APBA1,IGF1R,SOCS2,FABP5,NCOR1,PLAC8,EGFR,ABHD5,TBX3,IKZF1,ACOX1,F3,ASPA,ATP2B2,FOS,GPAM,VIPR1,CBS/CBSL,SP…	168
Connective Tissue Development and Function, Tissue Development	growth	growth of connective tissue	4.01e-18		0.365		1.394	MYH10,COL14A1,HTR2B,F2R,VTN,XDH,HMMR,CDKN2C,FRMD6,MKI67,PTPRC,GNPNAT1,SOD2,LUM,LEPROT,CD274,TXN,SERPINE1,PRKD1,IL2RB,TIMP2,DCN,CD109,FGFR2,ANXA2,STAT3,JUNB,CDH1,IRS1,DACH1,IL10RA,SFRP1,CYR61,EPHA2,TNF,UBE2C,AKAP12,OSR2,ZFP36,LEPR,PTN,CTHRC1,BCL11B,KLF9,JUN,GADD45A,F2RL1,CCL2,IGF1,IGF1R,PDGFRA,EGFR,GZMK,MECOM,ENG,TSLP,KITLG,BUB1,FOS,MAD2L1,SPRY2,PTH1R,FEN1,PTGS2,SFN,CDKN2A,SOCS3,MCM8,SLC7A11,NDRG2…	144
Cardiovascular Disease, Organismal Injury and Abnormalities	peripheral arterial disease	peripheral arterial disease	4.57e-18					TNIK,ST6GAL1,F2R,SGK1,CD36,CXCL12,HBA1/HBA2,CD163,CECR1,EGR2,TTLL7,SLCO2B1,GULP1,ITGA4,PPID,SPP1,SAMSN1,FERMT2,FAHD2A,CPVL,THY1,FYB,P3H2,KLF4,FPR1,CSF2RB,CTSA,EVI2B,BTG2,IRF8,HTATIP2,LAPTM5,MSR1,IL1RL1,ARL4C,SAT1,CLEC2B,SLC2A3,MPPED2,THBS1,PDLIM5,BEX4,LOC102724428/SIK1,CFH,FCGR3A/FCGR3B,PTGER4,CCR1,CD53,MBNL2,CXCR4,PACSIN2,SLA,VSIG4,HBB,HCLS1,NR4A2,APOA1,CYTIP,PTGS2,CTSC,CEMIP,MAP4K4	62
Cancer, Organismal Injury and Abnormalities	breast or ovarian carcinoma	breast or ovarian carcinoma	4.6e-18		-0.877		-0.982	NKD1,ST6GAL1,HCAR3,MYH10,TTC30B,COL14A1,SNTG1,XDH,MT1H,ELMSAN1,CP,MT1E,DSE,CCDC71L,FHL2,EGR2,ELF3,SLCO6A1,AJUBA,FRAS1,CUX2,ARHGEF26,CXCL1,SRGAP2,CYP2A6 (includes others),SYT17,SPATA18,PTGIS,UXS1,ACACB,PROSC,MTMR11,SEMA5A,FERMT2,RRM2,FGFR2,MASP1,CFHR3,STAT3,DBH,VLDLR,TFPI2,AGPAT4,CSF2RB,CTSA,CDH1,GPR65,THBS2,ARHGEF28,TAGAP,CYP2B6,ECM1,UBE2C,SH3RF2,IL1RL1,ARL4C,C9,SSX3,IGLL1/IGLL5,HSPB8,HLA-DQA1,TC…	385
Embryonic Development, Organismal Development	development	development of head	5.28e-18		-0.255		0.635	NKD1,MYH10,GCGR,CP,C1QB,HES1,DAB1,FOXP2,LAMC1,ABCC6,NR4A3,LCK,EPHB1,EGR2,SOD2,IRX3,FRAS1,LUM,PLCB1,EML1,LYVE1,SERPINE1,TIMP2,ITGA4,DPT,GUCY1A3,TDO2,DCN,TKT,SEMA5A,ZIC2,OAT,ITGA6,THY1,FGFR2,STAT3,VLDLR,THBD,ZBTB18,NRCAM,BTG2,THBS2,HRG,TULP3,EPHA2,TNF,COL3A1,SLC4A4,ANK3,SPTBN1,MAP2,OSR2,SEMA6A,HS2ST1,CEBPD,HSPB8,CTHRC1,BCL11B,CCR2,FZD1,PROM1,ENAH,ID1,IGF1,CCL2,ALDH1A3,PDGFRA,IGF1R,FLRT3,NCOR1,TLR3,…	190
Cardiovascular Disease, Organismal Injury and Abnormalities	peripheral arterial disease	intermediate disease stage peripheral arterial disease	5.37e-18					ST6GAL1,SGK1,CXCL12,HBA1/HBA2,CD163,CECR1,EGR2,SLCO2B1,GULP1,ITGA4,PPID,SPP1,SAMSN1,CPVL,FYB,P3H2,KLF4,FPR1,CSF2RB,CTSA,EVI2B,BTG2,IRF8,LAPTM5,ARL4C,SAT1,SLC2A3,CLEC2B,MPPED2,THBS1,BEX4,PDLIM5,LOC102724428/SIK1,CFH,FCGR3A/FCGR3B,PTGER4,CD53,CCR1,MBNL2,CXCR4,PACSIN2,SLA,VSIG4,HCLS1,HBB,NR4A2,CYTIP,CTSC,CEMIP,MAP4K4	50
Cancer, Gastrointestinal Disease, Organismal Injury and Abnormalities	intestinal carcinoma	intestinal carcinoma	6.56e-18		0.113		-0.302	SNTG1,KIAA1462,ASS1,ELMSAN1,CP,GAREM1,FRMD6,DAB1,SLC38A6,LAMC1,GNPNAT1,EPHB1,ELF3,CUX2,CYP2A6 (includes others),CNTNAP3B,PTGIS,ACACB,FERMT2,ITGA6,TAT,DBH,CSF2RB,ARHGEF28,TRIM22,ARHGEF37,UBE2C,SH3RF2,FHL1,COL4A5,GBP1,C9,CPD,SSX3,TTK,C1R,DTNA,ARRB1,EPDR1,BEX4,ANTXR2,NCOR1,GPC6,MECOM,CD69,RNF157,EPB41L4A,PAMR1,MAGEC2,MTHFD1L,F9,EDIL3,MSH2,CBS/CBSL,FAM110C,MXRA5,KIF23,TCF21,CDKN2A,NAV2,PCDH18,POU2AF1…	689
Cellular Growth and Proliferation	colony formation	colony formation	6.67e-18		0.563		0.919	ST6GAL1,HTR2B,FRMD6,HES1,LIFR,SOD2,ELF3,LUM,SERPINE1,ALDH3A1,PTPRG,DCN,MT1X,RRM2,FGFR2,STAT3,JUNB,CSF2RB,CCL4,KRT19,IRS1,SFRP1,SQSTM1,TRIM22,ZKSCAN3,CYR61,EPHA2,TNF,UBE2C,AKAP12,NME1,GADD45B,PTN,CHEK1,ID1,DUSP5,NFIL3,JUN,CCL2,IGF1,GADD45A,IGF1R,PDGFRA,SOCS2,SERPINA1,EGFR,MECOM,TBX3,EGR1,AXL,TSLP,F3,KITLG,FOS,MAD2L1,SEMA4D,SPRY2,FEN1,PTGS2,SFN,ID4,PRKCB,CDKN2A,PHLDA1,PTTG1,DIRAS3,KLF6,SLPI,CXCL12,…	123
Cancer, Hematological Disease, Organismal Injury and Abnormalities	plasma cell neoplasm	plasma cell neoplasm	7.91e-18					CEBPD,CXCL12,CCNB2,CD163,MPEG1,EIF4E3,ENAH,BCL2,MYC,LIFR,IGF1,SDPR,PLPP3,PDGFRA,SOCS2,IGHM,BRCA1,PTGER4,TIMP2,MCL1,S100A10,DPT,SPP1,EGR1,GSN,CXCL6,CCNB1,KITLG,EMB,TLR4,IGF2,JCHAIN,PTGS2,DKK1,CXCL2,CTSC,MAP4K4,KIF11,COL3A1	39
Cancer, Gastrointestinal Disease, Organismal Injury and Abnormalities	colorectal carcinoma	colorectal carcinoma	8.73e-18		-1.109		-1.196	SNTG1,KIAA1462,ASS1,ELMSAN1,CP,GAREM1,FRMD6,DAB1,SLC38A6,LAMC1,GNPNAT1,EPHB1,ELF3,CUX2,CYP2A6 (includes others),CNTNAP3B,PTGIS,ACACB,FERMT2,ITGA6,TAT,DBH,CSF2RB,ARHGEF28,TRIM22,ARHGEF37,UBE2C,SH3RF2,FHL1,COL4A5,GBP1,C9,CPD,SSX3,TTK,C1R,DTNA,ARRB1,EPDR1,BEX4,ANTXR2,NCOR1,GPC6,MECOM,CD69,RNF157,EPB41L4A,PAMR1,MAGEC2,MTHFD1L,F9,EDIL3,MSH2,CBS/CBSL,FAM110C,MXRA5,KIF23,TCF21,CDKN2A,NAV2,PCDH18,POU2AF1…	688
Cardiovascular Disease	vascular lesion	vascular lesion	9.8e-18		1.475		1.37	SOCS3,SELL,CD36,EPHX2,C1QA,SDC4,CETP,MYC,LAMC1,PTPRC,CD1D,LCAT,FRAS1,PLA2G5,LPL,SERPINE1,TIMP2,MIF,PAPPA,SPP1,APOA5,STAT3,THBD,IL33,TLR2,NPC1,IGF2,IL18,ESR1,AGTR1,COL3A1,LOX,TNFSF4,LPA,ZFP36,MSR1,IL1RL1,CCR2,BCL2,HMOX1,ANGPTL4,IGF1,CCL2,TIMP1,THBS1,DUSP10,PLIN2,LIPG,MAP2K1,PON3,PTGER4,CCR1,COL5A2,ADAMTS13,ATP2C1,EGR1,F3,PLG,RCAN1,TLR4,APOA1,LDLR,CBS/CBSL,FOXO1,CRP,SPARC,PTGS2,CXCL2,CTSC,EFEMP2,PR…	71
Cancer, Organismal Injury and Abnormalities	growth	growth of malignant tumor	1.04e-17		-0.585		-0.004	F2R,NCAPG,HMMR,MKI67,HES1,PEG10,FHL2,LUM,CXCL1,CD274,MCL1,DCN,RRM2,STAT3,PLD1,CDH1,IRS1,BTG2,PIK3CD,SQSTM1,SFRP1,TRIM22,CYR61,TNF,EPHA2,UBE2C,MME,FHL1,LEPR,IL1RL1,PTN,GDF15,CCR2,CHEK1,ID1,JUN,F2RL1,CCL2,IGF1,IGF1R,PDGFRA,EGFR,EGR1,ID3,KITLG,FOS,SEMA4D,NR4A2,CENPA,PTGS2,PRKCB,CDKN2A,SOCS3,EPHB2,NDRG2,CXCL12,GPC3,STMN1,MYC,HDAC6,SAE1,RHOB,EZH2,BRCA1,S100A10,PFKFB3,MIF,SPP1,LCN2,BAMBI,AKR1B10,TPX2,M…	106
Cell Death and Survival	cell death	cell death of blood cells	1.08e-17		-0.179		0.064	ST6GAL1,F2R,C1QA,HES1,PTPRC,NR4A3,LCK,SOD2,CXCL1,CD274,IL2RB,MCL1,ITGA4,LECT2,DCN,STAT3,CSF2RB,CCL4,IRS1,THBS2,PIK3CD,TNF,HIST1H1C,NME1,GADD45B,IL1RL1,LEPR,MS4A1,BCL11B,CCL5,FCGR2B,CHEK1,NFIL3,CD5L,LYZ,ARRB1,JUN,IGF1,CCL2,TOP2A,ANTXR2,PDGFRA,TLR3,FCGR3A/FCGR3B,EGFR,KLRC4-KLRK1/KLRK1,MECOM,IKZF1,EGR1,CD69,TSLP,ID3,CDK1,KITLG,STAT4,FOS,GPAM,SEMA4D,LDLR,MSH2,DOCK8,SFN,PRKCB,CDKN2A,POU2AF1,FGL2,SLPI,…	149
Cancer, Hematological Disease, Immunological Disease, Organismal Injury and Abnormalities	acute leukemia	acute leukemia	1.19e-17		-0.256		-0.101	SVEP1,PAPLN,LIPC,KIAA1462,XDH,FOLH1,GAREM1,GBP5,DAB1,PTPRC,LCK,FRAS1,GPATCH2,CUX2,CYP2A6 (includes others),CNTNAP3B,HLA-DPA1,PTGIS,MTMR11,SEMA5A,ITGA6,RRM2,FGFR2,STAT3,DCTD,UNC93A,CSF2RB,ST6GAL2,THBS2,ARHGEF28,ADH1B,PIK3CD,HRG,TRIM22,ARHGEF37,FOXF1,TNF,UBE2C,ANK3,CYP39A1,SH3RF2,COL4A5,IL1RL1,MS4A1,SSX3,HLA-DQA1,ZDHHC11,BCL11B,FCGR2B,IFIT1,DUSP5,PTGFRN,GADD45A,KIAA1671,CTBP2,LY6E,HJURP,NCOR1,SERPI…	331
Cardiovascular System Development and Function, Cellular Movement	cell movement	cell movement of endothelial cells	1.45e-17	Decreased	-3.397		-2.202	CDKN2A,F2R,CD36,VTN,HMMR,CXCL12,SDC4,STAB2,MYC,PTK2,SEMA6D,RHOB,ITGA9,CXCL14,STAB1,CXCL1,CCBE1,SERPINE1,PRKD1,TEK,TIMP2,ITGA4,CLEC1B,ATOH8,MIF,COL4A1,SPP1,ADAMTS1,DCN,SEMA5A,THY1,ANXA2,STAT3,THBD,PLD1,S1PR3,ANGPTL1,IGF2,ORM1,ACKR3,THBS2,IGFBP3,HRG,CYR61,TNF,ANGPTL3,HSPB1,LOX,VASH2,RECK,PTN,CCL5,ROBO1,FGF13,AMOTL1,NRG1,ID1,ANGPTL4,GADD45A,IGF1,CCL2,F2RL1,TIMP1,THBS1,HGF,GPLD1,PDGFRA,GATA6,MAP2K1,E…	92
Cancer, Gastrointestinal Disease, Organismal Injury and Abnormalities	gastro-esophageal carcinoma	gastro-esophageal carcinoma	2.39e-17					COL14A1,SNTG1,EHD3,KIAA1462,IGF2BP3,FOLH1,ELMSAN1,CLSTN2,DAB1,DSE,LAMC1,PTPRC,SLCO6A1,EGR2,ALDOB,CYP2A6 (includes others),ALDH3A1,TRIM71,ITGA4,PTGIS,MTMR11,FGFR2,ACOT12,CFHR3,VLDLR,TFPI2,PLAG1,UNC93A,CDH1,ST6GAL2,PIK3CD,TRIM22,FOXF1,UBE2C,ANK3,C9,HLA-DQA1,CTHRC1,TTK,PANX2,LY6E,KIF2C,IKZF1,ENG,EPHA3,MAGEC2,CFHR4,GPAM,F9,WIPF1,NR4A2,LDLR,CBS/CBSL,SLC25A18,SULT1A1,VMP1,MXRA5,TARP,KYNU,ADRA1A,CDKN2A,…	264
Cellular Growth and Proliferation	colony formation	colony formation of cells	2.47e-17		0.179		0.584	ST6GAL1,HTR2B,FRMD6,HES1,LIFR,SOD2,ELF3,LUM,ALDH3A1,PTPRG,DCN,MT1X,RRM2,FGFR2,STAT3,JUNB,CSF2RB,CCL4,KRT19,IRS1,SFRP1,SQSTM1,TRIM22,ZKSCAN3,CYR61,EPHA2,TNF,UBE2C,AKAP12,GADD45B,PTN,CHEK1,ID1,DUSP5,JUN,CCL2,IGF1,GADD45A,IGF1R,PDGFRA,SOCS2,SERPINA1,EGFR,MECOM,TBX3,EGR1,TSLP,KITLG,FOS,MAD2L1,SEMA4D,SPRY2,FEN1,PTGS2,SFN,ID4,PRKCB,CDKN2A,PHLDA1,DIRAS3,PTTG1,KLF6,SLPI,CXCL12,GPC3,CDA,PBK,MYC,PTK2,RHOB,…	114
Cardiovascular System Development and Function, Cellular Movement	migration	migration of endothelial cells	2.8e-17	Decreased	-3.59		-2.393	F2R,CD36,VTN,HMMR,CXCL12,SDC4,STAB2,MYC,PTK2,SEMA6D,RHOB,ITGA9,STAB1,CXCL1,CCBE1,SERPINE1,PRKD1,TEK,TIMP2,ITGA4,CLEC1B,ATOH8,MIF,COL4A1,SPP1,ADAMTS1,DCN,SEMA5A,THY1,ANXA2,STAT3,THBD,PLD1,S1PR3,ANGPTL1,IGF2,ORM1,ACKR3,IGFBP3,HRG,CYR61,TNF,ANGPTL3,HSPB1,LOX,VASH2,RECK,PTN,CCL5,ROBO1,FGF13,AMOTL1,NRG1,ID1,ANGPTL4,GADD45A,IGF1,CCL2,F2RL1,TIMP1,THBS1,HGF,GPLD1,PDGFRA,GATA6,MAP2K1,EGFR,ANGPT1,TDGF1,ENG…	87
Organismal Injury and Abnormalities	fibrosis	Fibrosis	2.88e-17		-0.136		-0.642	SELL,F2R,VTN,XDH,IL13RA2,CD1D,LCK,SMPX,SOD2,ELF3,SERPINE1,TIMP2,IL2RB,PTGIS,DCN,FGFR2,THY1,STAT3,ACADL,CDH1,KRT19,THBS2,SLC8A1,TNF,COL3A1,HSPB8,STRA13,CCR2,FCGR2B,ID1,FSTL1,DTNA,JUN,F2RL1,CCL2,IGF1,ADK,HLA-DRA,IGF1R,PDGFRA,PLAC8,EGFR,CCR1,EGR1,AGO2,SLIT2,HBB,F3,TSLP,GOLM1,STAT4,LDLR,CBS/CBSL,PTGS2,TM4SF1,PRKCB,CDKN2A,SOCS3,SLC7A11,LHX2,PFKFB1,CD36,CXCL12,PBK,STAB2,STMN1,PTK2,CYP1A2,CYP3A5,EZH2,PL…	123
Neurological Disease	neurological signs	neurological signs	4.13e-17		-1.038		-1.289	GPD1,SGK1,LRG1,MT1H,CA12,PCDH7,CP,AQP4,MT1E,LIFR,EGR2,ITIH4,PLCB1,EML1,TXN,SERPINE1,ALDH6A1,CDKN1C,MPC1,CSRP2,MT1X,ETNPPL,JUNB,DBH,TBCE,BASP1,CCL4,BHLHE40,CYP2B6,TNF,GNAL,MME,SORL1,CA2,NME1,MAP2,INPP1,GBP1,SRD5A1,C9,HLA-DQA1,KAZN,HMGB2,BCL11B,CCL5,DTNA,DUSP5,STOM,JUN,GBA,IGF1,GADD45A,IGF1R,LY6E,SERPINA1,RGS2,MYOM2,ACTN2,EGR1,FGF14,BHLHE22,NBEA,SLIT2,SLC16A9,F3,ID3,ATP2B2,FOS,GPAM,LDLR,ADCY1,ID4,T…	142
Digestive System Development and Function, Gastrointestinal Disease, Hepatic System Development and Function, Hepatic System Disease, Organismal Development, Organismal Injury and Abnormalities	abnormal morphology	abnormal morphology of hepatobiliary system	4.23e-17					MYH10,SOCS3,PLIN1,LHX2,CP,HES1,GSTZ1,CD1D,SOD2,LPL,SLC22A1,CCBE1,MFSD2A,AMACR,MIF,GLA,SPP1,MUT,PCK1,PANK1,TLR2,NPC1,CTSA,DUSP1,SLC37A4,IRF8,FGA,ESR1,TNF,COL3A1,ARG1,SPTBN1,BHMT,SLC13A5,CTHRC1,CFTR,CCR2,KLB,SLC19A3,AEBP1,JUN,GBA,THBS1,HGF,GATA6,GNMT,NCOR1,PEMT,EGFR,CCR1,SLC20A1,PDZK1,NRAS,TRIM55,TBX3,MAT1A,PKHD1,FOXM1,PLG,ZFPM2,LDLR,APOA1,CBS/CBSL,G6PC,PTGS2,A2M,WNT5A	67
Organismal Injury and Abnormalities, Renal and Urological Disease	cystic kidney disease	cystic kidney disease	4.39e-17		0.714		0.281	COL14A1,HTR2B,SGK1,CA12,CDKN2C,MELK,CP,FRMD6,GPC3,ADAMTS2,LAMC1,PTPRC,MYC,PDE7B,TIMP2,PTGIS,KIF14,IL4R,SPP1,SAMSN1,C1S,LCN2,FGFR2,RGS4,VLDLR,FYB,GSN,CCNB1,IGF2,MATN2,KRT19,ADH1B,IRF8,FGA,AGTR1,COL3A1,LOX,FHL1,GEM,GLIS3,FAT4,PPP1R3C,ANTXR1,DACT1,FILIP1L,CDKN2B,ACAA2,FGF13,SSPN,BCL2,HMOX1,CCNA2,FSTL1,AEBP1,IGF1,F2RL1,TIMP1,EGFR,ANGPT1,FEZ1,ACADSB,OLFM1,PKHD1,SAA4,KIF3A,PFKFB2,GPX2,TAGLN,PTGS2,CEP41…	74
Cellular Development, Cellular Growth and Proliferation, Hematological System Development and Function, Lymphoid Tissue Structure and Development	cell proliferation	cell proliferation of T lymphocytes	5.18e-17	Decreased	-2.443		-1.862	SELL,KLRB1,IL13RA2,CDKN2C,HES1,CLEC4M,PTPRC,CD1D,EPHB1,LCK,EGR2,CD274,TXN,SKAP1,TIMD4,HLA-DPA1,PRKD1,IL2RB,CLEC4G,IL4R,THY1,STAT3,CSF2RB,CCL4,BHLHE40,PIK3CD,SAC3D1,TNF,LCP2,TNFSF4,LAPTM5,GADD45B,IL1RL1,LEPR,HLA-DQA1,CCR2,CCL5,FCGR2B,JUN,F2RL1,CCL2,IGF1,GADD45A,ADK,CD24,TLR3,RGS2,KLRC4-KLRK1/KLRK1,CD69,EGR1,IKZF1,AXL,TSLP,LTBP1,KITLG,STAT4,FOS,GPAM,CR1,WIPF1,CBS/CBSL,MSH2,DOCK8,RASGRP1,CTH,PTGS2,C…	131
Cell Death and Survival	apoptosis	apoptosis of leukocytes	5.47e-17		1.256		1.079	ST6GAL1,C1QA,PTPRC,NR4A3,LCK,SOD2,CXCL1,CD274,MCL1,LECT2,DCN,STAT3,CCL4,THBS2,PIK3CD,TNF,HIST1H1C,GADD45B,IL1RL1,LEPR,BCL11B,CCL5,FCGR2B,CHEK1,CD5L,JUN,ARRB1,CCL2,IGF1,TOP2A,TLR3,FCGR3A/FCGR3B,CD69,EGR1,ID3,TSLP,KITLG,GPAM,FOS,LDLR,MSH2,DOCK8,SFN,PRKCB,CDKN2A,FGL2,POU2AF1,SLPI,CXCL12,TSC22D3,TNFRSF17,MYC,IL7R,DTX1,ETS2,BRCA1,STK17B,ITK,GZMA,DLL1,MIF,SPP1,ATF3,EGR3,LCN2,GSN,KLF4,CCNB1,TLR2,IL33,MI…	108
Cell-To-Cell Signaling and Interaction	adhesion	adhesion of blood cells	5.5e-17	Decreased	-3.952		-2.858	MRC1,RGS1,PER1,CHST4,SELL,F2R,CD36,VTN,CXCL12,CCL20,C1QA,PANX1,CLEC4M,MYC,PTPRC,LCK,RHOB,STAB1,PLCB1,CXCL1,TXN,SKAP1,SERPINE1,ITK,MARCO,ITGA4,MIF,SPP1,DCN,ITGA6,THY1,FYB,THBD,FPR1,SPON2,IL33,TLR2,KLKB1,CSF2RB,CDH1,CCL4,ORM1,THBS2,CD14,PIK3CD,CYR61,FGA,TNF,LCP2,IL6ST,MSR1,APOH,GDF15,TERT,CCL5,CCL3,SH2D1A,CCL2,THBS1,HGF,PODXL,IGHM,LIPG,SERPINA1,S100A8,STX4,MAP2K1,CCL19,FCGR3A/FCGR3B,PTGER4,CCR1,ADA…	97
Lymphoid Tissue Structure and Development, Tissue Morphology	morphology	morphology of lymphoid tissue	5.73e-17					SELL,F2R,CCNB2,CDKN2C,CLEC4M,GSTZ1,PTPRC,LCK,MCL1,IL2RB,SPINK1,DCN,STAT3,S1PR3,CSF2RB,CTSA,BHLHE40,IRS1,PIK3CD,B3GNT5,TNF,LCP2,STEAP3,SLC4A4,HIST1H1C,ZFP36,IL1RL1,HLA-DQA1,BCL11B,CCR2,FCGR2B,MAFG,TRIB1,CD5L,GBA,IGF1,GADD45A,NCOR1,ANGPT1,IGKC,EGR1,IKZF1,ITGA2,AXL,ID3,FOS,F9,SEMA4D,RASGRP1,PTGS2,SFN,TCF21,CDKN2A,RGS1,SOCS3,POU2AF1,PTTG1,CXCL12,PBX1,CD8A,GPC3,TSC22D3,MYC,FLVCR1,IL7R,CYP1A2,ETS2,BRCA…	116
Cellular Movement	invasion	invasion of tumor cell lines	5.82e-17		-1.5		-0.228	ST6GAL1,F2R,VTN,IGF2BP3,FOLH1,IL13RA2,DSE,SOD2,ELF3,FHL2,ARHGEF26,ITGA4,TIMP2,FBLN5,TDO2,DCN,SEMA5A,RRM2,FGFR2,STAT3,JUNB,TFPI2,S1PR3,CDH1,NRCAM,RFC4,KRT19,SFRP1,SQSTM1,CYR61,EPHA2,ECT2,TNF,IFITM1,GNAL,ANK3,NME1,RAB25,HTATIP2,GBP1,GDF15,GALNT2,ITGB8,ENAH,GPR182,ID1,JUN,CCL2,IGF1,CTBP2,IGF1R,PDGFRA,CD24,ACSL4,FABP5,SERPINA1,NCOR1,ASPH,EGFR,CCR1,EGR1,AGO2,SLIT2,AXL,NR4A2,SPRY2,ZEB2,TAGLN,PTGS2,SFN,…	145
Cellular Movement, Hematological System Development and Function, Immune Cell Trafficking, Inflammatory Response	cell movement	cell movement of phagocytes	6.18e-17	Decreased	-2.706		-1.513	SELL,F2R,SGK1,VTN,CCL20,CLEC4M,FHL2,LCAT,ITGA9,LUM,CXCL1,TXN,SERPINE1,ITGA4,TIMP2,RAB27A,IL4R,ANXA2,STAT3,THBD,S1PR3,CDH1,CCL4,MS4A4A,THBS2,IL10RA,PIK3CD,HRG,SFRP1,CYR61,TNF,HAMP,TNFSF4,IL1RL1,PTN,CCL14,CCR2,CCL5,ARRB1,GBA,F2RL1,CCL2,SERPINA1,TLR3,GJB2,EGFR,CCR1,ADAMTS13,ANGPT1,CD69,DEFB1,ENG,SLIT2,TSLP,CXCL6,KITLG,CR1,SEMA4D,LDLR,EDIL3,VIPR1,DOCK8,PTGS2,CYP2C8,PRKCB,SOCS3,CD36,EPHX2,SLPI,GPR18,C…	127
Cellular Movement	homing	homing of cells	6.81e-17	Decreased	-4.918		-3.105	MYH10,SELL,CHST4,F2R,VTN,CCL20,LIFR,PTPRC,EPHB1,LCK,ITGA9,CXCL1,TXN,SERPINE1,ITGA4,IL4R,SEMA5A,ITGA6,ANXA2,STAT3,THBD,PLD1,S1PR3,CCL4,NRCAM,THBS2,PIK3CD,CYR61,EPHA2,TNF,AKAP12,PTN,HMGB2,CCL14,CCR2,CCL5,TRIB1,JUN,ARRB1,F2RL1,CCL2,IGF1,IGF1R,PDGFRA,SERPINA1,EGFR,CCR1,KLRC4-KLRK1/KLRK1,ANGPT1,CD69,ITGA2,PIK3C2G,DEFB1,ENG,SLIT2,AXL,TSLP,CXCL6,KITLG,SEMA4D,LDLR,CBS/CBSL,VIPR1,PTGS2,PRKCB,RGS1,SOCS3,EP…	127
Cellular Growth and Proliferation, Connective Tissue Development and Function, Tissue Development	proliferation	proliferation of connective tissue cells	7.95e-17		0.827		1.84	COL14A1,HTR2B,F2R,VTN,XDH,HMMR,CDKN2C,FRMD6,MKI67,GNPNAT1,SOD2,LUM,LEPROT,TXN,SERPINE1,PRKD1,TIMP2,DCN,CD109,FGFR2,ANXA2,STAT3,JUNB,CDH1,IRS1,DACH1,SFRP1,CYR61,EPHA2,TNF,UBE2C,AKAP12,OSR2,ZFP36,LEPR,PTN,CTHRC1,BCL11B,KLF9,JUN,F2RL1,CCL2,IGF1,GADD45A,IGF1R,PDGFRA,EGFR,GZMK,ENG,KITLG,BUB1,FOS,MAD2L1,SPRY2,PTH1R,FEN1,PTGS2,SFN,CDKN2A,SOCS3,MCM8,SLC7A11,NDRG2,PTTG1,PBX1,CXCL12,SDC4,CD300A,STMN1,MYC,P…	132
Lipid Metabolism, Molecular Transport, Small Molecule Biochemistry	quantity	quantity of steroid	8.28e-17		1.129		1.083	MRC1,SRD5A2,GCGR,LIPC,SGK1,CDKN2C,GBP5,SCNN1A,LCAT,SLC51A,SLC16A2,FABP1,SERPINE1,MOGAT2,AMACR,ACACB,ANGPTL6,TSPYL5,STAT3,DBH,VLDLR,IRS1,TNF,SLC4A4,LEPR,SRD5A1,AVPR1A,TRIB1,JUN,IGF1,FABP5,LIPG,PEMT,PON3,EGFR,PDZK1,EGR1,GPAM,LDLR,EDIL3,CBS/CBSL,PTH1R,PTGS2,PRKCB,CYP3A7,INSIG1,CD36,EPHX2,DIRAS3,PTTG1,TSC22D3,SC5D,CETP,CYP3A5,LSR,LPL,CXCL14,MGLL,PRLR,BRCA1,SLCO1B3,GLA,MIF,SPP1,ATF3,STK39,SHBG,LCN2,AP…	113
Inflammatory Response	immune response	immune response of cells	8.77e-17	Decreased	-3.176		-1.958	MRC1,F2R,SGK1,KLRB1,VTN,C1QA,AQP4,CLEC4M,PTPRC,CD1D,LCK,ELF3,SMYD3,LUM,CXCL1,CD274,FBXO32,SERPINE1,TIMD4,MCL1,TRIM71,ITGA4,RAB27A,LECT2,THY1,STAT3,THBD,PLD1,CSF2RB,IL10RA,TNF,LCP2,TNFSF4,IL1RL1,LEPR,MS4A1,KLRF1,FCGR2B,FSTL1,MBL2,IGHG3,CCL2,F2RL1,TOP2A,TLR3,FCGR3A/FCGR3B,EGFR,KLRC4-KLRK1/KLRK1,IGKC,CD69,ENG,AXL,F3,LTBP1,LY96,CR1,CLEC7A,F9,NR4A2,MSH2,DOCK8,SPRY2,ANXA3,PRKCB,CH25H,CDKN2A,SOCS3,CD36,…	130
Immunological Disease	hypersensitive reaction	hypersensitive reaction	9.62e-17	Decreased	-2.66		-2.106	SELL,HTR2B,GPD1,PLIN1,CCL20,MKI67,PTPRC,CD1D,SOD2,HAL,MCL1,IL4R,DCN,ITGA6,JUNB,THBD,CSF2RB,CCL4,PIK3CD,ECM1,TNF,LCP2,IFITM1,MME,TNFSF4,LAPTM5,ZFP36,LEPR,IGLJ3,HLA-DQA1,CCL5,CCR2,BCL11B,FCGR2B,PROM1,DUSP2,FSTL1,JUN,F2RL1,CCL2,GADD45A,HLA-DRA,SOCS2,FABP5,SLC6A2,CCR1,IGKC,DEFB1,TSLP,HBB,NR4A2,PTGS2,ADRA1A,PPARGC1A,PRKCB,PER1,MBP,HMGCS2,TSC22D3,LPL,CISH,ITK,PDK4,MIF,SPP1,CPVL,HHIP,PTGDS,GSN,TLR2,IL33…	99
Cancer, Gastrointestinal Disease, Organismal Injury and Abnormalities	colon carcinoma	colon carcinoma	9.8e-17		-0.762		-0.762	SNTG1,KIAA1462,ASS1,ELMSAN1,CP,GAREM1,FRMD6,DAB1,SLC38A6,LAMC1,GNPNAT1,EPHB1,CUX2,CYP2A6 (includes others),CNTNAP3B,PTGIS,ACACB,ITGA6,TAT,DBH,CSF2RB,ARHGEF28,TRIM22,ARHGEF37,SH3RF2,FHL1,COL4A5,GBP1,C9,CPD,SSX3,TTK,C1R,DTNA,ARRB1,EPDR1,BEX4,ANTXR2,GPC6,MECOM,CD69,EPB41L4A,PAMR1,MAGEC2,MTHFD1L,F9,EDIL3,CBS/CBSL,FAM110C,MXRA5,KIF23,TCF21,CDKN2A,NAV2,PCDH18,POU2AF1,EPHX2,SCN7A,TRPM8,HMGCS2,IL18R1,SAC…	669
Cancer, Organismal Injury and Abnormalities	malignant neoplasm of aerodigestive tract	malignant neoplasm of aerodigestive tract	1.11e-16					MRC1,CENPF,MAGEA1,FOLH1,ELMSAN1,PCDH7,MKI67,DAB1,DSE,MYRIP,LCAT,ALDOB,ITGA9,BCHE,CXCL1,SERPINE1,MCL1,IL4R,MAGEA12,PTPRG,DPT,MPC1,TDO2,DCN,TUBB2A,RRM2,ITGA6,THY1,FGFR2,PEG3,CFHR3,THBD,KCNU1,TNF,MS4A6A,C9,PTN,HLA-DQA1,CTHRC1,KAZN,TTK,AVPR1A,COL15A1,ENAH,SPON1,LYZ,JUN,PANX2,PDLIM5,TOP2A,IGF1R,PDGFRA,LY6E,FLRT3,FABP5,TLR3,GPC6,TACSTD2,EGFR,ANGPT1,CYP2C18,AGO2,ENG,EPHA3,AXL,PCDH9,MAGEC2,CFHR4,GPAM,F9,…	168
Cellular Development, Cellular Growth and Proliferation, Embryonic Development, Lymphoid Tissue Structure and Development, Organ Development, Organismal Development, Tissue Development	development	development of lymphatic system cells	1.18e-16	Decreased	-5.382		-3.844	THEMIS2,IL13RA2,HES1,PTPRC,CD1D,EPHB1,LCK,ELF3,EGR2,FHL2,BCHE,RFTN1,CXCL1,CD274,PRKD1,IL2RB,MCL1,ITGA4,IL4R,JUNB,STAT3,DBH,CSF2RB,BHLHE40,IL10RA,PIK3CD,SFRP1,CYR61,EPHA2,TNF,LCP2,TNFSF4,GADD45B,IL1RL1,LEPR,IGLL1/IGLL5,HLA-DQA1,BCL11B,ITGB8,CCL5,FCGR2B,AVPR1A,CHEK1,ID1,NFIL3,ARRB1,JUN,IGF1,IGF1R,PGLYRP2,SOCS2,NCOR1,TLR3,EGFR,CCR1,IGKC,IKZF1,CD69,EGR1,AGO2,EPHA3,AXL,TSLP,ID3,LTBP1,KITLG,STAT4,FOS,N…	135
Cancer, Neurological Disease, Organismal Injury and Abnormalities	glioma cancer	glioma cancer	1.2e-16		-1.091		-1.14	CDKN2A,SERPINI1,PTTG1,MBP,KLF6,FOLH1,CDKN2C,MKI67,MYC,AJUBA,EZH2,CXCL1,MGLL,GOT1,CD274,ADGRB3,BRCA1,PFKFB3,AXIN2,COL4A1,SPP1,EGR3,CSRP2,TSPYL5,PCSK6,RRM2,FGFR2,PEG3,PTGDS,STAT3,IGF2,CDH1,ABCA8,IGFBP3,PAIP2B,EPHA2,ECT2,TNF,COL3A1,UBE2C,AKAP12,HIST1H1C,GBP1,KIAA0101,RECK,ARL4C,TERT,HLA-DQA1,KAZN,LGR5,ITGB8,CCL3,PROM1,CDKN2B,CDKN3,DTNA,TNC,ARRB1,IGF1,TIMP1,KCNMA1,HGF,GFRA1,TOP2A,IGF1R,PDGFRA,LY6E,NC…	90
Organ Morphology, Organismal Development, Renal and Urological System Development and Function	morphology	morphology of kidney	1.34e-16					TCF21,EHD3,FAT1,CD36,CYP26A1,XDH,PBX1,SDC4,GPC3,LAMC1,GSTZ1,GCNT3,LCAT,SLC12A1,FRAS1,RDH16,CXCL14,SLC2A9,CFI,SERPINE1,PTGIS,GLA,SPP1,ADAMTS1,DCN,TKT,FGFR2,HELLS,MUT,PANK1,IGF2,BHLHE40,IRS1,SLC37A4,INTU,ESR1,HSD17B2,AGTR1,SPTBN1,ID2,GLIS3,ZFP36,FAT4,DACT1,HS2ST1,GDF15,FCGR2B,BCL2,SLC19A3,HMOX1,FSTL1,ANGPTL4,IGF1,GADD45A,THBS1,AGPAT2,GFRA1,CFH,TK1,HSPA4L,EGFR,CCR1,ITGA2,PKHD1,PLG,TLR4,GHR,SPRY2,SPA…	74
Cancer, Gastrointestinal Disease, Organismal Injury and Abnormalities	oral cancer	oral cancer	1.46e-16					MRC1,CDKN2A,SERPINI1,KRT7,FOLH1,CXCL12,PCDH7,GPC3,MYC,ITGA9,CXCL14,CXCL1,MGLL,SERPINE1,MCL1,TIAM1,DPT,COL4A1,ESRP1,MPC1,DCN,TUBB2A,ITGA6,FGFR2,THBD,RND3,TUBE1,MATN2,DUSP1,IGFBP3,TNF,RAB27B,SAT1,CTHRC1,COL15A1,FGF13,BCL2,SPON1,TNC,TIMP1,PDLIM5,SRGN,ASPN,FLRT3,GATA6,LY6E,FABP5,S100A8,GPC6,CCL19,TACSTD2,EGFR,THBS4,ESRP2,BGN,TUBG1,CD48,BIRC5,EBF1,SEMA4D,EDIL3,LAMA4,TAGLN,PTGS2,CTSC,CXCL2,TM4SF1	67
Cellular Movement	cell movement	cell movement of myeloid cells	1.55e-16	Decreased	-2.536		-1.44	SELL,F2R,SGK1,VTN,CCL20,PTPRC,LCAT,ITGA9,LUM,CXCL1,TXN,SERPINE1,ITGA4,TIMP2,IL2RB,RAB27A,IL4R,ANXA2,STAT3,THBD,SPON2,CCL4,MS4A4A,THBS2,PIK3CD,SFRP1,CYR61,TNF,HAMP,TNFSF4,IL1RL1,PTN,GDF15,CCL14,CCR2,CCL5,ARRB1,GBA,F2RL1,CCL2,SERPINA1,TLR3,GJB2,EGFR,CCR1,ADAMTS13,ANGPT1,CD69,DEFB1,ENG,SLIT2,F3,TSLP,CXCL6,KITLG,CR1,SEMA4D,LDLR,EDIL3,VIPR1,PTGS2,PRKCB,CYP2C8,SOCS3,CD36,EPHX2,SLPI,GPR18,CXCL12,RSPO3,N…	126
Organismal Injury and Abnormalities, Tissue Morphology	size	size of lesion	1.62e-16					CDKN2A,SOCS3,SERPINI1,EPHX2,KLF6,CA12,CXCL12,C1QA,PANX1,CETP,MYC,LCAT,ETS2,PLA2G5,LPL,STAB1,FGB,TXN,SERPINE1,TIMP2,PPID,MIF,PAPPA,SPP1,LCN2,PTGDS,JUNB,THBD,GSN,IL33,TLR2,IL18,IGF2,CDH1,ARHGEF28,EPHA2,TNFSF4,MASP2,LPA,MSR1,IL1RL1,PPP1R1A,ANTXR1,GDF15,TERT,ADORA3,CCR2,BCL2,HMOX1,JUN,IGF1,TIMP1,PANX2,HGF,CD24,NAMPT,TLR3,MAP2K1,CCL19,PON3,EGFR,ADAMTS13,EGR1,ENG,OLFM1,FOXM1,F3,TLR4,RCAN1,CR1,APOA1,LDL…	85
Cancer, Hematological Disease, Organismal Injury and Abnormalities	neoplasia	neoplasia of blood cells	1.67e-16		-0.525		-0.9	SELL,VTN,IL13RA2,PCDH17,CCL20,CDKN2C,MKI67,PCOLCE,PTPRC,LIFR,NR4A3,CD1D,MCL1,IL2RB,CLEC4G,DCN,FERMT2,TUBB2A,RRM2,THY1,STAT3,THBD,PTP4A1,S1PR3,NRCAM,H2AFX,FOXF1,CYR61,EPHA2,IFITM1,COL3A1,MME,GADD45B,MS4A1,BCL11B,DUSP2,COL15A1,C1R,ID1,DUSP5,JUN,GADD45A,TOP2A,PDGFRA,CD24,TLR3,MECOM,CD69,EGR1,IKZF1,IGKC,ENG,STAT4,WIPF1,NR4A2,IGSF3,MSH2,TARP,PRKCB,CDKN2A,PER1,NDRG2,KLF6,CXCL12,STMN1,MYC,HDAC6,NNMT,IL7…	108
Organismal Injury and Abnormalities, Tissue Morphology	morphology	morphology of lesion	1.78e-16					CDKN2A,SOCS3,SERPINI1,EPHX2,KLF6,CA12,CXCL12,C1QA,PANX1,CETP,MYC,LCAT,ETS2,PLA2G5,LPL,STAB1,FGB,TXN,SERPINE1,TIMP2,PPID,MIF,PAPPA,SPP1,LCN2,PTGDS,JUNB,THBD,GSN,IL33,TLR2,NPC1,IL18,IGF2,CDH1,ARHGEF28,EPHA2,TNF,TNFSF4,MASP2,LPA,MSR1,IL1RL1,PPP1R1A,ANTXR1,GDF15,TERT,ADORA3,CCR2,BCL2,HMOX1,JUN,IGF1,TIMP1,THBS1,PANX2,HGF,CD24,NAMPT,TLR3,MAP2K1,CCL19,PON3,EGFR,ADAMTS13,EGR1,ENG,OLFM1,FOXM1,F3,FOS,TLR4,…	90
Organismal Injury and Abnormalities, Renal and Urological Disease, Renal and Urological System Development and Function	abnormal morphology	abnormal morphology of urinary system	1.83e-16					TCF21,EHD3,FAT1,CD36,CYP26A1,XDH,PBX1,SDC4,GPC3,LAMC1,GSTZ1,GCNT3,LCAT,SLC12A1,FRAS1,SLC2A9,CFI,SERPINE1,PTGIS,GLA,SPP1,ADAMTS1,DCN,ITGA6,FGFR2,HELLS,MUT,PANK1,BHLHE40,SLC37A4,CACNA2D1,PTPRS,INTU,ESR1,HSD17B2,AGTR1,SPTBN1,ID2,GLIS3,ZFP36,FAT4,GDF15,HS2ST1,DACT1,CHRM3,BCL2,HMOX1,FSTL1,SLC19A3,ANGPTL4,GADD45A,GFRA1,PDGFRA,CFH,TK1,EGFR,HSPA4L,CCR1,SLIT2,PKHD1,PLG,TLR4,GHR,G6PC,BMPER,PTGS2,CLU,WNT5A	68
Hematological System Development and Function, Tissue Morphology	quantity	quantity of myeloid cells	2.33e-16		-0.939		-0.851	ST6GAL1,SELL,VTN,C1QA,CLEC4M,CD1D,NLRC3,LUM,FABP1,CCBE1,SERPINE1,TIMP2,IL2RB,CLEC4G,IL4R,DCN,STAT3,THBD,SPON2,CSF2RB,SHCBP1,THBS2,TNF,ZFP36,IL1RL1,LEPR,PTN,GDF15,CCR2,FCGR2B,ID1,TRIB1,MBL2,GBA,F2RL1,CCL2,IGF1,GADD45A,SORBS1,SERPINA1,LIPG,CFP,PLAC8,CCR1,IKZF1,F3,TSLP,CXCL6,STAT4,KITLG,CLEC7A,LDLR,CBS/CBSL,PTGS2,SOCS3,CD36,CXCL12,PBX1,CD8A,CD300A,MYC,PTK2,CXCL14,CISH,C8orf4,STAB1,TEK,MIF,SPP1,ATF3,…	107
Cellular Function and Maintenance	homeostasis	homeostasis of leukocytes	2.49e-16	Decreased	-5.351		-3.898	THEMIS2,IL13RA2,CCNB2,PTPRC,CD1D,LCK,ELF3,EGR2,RFTN1,CXCL1,CD274,PRKD1,ITGA4,MCL1,IL2RB,IL4R,STAT3,JUNB,DBH,CSF2RB,BHLHE40,IL10RA,PIK3CD,SFRP1,CYR61,EPHA2,TNF,LCP2,TNFSF4,GADD45B,IL1RL1,LEPR,HLA-DQA1,BCL11B,ITGB8,CCL5,FCGR2B,CHEK1,ID1,NFIL3,JUN,ARRB1,IGF1,IGF1R,PGLYRP2,SOCS2,NCOR1,TLR3,MECOM,IGKC,CD69,EGR1,IKZF1,EPHA3,AXL,TSLP,ID3,CXCL6,LTBP1,KITLG,STAT4,NR4A2,RASGRP1,PTGS2,FZD7,CDKN2A,SOCS3,MBP,…	124
Cancer, Hematological Disease, Organismal Injury and Abnormalities	bone marrow neoplasm	bone marrow neoplasm	2.51e-16		1.203		1.278	MYH10,SVEP1,PAPLN,LIPC,KIAA1462,XDH,FOLH1,GAREM1,GBP5,PTPRC,LCK,FRAS1,GPATCH2,CUX2,CYP2A6 (includes others),HOOK1,CNTNAP3B,HLA-DPA1,ITGA4,PTGIS,MTMR11,SEMA5A,ITGA6,RRM2,FGFR2,STAT3,DCTD,UNC93A,CSF2RB,ST6GAL2,THBS2,ARHGEF28,ADH1B,PIK3CD,HRG,TRIM22,ARHGEF37,FOXF1,TNF,UBE2C,ANK3,HAMP,CYP39A1,SH3RF2,COL4A5,IL1RL1,SSX3,HLA-DQA1,ZDHHC11,BCL11B,FCGR2B,IFIT1,DUSP5,PTGFRN,GADD45A,KIAA1671,CTBP2,LY6E,HJURP…	334
Cancer, Neurological Disease, Organismal Injury and Abnormalities	glioblastoma cancer	glioblastoma cancer	2.65e-16		-1.091		-1.167	CDKN2A,SERPINI1,PTTG1,MBP,KLF6,FOLH1,CDKN2C,MKI67,MYC,AJUBA,EZH2,CXCL1,MGLL,GOT1,CD274,ADGRB3,BRCA1,PFKFB3,AXIN2,COL4A1,SPP1,EGR3,CSRP2,TSPYL5,PCSK6,RRM2,FGFR2,PEG3,PTGDS,STAT3,IGF2,CDH1,ABCA8,IGFBP3,PAIP2B,EPHA2,ECT2,TNF,COL3A1,UBE2C,AKAP12,HIST1H1C,GBP1,KIAA0101,RECK,ARL4C,TERT,HLA-DQA1,KAZN,LGR5,ITGB8,CCL3,PROM1,CDKN3,DTNA,TNC,ARRB1,IGF1,TIMP1,KCNMA1,HGF,GFRA1,IGF1R,PDGFRA,LY6E,NCOR1,EGFR,NRAS…	88
Cancer, Hematological Disease, Organismal Injury and Abnormalities	myeloid neoplasm	myeloid neoplasm	2.76e-16		1.726		1.775	MYH10,SVEP1,PAPLN,LIPC,KIAA1462,XDH,FOLH1,GAREM1,GBP5,PTPRC,LCK,FRAS1,GPATCH2,CUX2,CYP2A6 (includes others),HOOK1,CNTNAP3B,HLA-DPA1,PTGIS,MTMR11,SEMA5A,ITGA6,RRM2,FGFR2,STAT3,DCTD,UNC93A,CSF2RB,ST6GAL2,THBS2,ARHGEF28,ADH1B,PIK3CD,HRG,TRIM22,ARHGEF37,FOXF1,TNF,UBE2C,HAMP,ANK3,CYP39A1,SH3RF2,COL4A5,IL1RL1,SSX3,HLA-DQA1,ZDHHC11,BCL11B,FCGR2B,IFIT1,DUSP5,PTGFRN,GADD45A,KIAA1671,CTBP2,LY6E,HJURP,NCOR1…	334
Tissue Development	accumulation	accumulation of cells	3.09e-16		-1.987		-1.587	CDKN2A,SELL,F2R,PBX1,SLPI,CXCL12,DAB1,TSC22D3,MYC,CD1D,RHOB,ETS2,ITGA9,EZH2,CXCL1,CD274,BRCA1,ITK,TIMP2,ITGA4,MIF,SPP1,SHBG,ZIC2,LAMA2,LCN2,ITGA6,FGFR2,PTGDS,STAT3,BUB1B,VLDLR,THBD,TPX2,IL33,TLR2,NPC1,IL18,ACKR3,DUSP1,KRT19,IL10RA,TNF,IL6ST,TNFSF4,HS2ST1,TERT,CCR2,CCL5,CCL3,CHEK1,BCL2,HMOX1,MBL2,IGF1,CCL2,TIMP1,THBS1,S100A8,TLR3,FCGR3A/FCGR3B,CCR1,CXCR4,EGR1,BGN,ITGA2,ENG,F3,PLG,TLR4,CR1,APOA1,ED…	83
Digestive System Development and Function, Gastrointestinal Disease, Hepatic System Development and Function, Hepatic System Disease, Organ Morphology, Organismal Development, Organismal Injury and Abnormalities	abnormal morphology	abnormal morphology of liver	3.72e-16					MYH10,SOCS3,PLIN1,LHX2,CP,GSTZ1,CD1D,SOD2,LPL,SLC22A1,CCBE1,MFSD2A,AMACR,MIF,GLA,SPP1,MUT,PCK1,PANK1,TLR2,NPC1,CTSA,DUSP1,SLC37A4,IRF8,FGA,ESR1,TNF,COL3A1,ARG1,SPTBN1,BHMT,SLC13A5,CTHRC1,CCR2,SLC19A3,AEBP1,JUN,GBA,HGF,GATA6,GNMT,NCOR1,PEMT,EGFR,CCR1,SLC20A1,PDZK1,NRAS,TRIM55,TBX3,MAT1A,PKHD1,FOXM1,PLG,ZFPM2,LDLR,APOA1,CBS/CBSL,G6PC,PTGS2,A2M,WNT5A	63
Cancer, Hematological Disease, Organismal Injury and Abnormalities	myeloproliferative disorder	myeloproliferative disorder	3.79e-16		1.518		1.574	MYH10,SVEP1,PAPLN,LIPC,KIAA1462,XDH,FOLH1,GAREM1,GBP5,PTPRC,LCK,FRAS1,GPATCH2,CUX2,CYP2A6 (includes others),HOOK1,CNTNAP3B,HLA-DPA1,PTGIS,MTMR11,SEMA5A,ITGA6,RRM2,FGFR2,STAT3,DCTD,UNC93A,CSF2RB,ST6GAL2,THBS2,ARHGEF28,ADH1B,PIK3CD,HRG,TRIM22,ARHGEF37,FOXF1,TNF,UBE2C,HAMP,ANK3,CYP39A1,SH3RF2,COL4A5,IL1RL1,SSX3,HLA-DQA1,ZDHHC11,BCL11B,FCGR2B,IFIT1,DUSP5,PTGFRN,GADD45A,KIAA1671,CTBP2,LY6E,HJURP,NCOR1…	333
Hematological System Development and Function, Lymphoid Tissue Structure and Development, Tissue Morphology	quantity	quantity of T lymphocytes	3.82e-16	Decreased	-3.135		-2.156	CHST4,SELL,CCNB2,CDKN2C,PTPRC,CD1D,LCK,CD274,MCL1,IL2RB,CLEC4G,IL4R,LECT2,ITGA6,FGFR2,STAT3,CSF2RB,CCL4,SHCBP1,BHLHE40,H2AFX,IL10RA,PIK3CD,TNF,LCP2,TNFSF4,GADD45B,ZFP36,IL1RL1,LEPR,HLA-DQA1,BCL11B,CCR2,ITGB8,CCL5,FCGR2B,ID1,CD5L,NFIL3,IGF1,GADD45A,IGF1R,FABP5,TLR3,CCR1,CD69,IKZF1,ID3,TSLP,KITLG,FOS,WIPF1,SEMA4D,LDLR,DOCK8,RASGRP1,CDKN2A,SOCS3,POU2AF1,MBP,PTTG1,PBX1,GPR18,CD8A,MYC,IL7R,ETS2,CISH,T…	115
Cellular Function and Maintenance	function	function of blood cells	3.98e-16	Decreased	-2.159		-1.814	ST6GAL1,SELL,KLRB1,IL13RA2,CDKN2C,PANX1,PTPRC,BCAT1,CCBE1,CD274,TIMD4,MCL1,IL4R,LECT2,STAT3,THBD,PLD1,CSF2RB,BHLHE40,IL10RA,PIK3CD,SAC3D1,ECM1,TNF,GADD45B,ZFP36,IL1RL1,GDF15,CCR2,CCL5,FCGR2B,DUSP2,ID1,CCL2,TLR3,CCR1,KLRC4-KLRK1/KLRK1,ADAMTS13,MECOM,CD69,EGR1,ITGA2,AXL,F3,TSLP,ID3,STAT4,FOS,LY96,CLEC7A,WIPF1,DOCK8,RASGRP1,PTGS2,ABCB6,RGS1,CD36,POU2AF1,SLPI,TLR8,CXCL12,CD8A,GPC3,CD300A,IL18R1,MYC,D…	117
Cancer, Organismal Injury and Abnormalities, Tumor Morphology	progression	progression of tumor	4.01e-16		0.018		0.512	CDKN2A,CXCL12,MYC,EZH2,CXCL14,STAB1,SERPINE1,MIF,SPP1,FERMT2,ITGA6,FGFR2,ANXA2,STAT3,THBD,TLR2,CDH1,IL18,SPARCL1,ACKR3,TNF,ESR1,RECK,GDF15,SAT1,CFTR,CCL5,BCL2,TNC,JUN,THBS1,TIMP1,HGF,IGF1R,FCGR3A/FCGR3B,EGFR,TACSTD2,CXCR4,TDGF1,ENG,AXL,BIRC5,F3,FOS,TLR4,FOXO1,CLDN1,ANXA3,SPARC,PTGS2,CLU,WNT5A	52
Cancer, Hematological Disease, Immunological Disease, Organismal Injury and Abnormalities	neoplasia	neoplasia of leukocytes	4.03e-16		-0.723		-1.104	SELL,VTN,IL13RA2,PCDH17,CCL20,CDKN2C,MKI67,PCOLCE,PTPRC,LIFR,NR4A3,CD1D,MCL1,IL2RB,CLEC4G,DCN,FERMT2,TUBB2A,RRM2,THY1,STAT3,THBD,PTP4A1,S1PR3,NRCAM,H2AFX,FOXF1,CYR61,EPHA2,IFITM1,COL3A1,MME,GADD45B,MS4A1,BCL11B,DUSP2,COL15A1,C1R,ID1,DUSP5,JUN,GADD45A,PDGFRA,TOP2A,CD24,TLR3,CD69,EGR1,IKZF1,IGKC,ENG,STAT4,WIPF1,NR4A2,IGSF3,MSH2,TARP,PRKCB,CDKN2A,PER1,NDRG2,KLF6,CXCL12,STMN1,MYC,HDAC6,NNMT,IL7R,DTX1…	107
Cancer, Hematological Disease, Immunological Disease, Organismal Injury and Abnormalities	myeloid leukemia	myeloid leukemia	4.75e-16		1.099		1.186	MYH10,SVEP1,PAPLN,LIPC,KIAA1462,XDH,FOLH1,GAREM1,GBP5,PTPRC,LCK,FRAS1,GPATCH2,CUX2,CYP2A6 (includes others),HOOK1,CNTNAP3B,HLA-DPA1,PTGIS,MTMR11,SEMA5A,ITGA6,RRM2,FGFR2,STAT3,DCTD,UNC93A,CSF2RB,ST6GAL2,THBS2,ARHGEF28,ADH1B,PIK3CD,HRG,TRIM22,ARHGEF37,FOXF1,TNF,UBE2C,ANK3,CYP39A1,SH3RF2,COL4A5,IL1RL1,SSX3,HLA-DQA1,ZDHHC11,BCL11B,FCGR2B,IFIT1,DUSP5,PTGFRN,GADD45A,KIAA1671,CTBP2,HJURP,NCOR1,SERPINA1,…	314
Cell Death and Survival	cell death	cell death of tumor cell lines	4.82e-16		-1.047		-1.287	ST6GAL1,XDH,HMMR,FRMD6,PTPRC,LCK,SOD2,EGR2,FABP1,SERPINE1,PRKD1,ITGA4,RRM2,ITGA6,FGFR2,ANXA2,STAT3,DCTD,CSF2RB,CDH1,BTG2,GPR65,PIK3CD,SQSTM1,TNF,UBE2C,NME1,HTATIP2,GADD45B,IL1RL1,MS4A1,GDF15,CEBPD,HSPB8,NUF2,FCGR2B,TTK,CCL2,GADD45A,CTBP2,ANTXR2,TLR3,CLYBL,MECOM,GAS1,IKZF1,ITGA2,ENG,ID3,BUB1,FOS,MAD2L1,NR4A2,MSH2,GPX2,CTH,SFN,PPARGC1A,CDKN2A,MT2A,SOCS3,NDRG2,PTTG1,MBP,KLF6,GPC3,TSC22D3,MYC,HDAC6,C…	273
Connective Tissue Disorders, Inflammatory Disease, Inflammatory Response, Organismal Injury and Abnormalities, Skeletal and Muscular Disorders	polyarthritis	polyarthritis	5e-16		-1.409		-1.283	HMMR,CCL20,CDA,PTPRC,NR4A3,CD274,TXN,MCL1,S100A10,IL2RB,GZMA,IL4R,SPP1,LECT2,STAT3,TLR2,IL33,FOSB,CDH1,IL18,CCL4,DUSP1,FGA,TNF,SORL1,MME,GADD45B,ZFP36,IL1RL1,HLA-DQA1,HSPB8,CCR2,CCL5,FCGR2B,CCL3,DUSP2,SH2D1A,ARRB1,THBS1,HLA-DRA,S100A8,PTGER4,CCR1,CD69,STAT4,TLR4,P2RY13,FOS,CR1,NR4A2,PTGS2,TARP	52
Developmental Disorder, Hereditary Disorder, Organismal Injury and Abnormalities, Renal and Urological Disease	polycystic kidney disease	Polycystic Kidney Disease	5.13e-16					COL14A1,HTR2B,SGK1,CA12,MELK,CP,FRMD6,ADAMTS2,MYC,PTPRC,PDE7B,TIMP2,KIF14,IL4R,SPP1,SAMSN1,C1S,LCN2,FGFR2,RGS4,VLDLR,FYB,GSN,CCNB1,IGF2,MATN2,KRT19,ADH1B,IRF8,FGA,AGTR1,COL3A1,LOX,FHL1,GEM,GLIS3,PPP1R3C,ANTXR1,FILIP1L,ACAA2,FGF13,SSPN,BCL2,HMOX1,CCNA2,FSTL1,AEBP1,IGF1,F2RL1,TIMP1,EGFR,ANGPT1,FEZ1,ACADSB,OLFM1,PKHD1,SAA4,PFKFB2,GPX2,TAGLN,CEP41,EFEMP2,A2M,CLU,ACSL1	65
Cell-To-Cell Signaling and Interaction	binding	binding of blood cells	5.31e-16	Decreased	-4.101		-3.142	MRC1,SELL,F2R,VTN,CXCL12,CCL20,CLEC4M,IL18R1,PTPRC,LCK,RHOB,CXCL1,ITK,ITGA4,MARCO,DLL1,DCN,ITGA6,THBD,FYB,FPR1,TLR2,CCL4,ORM1,CD14,IRF8,TNF,LCP2,LPA,MSR1,APOH,CCL5,FCGR2B,CCL3,TNC,JUN,MBL2,SH2D1A,CCL2,HGF,CD24,LIPG,FCGR3A/FCGR3B,CCL19,CCR1,KLRC4-KLRK1/KLRK1,CXCR4,CD69,ITGA2,CD48,ENG,AXL,PLG,KITLG,TLR4,CR1,F9,APOA1,B4GALT1,DOCK8,NT5E,CXCL2,A2M	63
Cancer, Hematological Disease, Organismal Injury and Abnormalities	hematologic cancer	hematologic cancer of cells	5.72e-16		-0.722		-1.152	SELL,VTN,IL13RA2,PCDH17,CCL20,CDKN2C,MKI67,PCOLCE,PTPRC,LIFR,NR4A3,CD1D,MCL1,IL2RB,CLEC4G,DCN,FERMT2,TUBB2A,RRM2,THY1,STAT3,THBD,PTP4A1,S1PR3,NRCAM,H2AFX,FOXF1,CYR61,EPHA2,IFITM1,COL3A1,MME,GADD45B,MS4A1,BCL11B,DUSP2,COL15A1,C1R,ID1,DUSP5,JUN,GADD45A,PDGFRA,TOP2A,CD24,TLR3,CD69,EGR1,IKZF1,IGKC,ENG,STAT4,WIPF1,NR4A2,IGSF3,MSH2,TARP,PRKCB,CDKN2A,PER1,NDRG2,KLF6,CXCL12,STMN1,MYC,HDAC6,NNMT,IL7R,DTX1…	104
Neurological Disease, Organismal Injury and Abnormalities, Psychological Disorders	disorder of basal ganglia	disorder of basal ganglia	5.82e-16		0.73		0.351	GPD1,HTR2B,SGK1,LRG1,MT1H,CA12,PCDH7,CP,AQP4,MT1E,LIFR,SOD2,EGR2,ITIH4,BCHE,PLCB1,EML1,TXN,ALDH6A1,CDKN1C,MPC1,CSRP2,SEMA5A,MT1X,TUBB2A,ETNPPL,THY1,ANXA2,JUNB,TBCE,BASP1,CCL4,BHLHE40,TNF,GNAL,SORL1,CA2,NME1,MAP2,INPP1,GBP1,SRD5A1,C9,CTNNA3,HLA-DQA1,KAZN,HMGB2,BCL11B,CCL5,XPR1,DTNA,DUSP5,STOM,JUN,GBA,GADD45A,IGF1,HLA-DRA,LY6E,SERPINA1,SLC6A2,RGS2,MYOM2,EGR1,ACTN2,NBEA,SLIT2,SLC16A9,F3,ID3,ATP2B2,F…	159
Cellular Growth and Proliferation, Tissue Development	proliferation	proliferation of epithelial cells	6.25e-16		-0.617		-0.021	GCGR,CDKN2C,HES1,MKI67,LAMC1,NR4A3,FHL2,ITIH4,PRKD1,IL4R,CDKN1C,FBLN5,ANGPTL6,CD109,ITGA6,FGFR2,STAT3,JUNB,CSF2RB,CDH1,DACH1,SPINT2,GLUL,FOXF1,SFRP1,EPHA2,TNF,SPTBN1,NME1,ZFP36,MCC,PTN,GDF15,BCL11B,ITGB8,CCL5,ID1,KLF9,JUN,IGF1,IGF1R,NCOR1,EGFR,GAS1,ENG,TSLP,KIF3A,KITLG,FOS,SEMA4D,PTGS2,SFN,FZD7,CDKN2A,SOCS3,SLC7A11,NDRG2,CXCL12,GPC3,STMN1,MYC,PTK2,HDAC6,EZH2,CXCL14,PRLR,BRCA1,TMC8,PBLD,SPP1,ESRP1…	112
Amino Acid Metabolism, Small Molecule Biochemistry	metabolism	metabolism of amino acids	6.27e-16	Decreased	-2.257		-1.604	KMO,ASS1,CXCL12,BCKDHB,MYC,GSTZ1,BCAT1,HAL,GGT5,GOT1,ALDH6A1,GCH1,PSPH,TDO2,GLYAT,OAT,GGH,TAT,SLC1A1,MUT,AGXT,FTCD,SLC7A2,GLUL,SLC7A7,SDS,ARG1,AADAT,BHMT,LEPR,ME1,IDO2,ACMSD,PHGDH,GNMT,SLC25A15,GOT2,PEMT,SLC7A6,HPD,MAT1A,DMGDH,EGR1,MTHFD1,ASPA,SARDH,CBS/CBSL,SLC3A1,CTH,GLDC,ASL,GLS2,KYNU	53
Cell Cycle	cell cycle progression	cell cycle progression	6.31e-16	Decreased	-2.47		-1.656	CENPF,MYH10,SGK1,CDC7,CDKN2C,FRMD6,MKI67,PTPRC,NR4A3,LCK,FHL2,AJUBA,KDM8,FABP1,CD274,TXN,ALDH3A1,IL2RB,TIMP2,CENPW,IL4R,CCNE2,CDKN1C,PRR11,FGFR2,CKAP2,STAT3,JUNB,PTP4A1,PLAG1,CDH1,KRT19,PTPRB,IRS1,BTG2,MEIS1,CYR61,NEK2,SAC3D1,TNF,UBE2C,NME1,VASH2,GADD45B,PPP2R2A,PTN,HLA-DQA1,TTK,NUF2,FCGR2B,CHEK1,CDKN3,ID1,JUN,ARRB1,IGF1,GADD45A,TOP2A,IGF1R,PDGFRA,CD24,NCOR1,KIF2C,EGFR,MECOM,TBX3,GAS1,EGR1,IKZF1,…	194
Hematological Disease, Immunological Disease	T-cell lymphoproliferative disorder	T-cell lymphoproliferative disorder	6.38e-16		-0.751		-1.203	SELL,VTN,IL13RA2,PCDH17,CCL20,CDKN2C,MKI67,PCOLCE,PTPRC,LIFR,NR4A3,CD1D,MCL1,IL2RB,CLEC4G,DCN,FERMT2,TUBB2A,RRM2,THY1,STAT3,THBD,PTP4A1,S1PR3,NRCAM,H2AFX,FOXF1,CYR61,EPHA2,IFITM1,COL3A1,MME,GADD45B,MS4A1,BCL11B,DUSP2,COL15A1,C1R,ID1,DUSP5,JUN,GADD45A,PDGFRA,TOP2A,CD24,TLR3,CD69,EGR1,IKZF1,IGKC,ENG,STAT4,WIPF1,NR4A2,IGSF3,MSH2,TARP,PRKCB,CDKN2A,PER1,NDRG2,KLF6,CXCL12,STMN1,MYC,HDAC6,NNMT,IL7R,DTX1…	104
Cancer, Organismal Injury and Abnormalities	sarcoma	sarcoma	6.95e-16	Decreased	-2.289		-2.433	MYH10,ASS1,HMMR,FOLH1,SULT1A2,DSE,PTPRC,LCK,ART4,ALDH3A1,AMACR,IL4R,ACACB,SEMA5A,RRM2,FGFR2,STAT3,DBH,PLD1,SSX2/SSX2B,CDH1,CTSA,HRG,FOXF1,CYP2B6,TRIM22,TNF,UBE2C,ANK3,CYP39A1,IL1RL1,GDF15,ETFDH,CCR2,TTK,GGPS1,SORBS1,CTBP2,SERPINA1,LURAP1L,TLR3,FCGR3A/FCGR3B,DISC1,ENG,BUB1,MCM3,FOS,LDLR,MSH2,SULT1A1,TAGLN,KYNU,PPARGC1A,CDKN2A,KIF23,CYP3A7,ACSM2A,AKR1C3,EPHX2,SCN7A,TLR8,CD163,CETP,MYC,SNRPN,LPL,SLC…	228
Cancer, Organismal Injury and Abnormalities	malignant connective or soft tissue neoplasm	malignant connective or soft tissue neoplasm	6.98e-16	Decreased	-2.496		-2.637	MYH10,ASS1,HMMR,FOLH1,SULT1A2,DSE,PTPRC,LCK,ART4,ALDH3A1,AMACR,IL4R,ACACB,SEMA5A,RRM2,FGFR2,STAT3,DBH,PLD1,SSX2/SSX2B,CDH1,CTSA,HRG,FOXF1,CYP2B6,TRIM22,TNF,UBE2C,ANK3,CYP39A1,IL1RL1,GDF15,ETFDH,CCR2,TTK,GGPS1,SORBS1,CTBP2,SERPINA1,LURAP1L,TLR3,FCGR3A/FCGR3B,DISC1,ENG,BUB1,MCM3,FOS,LDLR,MSH2,SULT1A1,TAGLN,KYNU,PPARGC1A,CDKN2A,KIF23,CYP3A7,ACSM2A,AKR1C3,EPHX2,SCN7A,TLR8,CD163,CETP,MYC,SNRPN,LPL,SLC…	230
Cardiovascular System Development and Function, Cellular Development, Cellular Function and Maintenance, Cellular Growth and Proliferation, Organismal Development, Tissue Development	proliferation	proliferation of endothelial cells	8.13e-16		-0.738		-0.206	CDKN2A,HTR2B,F2R,CD36,XDH,LRG1,CXCL12,CYP2C9,SDC4,ADAMTS2,MYC,PTK2,CXCL1,SERPINE1,PRKD1,TEK,TIMP2,CLEC1B,ATOH8,PFKFB3,COL4A1,ADAMTS1,STK39,EGR3,SEMA5A,THY1,FGFR2,VLDLR,CYP4F2,ANGPTL1,IL18,IGF2,ALDH1A2,SLC8A1,ECM1,TNF,ARG1,VASH2,GBP1,APOH,SEMA6A,TBXA2R,PTN,HMGB2,CCR2,FGF13,ID1,HMOX1,ANGPTL4,JUN,CCL2,IGF1,RGS5,F2RL1,THBS1,HGF,PDGFRA,GATA6,S100A8,MAP2K1,EGFR,THBS4,EDNRB,ANGPT1,EGR1,ENG,AXL,FOXM1,F3,…	80
Cancer, Organismal Injury and Abnormalities, Reproductive System Disease	benign neoplasm of female genital organ	benign neoplasm of female genital organ	8.72e-16					MYH10,F2R,CDC7,CDKN2C,CP,LIFR,NR4A3,SOD2,ELF3,SLC2A5,DPT,TSPAN12,PEG3,TFPI2,MFAP3L,CDH1,H2AFX,MEST,THBS2,ADH1B,SPINT2,GPM6A,SFRP1,CYR61,HIST1H1C,CLDN11,ARL4C,HLA-DQA1,MTFR2,COL15A1,IFIT1,DTNA,MUM1L1,JUN,PDGFRA,CD24,NCOR1,EGFR,MECOM,TBX3,SLIT2,EPHA3,STXBP6,LTBP1,FOS,NR4A2,ZFPM2,PTGS2,ADRA1A,TARP,PTGR1,CDKN2A,SOCS3,MRPS23,KRT7,DIRAS3,PTTG1,SCN7A,SLPI,MYC,SDPR,CXCL14,PRLR,BRCA1,PDK4,AXIN2,SPP1,H19,L…	97
Cancer, Cellular Development, Cellular Growth and Proliferation, Organismal Injury and Abnormalities, Tumor Morphology	proliferation	proliferation of tumor cells	9.51e-16		-1.59		-1.128	F2R,HMMR,IL13RA2,CA12,MKI67,HES1,PEG10,FHL2,LUM,CXCL1,CD274,SERPINE1,TIMP2,DCN,ANXA2,STAT3,PLD1,CDH1,IRS1,BTG2,PIK3CD,SQSTM1,SFRP1,TRIM22,CYR61,TNF,EPHA2,UBE2C,FHL1,ZFP36,PTN,GDF15,CHEK1,ID1,JUN,F2RL1,IGF1,IGF1R,PDGFRA,EGFR,EGR1,IKZF1,ID3,F3,KITLG,FOS,SEMA4D,NR4A2,PTGS2,CDKN2A,SOCS3,NDRG2,SLPI,CXCL12,GPC3,TNFRSF17,STMN1,MYC,HDAC6,SAE1,RHOB,EZH2,BRCA1,PFKFB3,GCH1,MIF,SPP1,ATF3,LCN2,PCSK6,BAMBI,TLR…	107
Cardiovascular Disease, Organismal Injury and Abnormalities	atherosclerotic lesion	atherosclerotic lesion	9.58e-16	Increased	2.406		2.454	SOCS3,SELL,CD36,EPHX2,SDC4,CETP,CD1D,LCAT,LPL,PLA2G5,SERPINE1,PAPPA,MIF,SPP1,APOA5,THBD,TLR2,IL33,NPC1,IGF2,IL18,ESR1,TNFSF4,LPA,ZFP36,MSR1,IL1RL1,CCR2,BCL2,HMOX1,ANGPTL4,CCL2,IGF1,THBS1,TIMP1,DUSP10,PLIN2,LIPG,MAP2K1,PON3,CCR1,ADAMTS13,EGR1,F3,PLG,TLR4,LDLR,APOA1,CBS/CBSL,FOXO1,CRP,CXCL2,PRKCB	53
Cellular Development, Cellular Growth and Proliferation, Embryonic Development, Hematopoiesis, Lymphoid Tissue Structure and Development, Organ Development, Organismal Development, Tissue Development	development	development of lymphoid cells	1.08e-15	Decreased	-5.227		-3.723	THEMIS2,IL13RA2,PTPRC,CD1D,EPHB1,LCK,ELF3,EGR2,RFTN1,CXCL1,CD274,PRKD1,ITGA4,MCL1,IL2RB,IL4R,STAT3,JUNB,DBH,BHLHE40,IL10RA,PIK3CD,SFRP1,CYR61,EPHA2,TNF,LCP2,TNFSF4,GADD45B,IL1RL1,LEPR,IGLL1/IGLL5,HLA-DQA1,BCL11B,ITGB8,CCL5,FCGR2B,CHEK1,ID1,NFIL3,JUN,ARRB1,IGF1,PGLYRP2,IGF1R,SOCS2,NCOR1,TLR3,IGKC,CD69,EGR1,IKZF1,AGO2,EPHA3,AXL,TSLP,ID3,LTBP1,KITLG,STAT4,FOS,NR4A2,DOCK8,RASGRP1,PTGS2,FZD7,CDKN2A,SO…	125
Cell-To-Cell Signaling and Interaction, Hematological System Development and Function	binding	binding of leukocytes	1.12e-15	Decreased	-3.977		-3.06	MRC1,SELL,VTN,CXCL12,CCL20,CLEC4M,IL18R1,PTPRC,LCK,RHOB,CXCL1,ITGA4,MARCO,ITK,DLL1,DCN,ITGA6,THBD,FYB,FPR1,CCL4,ORM1,CD14,TNF,LCP2,APOH,MSR1,CCL5,FCGR2B,CCL3,TNC,JUN,MBL2,SH2D1A,CCL2,HGF,LIPG,FCGR3A/FCGR3B,CCL19,CCR1,KLRC4-KLRK1/KLRK1,CXCR4,CD69,CD48,ENG,AXL,KITLG,PLG,TLR4,APOA1,B4GALT1,DOCK8,NT5E,CXCL2,A2M	55
Cancer, Gastrointestinal Disease, Organismal Injury and Abnormalities	intestinal adenocarcinoma	intestinal adenocarcinoma	1.13e-15		0.447	bias	-0.16	SNTG1,KIAA1462,ASS1,ELMSAN1,CP,GAREM1,FRMD6,DAB1,SLC38A6,LAMC1,GNPNAT1,EPHB1,CUX2,CYP2A6 (includes others),CNTNAP3B,PTGIS,ACACB,FERMT2,ITGA6,TAT,DBH,CSF2RB,ARHGEF28,TRIM22,ARHGEF37,UBE2C,SH3RF2,FHL1,COL4A5,GBP1,C9,CPD,SSX3,TTK,C1R,DTNA,ARRB1,EPDR1,BEX4,ANTXR2,GPC6,MECOM,CD69,RNF157,EPB41L4A,PAMR1,MAGEC2,MTHFD1L,F9,EDIL3,MSH2,CBS/CBSL,FAM110C,MXRA5,KIF23,TCF21,CDKN2A,NAV2,PCDH18,POU2AF1,EPHX2,SCN7…	666
Lymphoid Tissue Structure and Development, Organ Morphology, Tissue Morphology	morphology	morphology of lymphoid organ	1.2e-15					SELL,F2R,CCNB2,CDKN2C,GSTZ1,PTPRC,LCK,MCL1,IL2RB,SPINK1,DCN,STAT3,S1PR3,CSF2RB,CTSA,IRS1,PIK3CD,B3GNT5,TNF,LCP2,STEAP3,SLC4A4,HIST1H1C,ZFP36,IL1RL1,HLA-DQA1,BCL11B,CCR2,FCGR2B,MAFG,TRIB1,CD5L,GBA,IGF1,GADD45A,NCOR1,EGR1,IKZF1,ITGA2,AXL,ID3,FOS,F9,RASGRP1,PTGS2,SFN,CDKN2A,TCF21,SOCS3,PTTG1,CXCL12,PBX1,CD8A,GPC3,TSC22D3,MYC,IL7R,FLVCR1,CYP1A2,ETS2,BRCA1,STK17B,MARCO,ITK,MIF,HELLS,PANK1,IL33,MIR17HG…	106
Cardiovascular System Development and Function	morphology	morphology of cardiovascular system	1.3e-15					MYH10,HTR2B,EHD3,F2R,VTN,CDKN2C,SOD2,LUM,ARHGEF26,PLCB1,SERPINE1,ITGA4,TIMP2,PTGIS,CCNE2,ACACB,FBLN5,CSRP2,TKT,SEMA5A,STAT3,DBH,THBD,S1PR3,ACADL,IRS1,THBS2,SLC8A1,EPHA2,TNF,COL3A1,SPTBN1,AKAP12,HIST1H1C,PPP1R3C,GDF15,CTNNA3,HSPB8,ITGB8,COL15A1,JUN,CCL2,IGF1,F2RL1,GADD45A,PDLIM5,PLPP3,PDGFRA,LY6E,RGS2,MECOM,ANGPT1,ITGA2,AGO2,ENG,EPHA3,AXL,F3,KIF3A,GJC1,LTBP1,KITLG,ZFPM2,LDLR,CBS/CBSL,PTH1R,BMPER,G…	134
Cellular Movement	chemotaxis	chemotaxis	1.32e-15	Decreased	-4.891		-3.151	MYH10,SELL,F2R,VTN,CCL20,LIFR,PTPRC,EPHB1,LCK,ITGA9,CXCL1,TXN,SERPINE1,ITGA4,IL4R,SEMA5A,ITGA6,ANXA2,STAT3,THBD,PLD1,S1PR3,CCL4,NRCAM,THBS2,PIK3CD,CYR61,EPHA2,TNF,PTN,HMGB2,CCL14,CCR2,CCL5,TRIB1,JUN,ARRB1,F2RL1,CCL2,IGF1,IGF1R,PDGFRA,SERPINA1,EGFR,CCR1,KLRC4-KLRK1/KLRK1,ANGPT1,CD69,ITGA2,PIK3C2G,DEFB1,ENG,SLIT2,AXL,TSLP,CXCL6,KITLG,SEMA4D,LDLR,CBS/CBSL,VIPR1,PTGS2,PRKCB,RGS1,SOCS3,EPHB2,CD36,SLPI…	119
Cancer, Hematological Disease, Immunological Disease, Organismal Injury and Abnormalities	T-cell non-Hodgkin's disease	T-cell non-Hodgkin's disease	1.33e-15		-0.781		-1.348	CDKN2A,PER1,SELL,NDRG2,VTN,KLF6,IL13RA2,PCDH17,CXCL12,CCL20,CDKN2C,MKI67,PCOLCE,STMN1,MYC,LIFR,PTPRC,NNMT,HDAC6,CD1D,NR4A3,DTX1,HDAC11,EZH2,CXCL14,BRCA1,STK17B,IL2RB,MCL1,CLEC4G,COL4A1,DCN,TUBB2A,FERMT2,RRM2,THY1,DNM3,AURKA,THBD,PTP4A1,S1PR3,TLR2,TUBE1,H2AFX,RASSF4,LEF1,FOXF1,CYR61,EPHA2,IFITM1,COL3A1,MME,ID2,GADD45B,SRPX,MS4A1,TERT,COL15A1,DUSP2,BCL2,C1R,AMOTL1,ID1,DUSP5,JUN,GADD45A,TIMP1,TOP2A,…	90
Cell Death and Survival	apoptosis	apoptosis of tumor cell lines	1.41e-15		-0.587		-0.722	ST6GAL1,XDH,HMMR,PTPRC,LCK,SOD2,EGR2,FABP1,SERPINE1,PRKD1,ITGA4,RRM2,FGFR2,ANXA2,STAT3,CSF2RB,CDH1,BTG2,GPR65,PIK3CD,SQSTM1,TNF,NME1,HTATIP2,GADD45B,IL1RL1,MS4A1,GDF15,HSPB8,CEBPD,NUF2,FCGR2B,TTK,GADD45A,CTBP2,TLR3,MECOM,GAS1,IKZF1,ITGA2,ENG,ID3,BUB1,FOS,MAD2L1,NR4A2,GPX2,CTH,SFN,PPARGC1A,CDKN2A,MT2A,SOCS3,NDRG2,PTTG1,KLF6,TSC22D3,MYC,HDAC6,CYFIP2,SAE1,RHOB,HDAC11,PPID,TIAM1,ATF3,LCN2,AURKA,ATAD2…	226
Cancer, Gastrointestinal Disease, Organismal Injury and Abnormalities	colorectal adenocarcinoma	colorectal adenocarcinoma	1.48e-15					SNTG1,KIAA1462,ASS1,ELMSAN1,CP,GAREM1,FRMD6,DAB1,SLC38A6,LAMC1,GNPNAT1,EPHB1,CUX2,CYP2A6 (includes others),CNTNAP3B,PTGIS,ACACB,FERMT2,ITGA6,TAT,DBH,CSF2RB,ARHGEF28,TRIM22,ARHGEF37,UBE2C,SH3RF2,FHL1,COL4A5,GBP1,C9,CPD,SSX3,TTK,C1R,DTNA,ARRB1,EPDR1,BEX4,ANTXR2,GPC6,MECOM,CD69,RNF157,EPB41L4A,PAMR1,MAGEC2,MTHFD1L,F9,EDIL3,MSH2,CBS/CBSL,FAM110C,MXRA5,KIF23,TCF21,CDKN2A,NAV2,PCDH18,POU2AF1,EPHX2,SCN7…	665
Humoral Immune Response, Protein Synthesis	production	production of antibody	1.49e-15		1.256		1.39	CH25H,RGS1,CD36,POU2AF1,PTTG1,IL13RA2,TLR8,C1QA,CLEC4M,HDAC6,CD1D,LCK,DTX1,GCNT3,RFTN1,CD274,TIMD4,ITK,IL2RB,MARCO,MIF,IL4R,UXS1,ATF3,SAMSN1,IL33,TLR2,CSF2RB,BHLHE40,H2AFX,PIK3CD,IRF8,B3GNT5,ECM1,ESR1,TNF,IL6ST,BLNK,GADD45B,MSR1,IL1RL1,GADD45G,IGLL1/IGLL5,CCR2,FCGR2B,AVPR1A,BCL2,C1QTNF3,NFIL3,SH2D1A,GADD45A,F2RL1,THBS1,DKK3,IGHM,CCR1,NPY1R,IGKC,CD69,NFKBIZ,AXL,ID3,RCAN1,TLR4,EBF1,WIPF1,SEMA4D,LDL…	75
Cellular Movement, Hematological System Development and Function, Immune Cell Trafficking	cellular infiltration	cellular infiltration by leukocytes	1.7e-15		-0.551		-0.281	SOCS3,SELL,F2R,SGK1,CD36,EPHX2,GPR18,CXCL12,RSPO3,NAAA,PLA2G5,FGB,CD274,SERPINE1,ITK,IL2RB,S100A10,ITGA4,MIF,IL4R,RAB27A,SPP1,DCN,LCN2,STAT3,THBD,FPR1,IL33,TLR2,NPC1,IL18,CCL4,DUSP1,IGFBP3,CD14,PIK3CD,HRG,SFRP1,CYR61,ESR1,EPHA2,TNF,ARG1,HSPB1,IL6ST,HAMP,TNFSF4,MSR1,IL1RL1,CFTR,BCL11B,CCR2,CCL5,CCL3,FCGR2B,HMOX1,ARRB1,GBA,CCL2,F2RL1,TIMP1,THBS1,HGF,DUSP10,SERPINA1,S100A8,TLR3,CFH,CCL19,GJB2,EGFR,C…	95
Cancer, Organismal Injury and Abnormalities	soft tissue neoplasm	soft tissue neoplasm	1.99e-15		-1.497		-1.837	ASS1,HMMR,FOLH1,SULT1A2,DSE,PTPRC,LCK,ART4,ALDH3A1,AMACR,IL4R,ACACB,SEMA5A,RRM2,FGFR2,STAT3,DBH,PLD1,SSX2/SSX2B,CDH1,PIK3CD,FOXF1,CYP2B6,HRG,TNF,UBE2C,ANK3,CYP39A1,IL1RL1,GDF15,CCR2,TTK,SORBS1,CTBP2,SERPINA1,TLR3,FCGR3A/FCGR3B,DISC1,ENG,FOS,ZFPM2,LDLR,MSH2,SULT1A1,KYNU,PPARGC1A,CDKN2A,KIF23,CYP3A7,ACSM2A,AKR1C3,EPHX2,TLR8,CD163,CETP,MYC,SNRPN,LPL,SLC2A9,PZP,KLF11,TEK,ITK,PAPPA,FMO2,LAMA2,ANO1,AGX…	195
Cellular Development, Cellular Growth and Proliferation, Embryonic Development, Hematological System Development and Function, Hematopoiesis, Lymphoid Tissue Structure and Development, Organ Development, Organismal Development, Tissue Development	development	development of lymphocytes	2.39e-15	Decreased	-5.226		-3.728	THEMIS2,IL13RA2,PTPRC,CD1D,EPHB1,LCK,ELF3,EGR2,RFTN1,CXCL1,CD274,PRKD1,ITGA4,MCL1,IL2RB,IL4R,STAT3,JUNB,DBH,BHLHE40,IL10RA,PIK3CD,SFRP1,CYR61,EPHA2,TNF,LCP2,TNFSF4,GADD45B,IL1RL1,LEPR,IGLL1/IGLL5,HLA-DQA1,BCL11B,ITGB8,CCL5,FCGR2B,CHEK1,ID1,NFIL3,JUN,ARRB1,IGF1,PGLYRP2,IGF1R,SOCS2,NCOR1,TLR3,IGKC,CD69,EGR1,IKZF1,EPHA3,AXL,TSLP,ID3,LTBP1,KITLG,STAT4,FOS,NR4A2,DOCK8,RASGRP1,PTGS2,FZD7,CDKN2A,SOCS3,P…	124
Cell-mediated Immune Response, Cellular Function and Maintenance, Hematological System Development and Function	homeostasis	T cell homeostasis	2.44e-15	Decreased	-5.032		-3.631	THEMIS2,IL13RA2,CCNB2,PTPRC,CD1D,LCK,ELF3,EGR2,RFTN1,CXCL1,CD274,PRKD1,ITGA4,MCL1,IL2RB,IL4R,STAT3,JUNB,DBH,BHLHE40,IL10RA,PIK3CD,SFRP1,CYR61,EPHA2,TNF,LCP2,TNFSF4,GADD45B,IL1RL1,LEPR,HLA-DQA1,BCL11B,ITGB8,CCL5,FCGR2B,CHEK1,ID1,JUN,ARRB1,IGF1,PGLYRP2,IGF1R,SOCS2,NCOR1,TLR3,IGKC,CD69,EGR1,IKZF1,EPHA3,AXL,TSLP,ID3,LTBP1,STAT4,KITLG,NR4A2,RASGRP1,PTGS2,FZD7,CDKN2A,SOCS3,MBP,PBX1,CXCL12,CD8A,IL18R1,I…	116
Cellular Development, Cellular Growth and Proliferation, Hematological System Development and Function, Hematopoiesis, Lymphoid Tissue Structure and Development, Tissue Development	development	development of mononuclear leukocytes	2.48e-15	Decreased	-5.232		-3.778	THEMIS2,IL13RA2,PTPRC,CD1D,EPHB1,LCK,ELF3,EGR2,RFTN1,CXCL1,CD274,PRKD1,ITGA4,MCL1,IL2RB,IL4R,JUNB,STAT3,DBH,CSF2RB,BHLHE40,IL10RA,PIK3CD,SFRP1,CYR61,EPHA2,TNF,LCP2,TNFSF4,GADD45B,IL1RL1,LEPR,IGLL1/IGLL5,HLA-DQA1,BCL11B,ITGB8,CCL5,FCGR2B,CHEK1,ID1,NFIL3,JUN,ARRB1,IGF1,IGF1R,PGLYRP2,SOCS2,NCOR1,TLR3,IGKC,CD69,EGR1,IKZF1,EPHA3,AXL,TSLP,ID3,LTBP1,KITLG,STAT4,FOS,NR4A2,DOCK8,RASGRP1,PTGS2,FZD7,CDKN2A,…	125
Cellular Development, Hematological System Development and Function, Hematopoiesis	differentiation	differentiation of mononuclear leukocytes	2.69e-15	Decreased	-6.023		-4.764	IL13RA2,CLEC4M,PTPRC,CD1D,LCK,ELF3,EGR2,LUM,RFTN1,CXCL1,CD274,PRKD1,MCL1,IL2RB,IL4R,STAT3,JUNB,CSF2RB,BHLHE40,PIK3CD,SFRP1,CYR61,TNF,LCP2,TNFSF4,GADD45B,IL1RL1,LEPR,IGLL1/IGLL5,HLA-DQA1,BCL11B,ITGB8,CCL5,FCGR2B,AVPR1A,ID1,NFIL3,DUSP5,JUN,ARRB1,CCL2,IGF1,IGF1R,SOCS2,NCOR1,IGKC,CD69,EGR1,IKZF1,SLIT2,AXL,TSLP,ID3,LTBP1,STAT4,KITLG,FOS,NR4A2,PIR,MSH2,PTGS2,SFN,FZD7,CDKN2A,SOCS3,CD36,POU2AF1,MBP,CD8A,…	116
Humoral Immune Response, Protein Synthesis	quantity	quantity of immunoglobulin	2.86e-15		1.342		1.43	CH25H,RGS1,CD36,POU2AF1,PTTG1,IL13RA2,C1QA,CLEC4M,HDAC6,CD1D,LCK,DTX1,GCNT3,RFTN1,CD274,TIMD4,ITK,IL2RB,MARCO,IL4R,UXS1,ATF3,SAMSN1,IL33,TLR2,CSF2RB,BHLHE40,H2AFX,PIK3CD,IRF8,B3GNT5,ECM1,ESR1,TNF,IL6ST,BLNK,GADD45B,MSR1,IL1RL1,GADD45G,IGLL1/IGLL5,CCR2,FCGR2B,AVPR1A,C1QTNF3,NFIL3,SH2D1A,F2RL1,GADD45A,THBS1,DKK3,IGHM,CCR1,NPY1R,IGKC,CD69,AXL,NFKBIZ,ID3,RCAN1,TLR4,EBF1,WIPF1,SEMA4D,LDLR,MSH2,DOCK8,R…	72
Cell-mediated Immune Response, Cellular Development, Cellular Function and Maintenance, Cellular Growth and Proliferation, Embryonic Development, Hematological System Development and Function, Hematopoiesis, Lymphoid Tissue Structure and Development, Organ Development, Organismal Development, Tissue Development	development	T cell development	2.92e-15	Decreased	-5.007		-3.607	THEMIS2,IL13RA2,PTPRC,CD1D,LCK,ELF3,EGR2,RFTN1,CXCL1,CD274,PRKD1,ITGA4,MCL1,IL2RB,IL4R,STAT3,JUNB,DBH,BHLHE40,IL10RA,PIK3CD,SFRP1,CYR61,EPHA2,TNF,LCP2,TNFSF4,GADD45B,IL1RL1,LEPR,HLA-DQA1,BCL11B,CCL5,ITGB8,FCGR2B,CHEK1,ID1,JUN,ARRB1,IGF1,PGLYRP2,IGF1R,SOCS2,NCOR1,TLR3,IGKC,CD69,EGR1,IKZF1,EPHA3,AXL,TSLP,ID3,LTBP1,STAT4,KITLG,NR4A2,RASGRP1,PTGS2,FZD7,CDKN2A,SOCS3,MBP,PBX1,CXCL12,CD8A,IL18R1,IL7R,DT…	114
Cancer, Organismal Injury and Abnormalities	head and neck neoplasia	head and neck neoplasia	2.97e-15		-1.643		-1.926	COL14A1,ASS1,ELMSAN1,CCNB2,KCNN2,LAMC1,LCK,EPHB1,ELF3,AJUBA,CUX2,CYP2A6 (includes others),SYT17,CNTNAP3B,APOBEC3B,CCNE2,IL4R,ITGA6,TAT,ANXA2,PLAG1,CSF2RB,THBS2,FOXF1,SH3RF2,CCR2,COL15A1,SPON1,DTNA,PANX2,LY6E,NCOR1,FABP5,GPC6,MECOM,PACSIN2,ENG,BUB1,CFHR4,GPAM,MAD2L1,EDIL3,MSH2,PTH1R,MXRA5,SFN,PI15,CDKN2A,SOCS3,AKR1C3,NDRG2,EPHX2,SCN7A,GPC3,LSR,TEK,ITK,TIAM1,MAN1C1,ESRP1,ADAMTS1,AURKA,INMT,AKR1B10,…	468
Cancer, Hematological Disease, Immunological Disease, Organismal Injury and Abnormalities	acute myeloid leukemia	acute myeloid leukemia	3.14e-15					PAPLN,SVEP1,LIPC,KIAA1462,XDH,FOLH1,GAREM1,GBP5,PTPRC,LCK,FRAS1,GPATCH2,CUX2,CYP2A6 (includes others),CNTNAP3B,HLA-DPA1,PTGIS,MTMR11,SEMA5A,ITGA6,RRM2,FGFR2,STAT3,DCTD,UNC93A,CSF2RB,ST6GAL2,THBS2,ARHGEF28,ADH1B,PIK3CD,HRG,TRIM22,ARHGEF37,FOXF1,TNF,UBE2C,ANK3,CYP39A1,SH3RF2,COL4A5,IL1RL1,SSX3,HLA-DQA1,ZDHHC11,BCL11B,FCGR2B,IFIT1,DUSP5,PTGFRN,GADD45A,KIAA1671,CTBP2,HJURP,NCOR1,SERPINA1,TP53TG3B (in…	306
Gastrointestinal Disease, Organismal Injury and Abnormalities	benign oral disorder	benign oral disorder	3.5e-15		0.438		0.022	SOCS3,INSIG1,EPHB2,KLRB1,CYP26A1,PBX1,TLR8,CXCL12,CCL20,MKI67,SC5D,TNFRSF17,ELF3,SMPX,CYP3A5,IL4R,STIL,CCNE2,CDKN1C,H19,SPP1,ESRP1,ZIC2,FGFR2,FAM83H,TLR2,IL18,CDH1,IGF2,CCL4,FERMT1,KRT19,TNF,IFITM1,KATNB1,COX7B,OSR2,GBP1,MS4A1,ANTXR1,HLA-DQA1,ODAM,ITGB8,CCL5,TPM2,FCGR2B,CHRM3,EVC,GABRB3,HHAT,F2RL1,TIMP1,HGF,PDGFRA,IGHM,NAMPT,ASPH,PLAC8,RNF135,MAP2K1,CCL19,FCGR3A/FCGR3B,EGFR,THBS4,EDNRB,GAS1,CXCR4…	90
Cancer, Neurological Disease, Organismal Injury and Abnormalities	central nervous system cancer	central nervous system cancer	3.92e-15		-1.39		-1.529	FOLH1,CDKN2C,MKI67,AJUBA,CXCL1,CD274,SERPINE1,MCL1,DPT,CSRP2,TSPYL5,RRM2,FGFR2,PEG3,STAT3,CDH1,BTG2,SFRP1,EPHA2,TNF,ECT2,UBE2C,COL3A1,AKAP12,HIST1H1C,NME1,ABI3BP,GBP1,ARL4C,MS4A1,HLA-DQA1,KAZN,ITGB8,PROM1,CDKN3,DTNA,ARRB1,IGF1,PDLIM5,CTBP2,TOP2A,IGF1R,PDGFRA,LY6E,LURAP1L,NCOR1,PLAC8,EGFR,ANGPT1,MECOM,PIK3C2G,ENG,EPHA3,NBEA,SLIT2,ID3,ASPA,MAD2L1,LDLR,MSH2,ZEB2,PTGS2,TARP,USH1C,PRKCB,CDKN2A,SERPINI…	120
Cellular Development, Hematological System Development and Function	differentiation	differentiation of blood cells	4.37e-15	Decreased	-5.739		-4.611	IL13RA2,CLEC4M,PTPRC,CD1D,LCK,SOD2,ELF3,EGR2,LUM,RFTN1,PLCB1,CXCL1,EML1,CD274,PRKD1,IL2RB,MCL1,APOBEC3B,IL4R,JUNB,STAT3,CSF2RB,IRS1,BHLHE40,BTG2,THBS2,PIK3CD,SFRP1,CYR61,TNF,LCP2,TNFSF4,GADD45B,ZFP36,IL1RL1,LEPR,IGLL1/IGLL5,CEBPD,HLA-DQA1,HMGB2,BCL11B,CCR2,ITGB8,CCL5,FCGR2B,AVPR1A,MAFG,ID1,TRIB1,DUSP5,NFIL3,ARRB1,JUN,IGF1,CCL2,TOP2A,IGF1R,PDGFRA,SOCS2,NCOR1,EGFR,CCR1,MECOM,ANGPT1,IGKC,IKZF1,EGR1,…	161
Infectious Diseases	infection	Viral Infection	4.42e-15		-0.094		1.976	ST6GAL1,SELL,CCL20,GAREM1,PANX1,SLC38A6,PTPRC,LCK,ABLIM3,FABP1,CXCL1,HIST1H2AC,SERPINE1,PRKD1,ITGA4,APOBEC3B,CLEC4G,ACACB,RRM2,FGFR2,TAT,ANXA2,STAT3,GPT2,PLD1,CSF2RB,CCL4,BTG2,SQSTM1,CYP2B6,TRIM22,TNF,UBE2C,SLC10A1,GBP1,ARL4C,HLA-DQA1,CEBPD,CCR2,CCL5,FCGR2B,GPR182,C1R,IFIT1,ARRB1,CCL2,CTBP2,LY6E,SERPINA1,TLR3,FBXO21,FCGR3A/FCGR3B,CCR1,MECOM,IGKC,CD69,WIPF1,F9,LDLR,MSH2,PTH1R,SFN,ADRA1A,PPARGC1A,C…	267
Cell-To-Cell Signaling and Interaction, Cellular Movement	recruitment	recruitment of cells	4.43e-15	Decreased	-2.717		-1.575	SELL,CD36,XDH,SLPI,CXCL12,CCL20,GPC3,CD8A,PTK2,SOD2,CYP1A2,RHOB,SLC12A1,GGT5,CXCL1,CD274,TXN,SERPINE1,TEK,ITGA4,MIF,SPP1,HAO1,LCN2,THY1,GSN,SPON2,IL33,TLR2,KLKB1,CSF2RB,IL18,CCL4,THBS2,CD14,PIK3CD,SFRP1,CYR61,TNF,IL1RL1,GDF15,PTN,ADORA3,CCR2,CCL5,FCGR2B,CCL3,TNC,HMOX1,LYZ,CD5L,JUN,CCL2,F2RL1,THBS1,HGF,PGLYRP2,FABP5,S100A8,TLR3,CCL19,FCGR3A/FCGR3B,EGFR,CCR1,ADAMTS13,ANGPT1,CXCR4,EGR1,CD69,ENG,SLIT…	86
Cancer, Hematological Disease, Organismal Injury and Abnormalities	bone marrow cancer	bone marrow cancer	5.21e-15		0.723		0.83	MYH10,SVEP1,PAPLN,LIPC,KIAA1462,XDH,FOLH1,GAREM1,GBP5,PTPRC,LCK,FRAS1,GPATCH2,CUX2,CYP2A6 (includes others),HOOK1,CNTNAP3B,HLA-DPA1,ITGA4,PTGIS,MTMR11,SEMA5A,ITGA6,RRM2,FGFR2,STAT3,DCTD,UNC93A,CSF2RB,ST6GAL2,THBS2,ARHGEF28,ADH1B,PIK3CD,HRG,TRIM22,ARHGEF37,FOXF1,TNF,UBE2C,HAMP,ANK3,CYP39A1,SH3RF2,COL4A5,IL1RL1,SSX3,HLA-DQA1,ZDHHC11,BCL11B,FCGR2B,IFIT1,DUSP5,PTGFRN,GADD45A,KIAA1671,CTBP2,LY6E,HJURP…	322
Cellular Development, Cellular Growth and Proliferation, Hematological System Development and Function, Hematopoiesis, Tissue Development	development	development of blood cells	5.38e-15	Decreased	-5.338		-3.847	THEMIS2,IL13RA2,HBA1/HBA2,HES1,PTPRC,CD1D,EPHB1,LCK,SOD2,ELF3,EGR2,BCHE,RFTN1,CXCL1,CD274,PRKD1,IL2RB,MCL1,ITGA4,IL4R,JUNB,STAT3,DBH,CSF2RB,BHLHE40,IL10RA,PIK3CD,SFRP1,CYR61,EPHA2,TNF,LCP2,TNFSF4,GADD45B,IL1RL1,LEPR,IGLL1/IGLL5,HLA-DQA1,BCL11B,CCR2,ITGB8,CCL5,FCGR2B,CHEK1,MAFG,ID1,NFIL3,ARRB1,JUN,IGF1,CCL2,IGF1R,PGLYRP2,SOCS2,NCOR1,TLR3,EGFR,ANGPT1,IGKC,IKZF1,EGR1,CD69,AGO2,EPHA3,AXL,TSLP,ID3,LTB…	143
Protein Synthesis	production	production of protein	5.58e-15		1.057		1.302	CH25H,RGS1,CD36,POU2AF1,PTTG1,IL13RA2,TLR8,C1QA,CLEC4M,HDAC6,CD1D,LCK,DTX1,GCNT3,RFTN1,CD274,TIMD4,ITK,IL2RB,MARCO,MIF,IL4R,UXS1,ATF3,SAMSN1,STAT3,IL33,TLR2,CSF2RB,BHLHE40,H2AFX,PIK3CD,IRF8,B3GNT5,ECM1,ESR1,TNF,IL6ST,BLNK,GADD45B,MSR1,IL1RL1,GADD45G,IGLL1/IGLL5,CCR2,FCGR2B,AVPR1A,BCL2,C1QTNF3,NFIL3,SH2D1A,GADD45A,F2RL1,THBS1,DKK3,IGHM,TLR3,CCR1,NPY1R,IGKC,CD69,NFKBIZ,AXL,ID3,TLR4,RCAN1,EBF1,WIPF1…	77
Cancer, Organismal Injury and Abnormalities, Renal and Urological Disease	urinary tract cancer	urinary tract cancer	5.75e-15	Decreased	-2.121		-2.224	EHD3,ARAP2,IGF2BP3,LAMC1,LCK,SOD2,ELF3,AJUBA,CYP2A6 (includes others),SERPINE1,HLA-DPA1,MSTO1,ITGA4,PTGIS,SLC2A5,APOBEC3B,AMACR,ACACB,SEMA5A,RRM2,FGFR2,ANXA2,STAT3,ACOT12,TFPI2,CSF2RB,CDH1,BTG2,TRIM22,CPN1,ECM1,UBE2C,ANK3,NME1,HLA-DQA1,ETFDH,SLC22A7,GGPS1,FAM169A,CCL2,PLIN2,LY6E,NCOR1,SERPINA1,FABP5,CCR1,SULT1C2,MECOM,ENG,EPHA3,HBB,FOS,MSH2,SULT1A1,C6orf62,TARP,TCF21,CDKN2A,KIF23,DLGAP5,NAV2,CCDC…	255
Neurological Disease	dyskinesia	dyskinesia	6.12e-15		-0.44		-0.609	GPD1,SGK1,LRG1,MT1H,CA12,PCDH7,CP,AQP4,MT1E,LIFR,EGR2,ITIH4,PLCB1,EML1,TXN,ALDH6A1,CDKN1C,MPC1,CSRP2,MT1X,ETNPPL,JUNB,DBH,TBCE,BASP1,CCL4,BHLHE40,TNF,GNAL,SORL1,CA2,NME1,INPP1,MAP2,GBP1,SRD5A1,C9,HLA-DQA1,KAZN,HMGB2,BCL11B,CCL5,DTNA,DUSP5,STOM,JUN,IGF1,GADD45A,LY6E,SERPINA1,RGS2,MYOM2,ACTN2,EGR1,FGF14,BHLHE22,NBEA,SLIT2,SLC16A9,F3,ID3,ATP2B2,FOS,GPAM,LDLR,ID4,TARP,ADRA1A,PRKCB,PPARGC1A,MT2A,SERPI…	129
Endocrine System Disorders, Gastrointestinal Disease, Metabolic Disease, Organismal Injury and Abnormalities	diabetic complication	diabetic complication	6.62e-15					CDKN2A,TCF21,MT2A,FXYD2,COL14A1,SLC7A11,AKR1C3,F2R,CD36,XDH,FRMD3,MYC,SCNN1A,SOD2,LPL,FABP1,TEK,PTGIS,MT1G,SPP1,COL4A1,PTGDS,CYP4F2,CRHBP,CACNA2D1,LEF1,SQSTM1,TNF,AGTR1,COL3A1,COL7A1,MME,COL4A5,MSR1,CCL3,COL15A1,IFIT1,IGF1,DKK3,HGF,GPLD1,HPGD,PDGFRA,CD24,SLC6A2,PTGER4,PLSCR1,COL5A2,COL6A2,GAS1,HBB,F3,CR1,LDLR,CRP,COL24A1,FBP1,DKK1,PTGS2,ADRA1A,CLU,PRKCB	62
Cell Death and Survival	apoptosis	apoptosis of blood cells	6.76e-15		1.324		1.003	ST6GAL1,C1QA,PTPRC,NR4A3,LCK,SOD2,CXCL1,CD274,MCL1,LECT2,DCN,STAT3,CCL4,THBS2,PIK3CD,TNF,HIST1H1C,GADD45B,IL1RL1,LEPR,BCL11B,CCL5,FCGR2B,CHEK1,CD5L,JUN,ARRB1,CCL2,IGF1,TOP2A,TLR3,FCGR3A/FCGR3B,MECOM,CD69,EGR1,ID3,TSLP,KITLG,GPAM,FOS,LDLR,MSH2,DOCK8,SFN,PRKCB,CDKN2A,POU2AF1,FGL2,SLPI,CXCL12,TSC22D3,TNFRSF17,MYC,IL7R,DTX1,ETS2,BRCA1,STK17B,ITK,GZMA,DLL1,MIF,SPP1,ATF3,EGR3,LCN2,GSN,KLF4,CCNB1,TLR2,I…	110
Hematological System Development and Function, Immune Cell Trafficking, Inflammatory Response, Tissue Development	accumulation	accumulation of phagocytes	7.09e-15	Decreased	-2.769		-2.197	F2R,SLPI,CXCL12,CCR2,CCL5,CCL3,HMOX1,CCL2,TIMP1,THBS1,ETS2,ITGA9,CXCL1,S100A8,FCGR3A/FCGR3B,TIMP2,ITGA4,CCR1,MIF,SPP1,EGR1,ITGA2,LCN2,ITGA6,FGFR2,PTGDS,STAT3,F3,PLG,IL33,TLR4,NPC1,IL18,CR1,APOA1,EDIL3,LDLR,CBS/CBSL,ACKR3,NT5E,DOCK8,C6,CXCL2,CTSC,TNF	45
Dermatological Diseases and Conditions, Organismal Injury and Abnormalities	psoriasis	psoriasis	7.59e-15		-1.408		-1.426	COL14A1,SGK1,CCL20,MKI67,APOL6,PTPRC,SOD2,HAL,CXCL1,SERPINE1,PRKD1,TIMP2,RAB27A,IL4R,CDKN1C,MT1X,ITGA6,FGFR2,ANXA2,JUNB,THBD,PTP4A1,CDH1,H2AFX,TRIM22,EPHA2,TNF,IFITM1,SQLE,GBP1,ZFP36,PPP1R3C,CEBPD,CCR2,ID1,IFIT1,AQP3,NFIL3,JUN,GBA,CCL2,ALDH1A3,SOCS2,CD24,FABP5,TLR3,FCGR3A/FCGR3B,GJB2,PDZK1,EGR1,ITGA2,HBB,CXCL6,MAD2L1,FOS,CLEC7A,NR4A2,LDLR,SLAMF7,ANXA3,TAGLN,FEN1,PTGS2,SFN,ID4,KYNU,PRKCB,RGS1,SOCS…	118
Cancer, Gastrointestinal Disease, Organismal Injury and Abnormalities	colon adenocarcinoma	colon adenocarcinoma	7.74e-15					SNTG1,KIAA1462,ASS1,ELMSAN1,CP,GAREM1,FRMD6,DAB1,SLC38A6,LAMC1,GNPNAT1,EPHB1,CUX2,CYP2A6 (includes others),CNTNAP3B,PTGIS,ACACB,ITGA6,TAT,DBH,CSF2RB,ARHGEF28,TRIM22,ARHGEF37,SH3RF2,FHL1,COL4A5,GBP1,C9,CPD,SSX3,TTK,C1R,DTNA,ARRB1,EPDR1,BEX4,ANTXR2,GPC6,MECOM,CD69,EPB41L4A,PAMR1,MAGEC2,MTHFD1L,F9,EDIL3,CBS/CBSL,FAM110C,MXRA5,KIF23,TCF21,CDKN2A,NAV2,PCDH18,POU2AF1,EPHX2,SCN7A,TRPM8,HMGCS2,IL18R1,SAC…	652
Cellular Function and Maintenance	homeostasis	Lymphocyte homeostasis	7.89e-15	Decreased	-5.254		-3.821	THEMIS2,IL13RA2,CCNB2,PTPRC,CD1D,LCK,ELF3,EGR2,RFTN1,CXCL1,CD274,PRKD1,ITGA4,MCL1,IL2RB,IL4R,STAT3,JUNB,DBH,BHLHE40,IL10RA,PIK3CD,SFRP1,CYR61,EPHA2,TNF,LCP2,TNFSF4,GADD45B,IL1RL1,LEPR,HLA-DQA1,BCL11B,ITGB8,CCL5,FCGR2B,CHEK1,ID1,NFIL3,JUN,ARRB1,IGF1,PGLYRP2,IGF1R,SOCS2,NCOR1,TLR3,IGKC,CD69,EGR1,IKZF1,EPHA3,AXL,TSLP,ID3,LTBP1,STAT4,KITLG,NR4A2,RASGRP1,PTGS2,FZD7,CDKN2A,SOCS3,MBP,PBX1,CXCL12,CD8A,TN…	119
Cancer, Organismal Injury and Abnormalities, Reproductive System Disease	prostatic intraepithelial neoplasia	prostatic intraepithelial neoplasia	8.7e-15		0.277		0.215	CDKN2A,AKAP12,SOCS3,KRT7,ASS1,PROM1,BCL2,MYC,C1R,FHL2,CFI,LY6E,S100A8,CFH,FCGR3A/FCGR3B,PSAT1,AMACR,TMPRSS2,PRC1,ITGA6,BAMBI,AGO2,FGFR2,ANXA2,PTGDS,AURKA,STAT3,FOXM1,ORM1,BHLHE40,SPRY2,HSD17B6,GPX2,IGFBP3,SFN,MXRA5,ESR1,AGTR1,COL7A1	39
Cancer, Gastrointestinal Disease, Organismal Injury and Abnormalities	stomach tumor	stomach tumor	8.75e-15		0		-0.285	ST6GAL1,COL14A1,SNTG1,EHD3,KIAA1462,HMMR,FOLH1,IGF2BP3,ELMSAN1,CLSTN2,PTPRC,LAMC1,SLCO6A1,EGR2,CYP2A6 (includes others),SERPINE1,ALDH3A1,TRIM71,ITGA4,PTGIS,MTMR11,FGFR2,STAT3,ACOT12,VLDLR,TFPI2,PLAG1,UNC93A,CDH1,ST6GAL2,PIK3CD,FOXF1,TRIM22,TNF,UBE2C,ANK3,MS4A1,HLA-DQA1,FILIP1L,TTK,ANTXR2,LY6E,SERPINA1,KIF2C,C11orf54,IKZF1,WIPF1,NR4A2,LDLR,CBS/CBSL,SLC25A18,SULT1A1,MXRA5,KYNU,ADRA1A,CDKN2A,TAF1A,S…	244
Cancer, Cardiovascular Disease, Organismal Injury and Abnormalities	vascular tumor	vascular tumor	9.69e-15					CDKN2A,PER1,SGK1,CXCL12,CDKN2C,MKI67,SSX1,CYP2C19,MYC,LIFR,IL7R,PTK2,EPHB1,ELF3,EZH2,CXCL14,STAB1,ADGRB3,BRCA1,BRIP1,SLCO1B3,TEK,STIL,ADAMTSL3,TIAM1,ESRP1,TUBB2A,THY1,FGFR2,AURKA,STAT3,BUB1B,SPON2,CSF2RB,KNL1,ANGPTL1,IGF2,CDH1,NRCAM,TUBE1,ACKR3,IGFBP3,SYT1,ESR1,IL6ST,ANTXR1,TERT,ROBO1,BCL2,TRIM24,ANGPTL4,FANCD2,THBS1,HGF,TOP2A,IGF1R,PDGFRA,GNMT,MAP2K1,FCGR3A/FCGR3B,EGFR,EDNRB,MECOM,TMPRSS2,TUBG1,…	84
Cell Death and Survival, Organismal Injury and Abnormalities	necrosis	necrosis of epithelial tissue	9.9e-15		0.491		0.684	SGK1,VTN,ASS1,XDH,NR4A3,CD1D,SOD2,ITIH4,LUM,PLCB1,PPM1A,TXN,SERPINE1,ALDH3A1,MCL1,PTGIS,APOBEC3B,DCN,ITGA6,STAT3,THBD,CDH1,IRS1,MSH5,SFRP1,SLC8A1,EPHA2,TNF,SPTBN1,GADD45B,GDF15,SEMA6A,HSPB8,CEBPD,CCR2,CHEK1,ID1,JUN,F2RL1,IGF1,GADD45A,IGF1R,SERPINA1,TLR3,EGFR,ANGPT1,MECOM,EGR1,ITGA2,ENG,AXL,F3,SRXN1,KIF3A,ATP2B2,FOS,CR1,LDLR,EDIL3,CBS/CBSL,RASGRP1,CTH,PTGS2,AMIGO2,PRKCB,PPARGC1A,CDKN2A,SOCS3,EPHB2…	127
Lipid Metabolism, Molecular Transport, Small Molecule Biochemistry	concentration	concentration of triacylglycerol	1.03e-14		0.114		-0.023	LIPC,GCGR,PFKFB1,INSIG1,CD36,XDH,C1QA,GBP5,CETP,MYC,SOD2,LCAT,SLC51A,LSR,PLA2G5,CXCL14,LPL,SLC22A1,FABP1,MGLL,MOGAT2,SERPINE1,PDK4,MFSD2A,AMACR,MIF,ACACB,SPP1,APOA5,PCK1,VLDLR,PANK1,DUSP1,BHLHE40,IRS1,SLC37A4,TNF,ANGPTL3,STEAP4,LEPR,BHMT,PPP1R3C,SLC13A5,KLB,CHRM3,AQP3,TRIB1,AEBP1,ANGPTL4,JUN,IGF1,SORBS1,HGF,AGPAT2,PLIN2,PRKAA2,LOC102724428/SIK1,LIPG,FABP5,NAMPT,PEMT,NAA40,ABHD5,EGR1,ENG,THRSP,GPA…	80
Cancer, Organismal Injury and Abnormalities	soft tissue sarcoma cancer	soft tissue sarcoma cancer	1.4e-14		-1.603		-2.039	EME1,F2R,SLC15A1,HMMR,ASS1,FOLH1,CDKN2C,MKI67,DSE,SULT1A2,PTPRC,ABCC6,GSTZ1,LCK,TXN,LARP1B,ART4,ALDH3A1,CNDP1,AMACR,IL4R,ACACB,DCN,SEMA5A,TUBB2A,RRM2,FGFR2,STAT3,PCK1,DBH,PLD1,CYP4F2,SSX2/SSX2B,CDH1,PTPRB,HRG,CYP2B6,SFRP1,FOXF1,TNF,UBE2C,MME,SORL1,ANK3,CYP39A1,FCN2,NEB,IL1RL1,LEPR,CTNNA3,GDF15,CCR2,TTK,CHEK1,ADH1A,TRIB1,SORBS1,ALDH1A3,CTBP2,TOP2A,TRIM16,PDGFRA,ADAMTS17,SERPINA1,TLR3,SLC6A2,RNF135…	186
Neurological Disease	chorea	chorea	1.45e-14					GPD1,SGK1,LRG1,MT1H,CA12,PCDH7,CP,AQP4,MT1E,LIFR,EGR2,ITIH4,PLCB1,EML1,TXN,ALDH6A1,CDKN1C,MPC1,CSRP2,MT1X,ETNPPL,JUNB,TBCE,BASP1,CCL4,BHLHE40,GNAL,SORL1,CA2,NME1,INPP1,MAP2,GBP1,SRD5A1,C9,HLA-DQA1,KAZN,HMGB2,BCL11B,CCL5,DTNA,DUSP5,STOM,JUN,IGF1,GADD45A,LY6E,SERPINA1,MYOM2,ACTN2,EGR1,NBEA,SLIT2,SLC16A9,F3,ID3,ATP2B2,FOS,GPAM,LDLR,ID4,TARP,ADRA1A,PPARGC1A,PRKCB,MT2A,SERPINI1,PFKFB1,EPHB2,EPHX2,ENO3…	121
Infectious Diseases, Respiratory Disease	viral respiratory infection	viral respiratory infection	1.61e-14					ST6GAL1,HIST1H1C,PTTG1,ARL4C,CEBPD,HLA-DQA1,SLPI,SLC2A3,RRAGD,LCK,NFIL3,TIMP1,CD24,SERPINA1,HIST1H2AC,FCGR3A/FCGR3B,ITK,TIMP2,ITGA4,TKT,EGR1,TALDO1,LCN2,RRM2,MNDA,FPR1,STAT4,TLR2,CSF2RB,CRP,IL10RA,SPARC,GLUL,LEF1,IRF8,TNF,CLU,ACSL1	38
Developmental Disorder, Hereditary Disorder, Organismal Injury and Abnormalities, Renal and Urological Disease	autosomal dominant polycystic kidney disease	autosomal dominant polycystic kidney disease	1.63e-14					LOX,COL14A1,FHL1,GEM,HTR2B,PPP1R3C,ANTXR1,MELK,FILIP1L,ADAMTS2,FGF13,SSPN,PTPRC,AEBP1,F2RL1,TIMP2,IL4R,ANGPT1,FEZ1,C1S,FGFR2,RGS4,OLFM1,SAA4,VLDLR,GSN,FYB,MATN2,KRT19,TAGLN,ADH1B,IRF8,EFEMP2,AGTR1	34
Organismal Development, Organismal Injury and Abnormalities	abnormal morphology	abnormal morphology of thoracic cavity	1.67e-14					MYH10,SELL,HTR2B,F2R,CCNB2,CDKN2C,HES1,LAMC1,LCK,SOD2,LUM,SERPINE1,ITGA4,MCL1,PTGIS,ACACB,CSRP2,DCN,ITGA6,FGFR2,DBH,THBD,CSF2RB,ACADL,PIK3CD,SLC8A1,TNF,LCP2,COL3A1,SPTBN1,AKAP12,HIST1H1C,ZFP36,CTNNA3,HLA-DQA1,HSPB8,BCL11B,ITGB8,ID1,FSTL1,CD5L,JUN,ARRB1,IGF1,PDLIM5,LY6E,NCOR1,EGFR,MECOM,AGO2,MFAP4,EPHA3,F3,ID3,KIF3A,LTBP1,ZFPM2,RASGRP1,PTH1R,PPARGC1A,TCF21,CD36,CYP26A1,SYNE1,GPC3,CD8A,TSC22D3,MYC,…	117
Respiratory Disease	lower respiratory tract disorder	lower respiratory tract disorder	1.85e-14		0.475		0.29	TCF21,CDKN2A,SLC7A11,SERPINI1,INSIG1,CA12,CD8A,ADAMTS2,IL18R1,LAMC1,SCNN1A,CYP1A2,PDE7B,PLA2G5,LPL,SERPINE1,TTR,SPP1,FBLN5,LCN2,FGFR2,ANO1,STAT3,TBCE,CSF2RB,PTPRS,EPCAM,CD14,TMEM27,FOXA3,TNF,AGTR1,IL6ST,CA2,LOX,HOXA3,HLA-DQA1,ADORA3,CFTR,CCL5,CHRM3,ROBO1,BCL2,HMOX1,FSTL1,GABRB3,LYZ,ARRB1,JUN,IGF1,F2RL1,KCNMA1,TOP2A,FABP5,LTBP4,SERPINA1,ERRFI1,SLC6A2,PTGER4,TK1,EGFR,RGS2,CD69,BIRC5,GABRP,PLG,TLR4,…	77
Cancer, Endocrine System Disorders, Organismal Injury and Abnormalities, Reproductive System Disease	epithelial ovarian cancer	epithelial ovarian cancer	1.97e-14					TTC30B,MYH10,ST6GAL1,SNTG1,XDH,CP,DSE,ELF3,SLCO6A1,EGR2,ARHGEF26,CUX2,CYP2A6 (includes others),SRGAP2,SPATA18,PTGIS,UXS1,SEMA5A,RRM2,FGFR2,STAT3,CFHR3,DBH,TFPI2,CSF2RB,CDH1,GPR65,THBS2,TAGAP,ARHGEF28,UBE2C,SH3RF2,ARL4C,IGLL1/IGLL5,TCTEX1D1,COL15A1,DTNA,DUSP5,SORBS1,NCOR1,MECOM,EPHA3,WIPF1,ZFPM2,LDLR,TMEM106C,CDKN2A,NAV2,SCN7A,KLF6,TSC22D3,STAB2,MYC,LSR,STAB1,GGT5,PZP,BRIP1,SOHLH2,TJP2,GM2A,LCN2,L…	228
Dermatological Diseases and Conditions, Inflammatory Disease, Organismal Injury and Abnormalities	acne	Acne	2.24e-14					MME,SRD5A2,SELL,SGK1,SRD5A1,CCR2,CD163,TNC,LYZ,SOD2,JUN,IGF1,TIMP1,FABP5,SERPINA1,PLSCR1,ITGA4,CCR1,THY1,DEFB1,AKR1B10,TLR2,TLR4,CR1,CRHBP,APOA1,AKR1D1,GPR65,CD14,PIK3CD,PTGS2,CXCL2,TNF,COL3A1	34
Digestive System Development and Function, Hepatic System Development and Function, Organ Development	response	response of liver	2.25e-14		1.616		0.796	CDKN2A,KLRB1,CYP2C9,HBA1/HBA2,GSTZ1,PTPRC,SOD2,DTX1,PDE7B,STAB1,CXCL1,CD274,SERPINE1,IL2RB,IL4R,CLEC4G,SPP1,LECT2,ANGPTL6,STAT3,NPC1,IL18,CDH1,CCL4,IL10RA,CD14,CYR61,SLCO1B1,ESR1,TNF,LCP2,AGTR1,COL3A1,IL6ST,AKAP12,SLC10A1,ZFP36,SCARA5,HLA-DQA1,ADORA3,KAZN,CCR2,CCL5,FCGR2B,HMOX1,SLC19A3,IGF1,CCL2,TIMP1,HGF,ADK,IGF1R,GNMT,TLR3,PEMT,FCGR3A/FCGR3B,TK1,HPX,EGR1,MAT1A,ACOX1,CD48,GABBR1,CXCL6,STAT4,TLR4…	76
Organ Morphology, Organismal Development, Organismal Injury and Abnormalities, Renal and Urological Disease, Renal and Urological System Development and Function	abnormal morphology	abnormal morphology of kidney	2.39e-14					TCF21,EHD3,FAT1,CD36,CYP26A1,XDH,PBX1,SDC4,GPC3,GSTZ1,LAMC1,GCNT3,LCAT,SLC12A1,FRAS1,SLC2A9,CFI,SERPINE1,PTGIS,GLA,SPP1,ADAMTS1,DCN,FGFR2,HELLS,MUT,PANK1,BHLHE40,SLC37A4,INTU,ESR1,HSD17B2,AGTR1,SPTBN1,ID2,GLIS3,ZFP36,FAT4,GDF15,HS2ST1,DACT1,BCL2,SLC19A3,HMOX1,FSTL1,ANGPTL4,GADD45A,GFRA1,CFH,EGFR,HSPA4L,TK1,CCR1,PKHD1,PLG,TLR4,GHR,G6PC,BMPER,PTGS2,CLU	61
Immunological Disease	allergy	allergy	2.52e-14	Decreased	-2.148		-1.879	RGS1,PER1,PLIN1,GPD1,HTR2B,CCL20,MKI67,HMGCS2,PTPRC,PDE7B,CISH,LPL,CXCL1,CD274,PDK4,ITK,MCL1,PFKFB3,IL4R,TKT,C1S,ITGA6,CPVL,PTGDS,JUNB,GSN,IL33,TLR2,KLKB1,CSF2RB,IL18,IGF2,CCL4,DUSP1,PIK3CD,ECM1,ESR1,TNF,LCP2,DOCK5,ARG1,MME,ZFP36,IL1RL1,LEPR,IGLJ3,TBXA2R,HLA-DQA1,BCL11B,CCR2,CCL5,PROM1,FCGR2B,CHRM3,DUSP2,BCL2,C1R,AQP3,CCNA2,JUN,GADD45A,F2RL1,TIMP1,DUSP10,HLA-DRA,PHGDH,SOCS2,IGHM,FABP5,FAM153A/FAM…	91
Lipid Metabolism, Small Molecule Biochemistry, Vitamin and Mineral Metabolism	metabolism	metabolism of terpenoid	2.53e-14	Decreased	-4.186		-3.466	CH25H,SRD5A2,CYP3A7,LIPC,AKR1C3,CLN8,INSIG1,CYP26A1,CYP2C9,CETP,CYP2C19,NAAA,CYP1A2,LCAT,CYP3A5,RDH16,CYP2A6 (includes others),PRLR,PTGIS,AMACR,TTR,ATF3,ACAA1,ITGA6,VLDLR,AKR1B10,CYP4F2,NPC1,IGF2,AKR1D1,SLC37A4,ALDH1A2,CYP2B6,SLCO1B1,ESR1,TNF,HSD17B2,ANGPTL3,SQLE,CYP39A1,SERPINA6,TNFSF4,SRD5A1,LEPR,APOF,BCO2,ADH1C,CFTR,GGPS1,IGF1,GREM2,DKK3,KCNMA1,ALDH1A3,HGF,PDGFRA,SERPINA1,EGFR,AKR1C1/AKR1C2,FD…	74
Hereditary Disorder, Neurological Disease, Organismal Injury and Abnormalities, Psychological Disorders, Skeletal and Muscular Disorders	Huntington's disease	Huntington's Disease	2.63e-14					GPD1,SGK1,LRG1,MT1H,CA12,PCDH7,CP,AQP4,MT1E,LIFR,EGR2,ITIH4,PLCB1,EML1,TXN,ALDH6A1,CDKN1C,MPC1,CSRP2,MT1X,ETNPPL,JUNB,TBCE,BASP1,CCL4,BHLHE40,GNAL,SORL1,CA2,NME1,INPP1,MAP2,GBP1,SRD5A1,C9,HLA-DQA1,KAZN,HMGB2,BCL11B,CCL5,DTNA,DUSP5,STOM,JUN,IGF1,GADD45A,LY6E,SERPINA1,MYOM2,ACTN2,EGR1,NBEA,SLIT2,SLC16A9,F3,ID3,ATP2B2,FOS,GPAM,LDLR,ID4,TARP,ADRA1A,PPARGC1A,PRKCB,MT2A,SERPINI1,PFKFB1,EPHB2,EPHX2,ENO3…	120
Infectious Diseases, Inflammatory Disease, Organismal Injury and Abnormalities, Respiratory Disease	severe acute respiratory syndrome	severe acute respiratory syndrome	2.99e-14					ST6GAL1,HIST1H1C,PTTG1,ARL4C,CEBPD,HLA-DQA1,SLPI,SLC2A3,RRAGD,LCK,NFIL3,TIMP1,CD24,SERPINA1,HIST1H2AC,FCGR3A/FCGR3B,ITK,TIMP2,ITGA4,TKT,EGR1,TALDO1,LCN2,RRM2,MNDA,FPR1,STAT4,TLR2,CSF2RB,IL10RA,SPARC,GLUL,LEF1,IRF8,TNF,CLU,ACSL1	37
Cancer, Organismal Injury and Abnormalities, Renal and Urological Disease	urinary tract tumor	urinary tract tumor	3.08e-14		-1.667		-1.797	EHD3,ARAP2,IGF2BP3,LAMC1,LCK,SOD2,ELF3,AJUBA,CYP2A6 (includes others),SERPINE1,HLA-DPA1,MSTO1,ITGA4,PTGIS,SLC2A5,APOBEC3B,AMACR,ACACB,SEMA5A,RRM2,FGFR2,ANXA2,STAT3,ACOT12,TFPI2,CSF2RB,CDH1,BTG2,GPR65,TRIM22,CPN1,ECM1,UBE2C,ANK3,NME1,HLA-DQA1,ETFDH,SLC22A7,GGPS1,FAM169A,CCL2,PLIN2,LY6E,FABP5,NCOR1,SERPINA1,CCR1,SULT1C2,MECOM,ENG,EPHA3,HBB,FOS,MSH2,SULT1A1,C6orf62,TARP,TCF21,CDKN2A,KIF23,DLGAP5,NAV…	257
Cellular Development, Hematological System Development and Function, Hematopoiesis	differentiation	differentiation of lymphocytes	3.1e-14	Decreased	-5.707		-4.493	IL13RA2,PTPRC,CD1D,LCK,ELF3,EGR2,RFTN1,CXCL1,CD274,PRKD1,MCL1,IL2RB,IL4R,STAT3,JUNB,BHLHE40,PIK3CD,SFRP1,CYR61,TNF,LCP2,TNFSF4,GADD45B,LEPR,IL1RL1,IGLL1/IGLL5,HLA-DQA1,BCL11B,CCL5,ITGB8,FCGR2B,AVPR1A,ID1,NFIL3,DUSP5,ARRB1,IGF1,IGF1R,SOCS2,NCOR1,CD69,EGR1,IKZF1,IGKC,AXL,ID3,TSLP,LTBP1,STAT4,KITLG,FOS,NR4A2,MSH2,PTGS2,SFN,FZD7,CDKN2A,SOCS3,CD36,MBP,POU2AF1,CD8A,IL18R1,MYC,IL7R,DTX1,ATP11C,EZH2,CISH…	106
Cell-To-Cell Signaling and Interaction, Inflammatory Response	immune response	immune response of leukocytes	3.29e-14	Decreased	-2.988		-2.053	CH25H,SOCS3,F2R,CD36,KLRB1,VTN,TLR8,GPR18,CD8A,CLEC4M,PTPRC,IL7R,CD1D,PLA2G5,LUM,CXCL1,CD274,SERPINE1,TIMD4,IL1RAP,ITK,ITGA4,MARCO,MIF,LECT2,LCN2,THY1,STAT3,THBD,GSN,FPR1,IL33,TLR2,CSF2RB,IL18,IL10RA,PNP,CD14,IRF8,TNF,LCP2,IL6ST,TNFSF4,MSR1,IL1RL1,LEPR,CCL3,FCGR2B,HMOX1,FSTL1,SERPINB9,IGHG3,SH2D1A,MBL2,CCL2,THBS1,HGF,IGHM,NAMPT,TLR3,CCL19,FCGR3A/FCGR3B,CD69,CD48,AXL,F3,TLR4,F9,LY96,APOA1,FOXO1,MS…	78
Cell-To-Cell Signaling and Interaction	adhesion	adhesion of tumor cell lines	3.55e-14	Decreased	-4.181		-3.299	CDKN2A,ST6GAL1,PHLDA1,F2R,VTN,HMMR,CXCL12,HES1,PTK2,EPHB1,ITGA9,CD274,SKAP1,SERPINE1,ITGA4,TIAM1,SPP1,FBLN5,DCN,ITGA6,FGFR2,ANXA2,STAT3,JUNB,FYB,THBD,PLD1,TLR2,CDH1,CCL4,IRS1,LAMA3,EPCAM,LEF1,PSMD4,CYR61,FGA,EPHA2,TNF,LCP2,AKAP12,NME1,APOH,CTNNA3,GDF15,CCL3,NRG1,TNC,SH2D1A,JUN,CCL2,IGF1,THBS1,DKK3,HGF,SRGN,IGF1R,MAP2K1,EMILIN1,EGFR,MECOM,ESRP2,CXCR4,EGR1,ITGA2,SLIT2,FOS,MAD2L1,RCAN1,CYTIP,FOXO1,B…	75
Cellular Movement	cell movement	cell movement of epithelial cells	3.58e-14		-1.52		-0.845	SOCS3,SELL,VTN,PTN,TPR,CXCL12,CCL14,CD8A,CHRM3,MYC,PTK2,NRG1,FSTL1,SEMA6D,GADD45A,TIMP1,HGF,CXCL1,PPM1A,SERPINE1,DTL,EGFR,TIAM1,FBLN5,EPB41L4B,TDGF1,ITGA2,LCN2,RGS4,ENG,STAT3,GSN,PLG,CDH1,FOXO1,FERMT1,THBS2,DACH1,TGFA,LAMA3,SPARC,CXCL2,SLC8A1,ESR1,TNF,COL7A1	46
Lipid Metabolism, Molecular Transport, Small Molecule Biochemistry	concentration	concentration of acylglycerol	4.12e-14		-0.102		-0.056	LIPC,GCGR,PFKFB1,INSIG1,CD36,XDH,C1QA,GBP5,CETP,MYC,SOD2,LCAT,SLC51A,LSR,PLA2G5,CXCL14,LPL,SLC22A1,FABP1,MGLL,MOGAT2,SERPINE1,PDK4,MFSD2A,AMACR,MIF,ACACB,SPP1,APOA5,PCK1,VLDLR,PANK1,IGF2,DUSP1,BHLHE40,IRS1,SLC37A4,TNF,ANGPTL3,STEAP4,LEPR,BHMT,PPP1R3C,SLC13A5,KLB,CHRM3,AQP3,TRIB1,AEBP1,ANGPTL4,JUN,IGF1,SORBS1,HGF,PLIN2,AGPAT2,PLPP3,PRKAA2,LOC102724428/SIK1,LIPG,FABP5,NAMPT,PEMT,EGFR,NAA40,ABHD5,EG…	84
Cancer, Gastrointestinal Disease, Organismal Injury and Abnormalities	gastric cancer	gastric cancer	4.18e-14					ST6GAL1,COL14A1,SNTG1,EHD3,KIAA1462,HMMR,FOLH1,IGF2BP3,ELMSAN1,CLSTN2,PTPRC,LAMC1,SLCO6A1,EGR2,CYP2A6 (includes others),SERPINE1,ALDH3A1,TRIM71,ITGA4,PTGIS,MTMR11,FGFR2,STAT3,ACOT12,VLDLR,TFPI2,PLAG1,UNC93A,CDH1,ST6GAL2,PIK3CD,FOXF1,TRIM22,TNF,UBE2C,ANK3,MS4A1,HLA-DQA1,FILIP1L,TTK,ANTXR2,LY6E,SERPINA1,KIF2C,C11orf54,IKZF1,WIPF1,NR4A2,LDLR,CBS/CBSL,SLC25A18,SULT1A1,MXRA5,KYNU,ADRA1A,CDKN2A,TAF1A,C…	239
Hematological Disease	blood protein disorder	blood protein disorder	4.86e-14					TNIK,CDKN2A,HCAR3,GPD1,TLR8,CXCL12,CDKN2C,MKI67,TNFRSF17,MYC,PTPRC,HDAC6,BCAT1,SOD2,KPNA2,CXCL1,MGLL,CD274,TIMP2,AMACR,RRM2,FGFR2,ANXA2,AURKA,STAT3,FYB,GSN,PAPSS2,TLR2,IGF2,CCL4,IGFBP3,NDC80,ZKSCAN3,TNF,LCP2,BLNK,CA2,NME1,CDC20,CSMD1,MS4A1,IGLL1/IGLL5,GDF15,HLA-DQA1,KAZN,CCL5,CCL3,FCGR2B,GGPS1,HMOX1,IGF1,PRIM1,CCL2,TIMP1,HGF,APBA1,TOP2A,PDGFRA,LY6E,IGHM,TLR3,KIF2C,SLC6A2,FCGR3A/FCGR3B,EGFR,KLRC4-…	92
Cell Cycle	mitosis	mitosis	5.24e-14		-1.507		-0.864	CENPF,MYH10,CDC7,AJUBA,FABP1,TXN,TIMP2,CENPW,IL2RB,FGFR2,CKAP2,STAT3,PTP4A1,IRS1,SAC3D1,CYR61,NEK2,TNF,UBE2C,GADD45B,PPP2R2A,PTN,NUF2,TTK,CHEK1,CDKN3,JUN,ARRB1,IGF1,GADD45A,TOP2A,IGF1R,PDGFRA,NCOR1,KIF2C,EGFR,GAS1,EGR1,AXL,TSLP,CDK1,BUB1,STAT4,KITLG,MAD2L1,FOS,KIF15,SPRY2,CENPA,PTGS2,PRKCB,CDKN2A,DLGAP5,PRTFDC1,PTTG1,KNTC1,STMN1,MYC,IL7R,ZWINT,MAP9,BRCA1,HOXA13,STIL,MIF,SPP1,KIF18B,ANLN,KIF4A,HEL…	105
Cardiovascular Disease	blood vessel defect	blood vessel defect	5.69e-14					PER1,SGK1,CXCL12,CDKN2C,MKI67,SSX1,CYP2C19,MYC,LIFR,IL7R,PTK2,EPHB1,ELF3,EZH2,CXCL14,STAB1,ADGRB3,BRCA1,BRIP1,SLCO1B3,TEK,STIL,ADAMTSL3,TIAM1,COL4A1,ESRP1,THY1,FGFR2,AURKA,STAT3,BUB1B,SPON2,CSF2RB,KNL1,ANGPTL1,IGF2,CDH1,NRCAM,ACKR3,IGFBP3,SYT1,ESR1,IL6ST,ANTXR1,TERT,ROBO1,BCL2,TRIM24,FANCD2,THBS1,HGF,IGF1R,PDGFRA,GNMT,MAP2K1,FCGR3A/FCGR3B,EGFR,EDNRB,MECOM,TMPRSS2,RNF43,EPHA3,SLIT2,PKHD1,NFKBIZ,AX…	79
Cell-To-Cell Signaling and Interaction	activation	activation of lymphatic system cells	5.88e-14	Decreased	-3.44		-2.453	ST6GAL1,KLRB1,C1QA,PTPRC,LIFR,NR4A3,CD1D,LCK,EGR2,KLRC2,NLRC3,CD274,HLA-DPA1,ITGA4,IL2RB,CLEC4G,THY1,STAT3,CSF2RB,CCL4,BHLHE40,PIK3CD,TNF,TNFSF4,LAPTM5,IL1RL1,KLRF1,BCL11B,CCL5,CCR2,FCGR2B,NFIL3,IGHG3,CCL2,IGF1,GADD45A,HLA-DRA,PGLYRP2,SOCS2,TLR3,FCGR3A/FCGR3B,KLRC4-KLRK1/KLRK1,ANGPT1,CD69,AXL,TSLP,STAT4,FOS,CLEC7A,NR4A2,SEMA4D,LDLR,VIPR1,RASGRP1,PRKCB,MBP,POU2AF1,CXCL12,TLR8,PBX1,CD8A,IL18R1,HDAC…	102
Digestive System Development and Function, Organ Morphology, Organismal Development	morphology	morphology of intestine	6.22e-14					NKD1,CDKN2A,RGS1,SELL,EPHB2,CD36,HES1,GPC3,IL7R,NAAA,GCNT3,SLC51A,CISH,MGLL,BRCA1,SPINK1,IL4R,SLC22A4,ITGA6,FGFR2,STAT3,KLF4,TLR2,FERMT1,IRS1,FGA,TNF,COL3A1,ARG1,IL6ST,SLC4A4,ID2,FAT4,DACT1,CFTR,BCL2,AEBP1,NFIL3,ANGPTL4,F2RL1,IGF1,HGF,AGPAT2,GFRA1,PGLYRP2,IGHM,EGFR,EDNRB,IGKC,IKZF1,PLG,TLR4,B4GALT1,VIPR1,SPRY2,TGFA,FEN1,PTGS2,WNT5A,PPARGC1A,USH1C	61
Cellular Function and Maintenance	function	function of leukocytes	6.25e-14	Decreased	-2.015		-1.656	ST6GAL1,SELL,KLRB1,IL13RA2,CDKN2C,PANX1,PTPRC,BCAT1,CD274,CCBE1,TIMD4,MCL1,IL4R,LECT2,STAT3,THBD,CSF2RB,BHLHE40,IL10RA,PIK3CD,SAC3D1,ECM1,TNF,GADD45B,ZFP36,IL1RL1,GDF15,CCR2,CCL5,FCGR2B,DUSP2,CCL2,TLR3,CCR1,KLRC4-KLRK1/KLRK1,CD69,EGR1,AXL,ID3,F3,TSLP,STAT4,FOS,LY96,CLEC7A,WIPF1,DOCK8,RASGRP1,PTGS2,RGS1,POU2AF1,CD36,SLPI,TLR8,CXCL12,CD8A,CD300A,IL18R1,MYC,DTX1,PLA2G5,MARCO,ITK,GZMA,MIF,SPP1,ATF3,S…	103
Cellular Movement	migration	migration of epithelial cells	6.44e-14		-1.139		-0.523	SOCS3,SELL,VTN,PTN,CXCL12,CCL14,CHRM3,MYC,PTK2,FSTL1,SEMA6D,GADD45A,TIMP1,HGF,CXCL1,PPM1A,SERPINE1,EGFR,DTL,TIAM1,FBLN5,EPB41L4B,LCN2,ITGA2,TDGF1,RGS4,ENG,STAT3,PLG,CDH1,FOXO1,FERMT1,THBS2,DACH1,TGFA,LAMA3,CXCL2,SLC8A1,TNF,COL7A1	40
Infectious Diseases, Respiratory Disease	infection	infection of respiratory tract	6.8e-14					ST6GAL1,HIST1H1C,PTTG1,ARL4C,CEBPD,HLA-DQA1,SLPI,CCR2,SLC2A3,RRAGD,GABRB3,NFIL3,LCK,CCL2,TIMP1,TOP2A,CD24,SERPINA1,HIST1H2AC,FCGR3A/FCGR3B,ITK,TIMP2,ITGA4,TKT,EGR1,LCN2,TALDO1,RRM2,MNDA,FPR1,GABRP,STAT4,TLR2,TLR4,CSF2RB,CRP,IL10RA,SPARC,GLUL,LEF1,PTGS2,IRF8,TNF,XK,CLU,ACSL1	46
Digestive System Development and Function, Gastrointestinal Disease, Hepatic System Development and Function, Hepatic System Disease, Inflammatory Disease, Inflammatory Response, Organ Development, Organismal Injury and Abnormalities	inflammation	inflammation of liver	7.27e-14		1.919		1.084	CDKN2A,KLRB1,CYP2C9,HBA1/HBA2,GSTZ1,PTPRC,SOD2,DTX1,PDE7B,STAB1,CXCL1,CD274,SERPINE1,IL2RB,IL4R,CLEC4G,SPP1,LECT2,ANGPTL6,STAT3,NPC1,IL18,CDH1,CCL4,CD14,CYR61,SLCO1B1,ESR1,TNF,LCP2,AGTR1,COL3A1,AKAP12,SLC10A1,ZFP36,SCARA5,HLA-DQA1,ADORA3,KAZN,CCR2,CCL5,FCGR2B,HMOX1,SLC19A3,IGF1,CCL2,TIMP1,HGF,ADK,IGF1R,GNMT,TLR3,PEMT,FCGR3A/FCGR3B,TK1,HPX,EGR1,MAT1A,ACOX1,CD48,GABBR1,CXCL6,STAT4,TLR4,ALB,APOA1,LD…	74
Endocrine System Disorders, Gastrointestinal Disease, Organismal Injury and Abnormalities	pancreatic mass	pancreatic mass	7.33e-14		-0.861		-0.874	ST6GAL1,COL14A1,KIAA1462,HMMR,IGF2BP3,FOLH1,ELMSAN1,FRMD6,CLSTN2,CCDC88C,DSE,PTPRC,CD1D,EPHB1,ELF3,FRAS1,FABP1,SYT17,ALDH3A1,PRKD1,SLC2A5,FAM189B,ACACB,TSPAN12,SEMA5A,RRM2,FGFR2,MASP1,STAT3,DBH,DCTD,TFPI2,UNKL,UNC93A,CDH1,SULT4A1,CCL4,PIK3CD,TNF,FHL1,MCC,GDF15,HLA-DQA1,ZDHHC11,GALNT2,CTHRC1,ETFDH,ITGB8,NUF2,COL15A1,C1R,MPPED2,SPON1,NCOR1,C9orf152,KIF2C,GPC6,CCR1,MECOM,DISC1,ENG,EPHA3,MAGEC2,CDH19…	374
Connective Tissue Disorders, Immunological Disease, Inflammatory Disease, Inflammatory Response, Organismal Injury and Abnormalities, Skeletal and Muscular Disorders	polyarticular juvenile rheumatoid arthritis	polyarticular juvenile rheumatoid arthritis	7.61e-14					MME,SORL1,GADD45B,ZFP36,HLA-DQA1,HSPB8,CCL20,CCL5,CCL3,CDA,DUSP2,PTPRC,NR4A3,THBS1,HLA-DRA,CD274,S100A8,TXN,MCL1,S100A10,CCR1,GZMA,CD69,FOSB,FOS,P2RY13,CR1,CDH1,NR4A2,CCL4,PTGS2,TNF,TARP	33
Cellular Development, Cellular Growth and Proliferation, Hematological System Development and Function, Hematopoiesis, Lymphoid Tissue Structure and Development, Tissue Development	development	development of leukocytes	8.14e-14	Decreased	-5.365		-3.975	THEMIS2,IL13RA2,PTPRC,CD1D,EPHB1,LCK,ELF3,EGR2,RFTN1,CXCL1,CD274,PRKD1,IL2RB,MCL1,ITGA4,IL4R,JUNB,STAT3,DBH,CSF2RB,BHLHE40,IL10RA,PIK3CD,SFRP1,CYR61,EPHA2,TNF,LCP2,TNFSF4,GADD45B,IL1RL1,LEPR,IGLL1/IGLL5,HLA-DQA1,BCL11B,ITGB8,CCL5,FCGR2B,CHEK1,ID1,NFIL3,JUN,ARRB1,CCL2,IGF1,IGF1R,PGLYRP2,SOCS2,NCOR1,TLR3,IGKC,CD69,EGR1,IKZF1,EPHA3,AXL,TSLP,ID3,LTBP1,KITLG,STAT4,FOS,NR4A2,DOCK8,RASGRP1,PTGS2,FZD7,CD…	127
Cellular Movement, Hematological System Development and Function, Immune Cell Trafficking, Inflammatory Response	cell movement	cell movement of neutrophils	8.79e-14	Decreased	-2.344		-1.393	SOCS3,SELL,SGK1,CD36,VTN,EPHX2,SLPI,GPR18,CXCL12,RSPO3,ITGA9,CXCL14,LUM,CXCL1,TXN,ITGA4,RAB27A,SPP1,LCN2,STAT3,THBD,GSN,FPR1,TLR2,IL33,IL18,CCL4,DUSP1,SLC37A4,CD14,PIK3CD,SFRP1,TNF,DOCK5,HSPB1,IL6ST,IL1RL1,CFTR,CCR2,CCL5,CCL3,HMOX1,CCL2,F2RL1,TIMP1,HGF,SERPINA1,S100A8,TLR3,CFH,CCL19,GJB2,EGFR,CCR1,THBS4,ADAMTS13,CD69,ENG,DEFB1,SLIT2,CXCL6,PLG,TLR4,ALB,APOA1,EDIL3,B4GALT1,NT5E,CRP,G6PC,PTGS2,NCKAP…	75
Cellular Development, Hematological System Development and Function, Hematopoiesis	differentiation	differentiation of leukocytes	8.88e-14	Decreased	-5.685		-4.414	IL13RA2,CLEC4M,PTPRC,CD1D,LCK,ELF3,EGR2,LUM,RFTN1,CXCL1,CD274,PRKD1,MCL1,IL2RB,IL4R,JUNB,STAT3,CSF2RB,BHLHE40,IRS1,PIK3CD,SFRP1,CYR61,TNF,LCP2,TNFSF4,GADD45B,IL1RL1,LEPR,IGLL1/IGLL5,HLA-DQA1,BCL11B,CCR2,ITGB8,CCL5,FCGR2B,AVPR1A,ID1,TRIB1,DUSP5,NFIL3,JUN,ARRB1,CCL2,IGF1,IGF1R,PDGFRA,SOCS2,NCOR1,IGKC,CD69,EGR1,IKZF1,SLIT2,AXL,TSLP,ID3,LTBP1,KITLG,STAT4,FOS,NR4A2,PIR,MSH2,PTGS2,SFN,FZD7,CDKN2A,SOCS3…	128
Cell-To-Cell Signaling and Interaction, Hematological System Development and Function, Immune Cell Trafficking, Inflammatory Response	activation	activation of lymphocytes	9.35e-14	Decreased	-3.48		-2.504	ST6GAL1,KLRB1,C1QA,PTPRC,NR4A3,CD1D,LCK,EGR2,KLRC2,NLRC3,CD274,HLA-DPA1,ITGA4,IL2RB,CLEC4G,THY1,STAT3,CSF2RB,CCL4,BHLHE40,PIK3CD,TNF,TNFSF4,LAPTM5,IL1RL1,KLRF1,BCL11B,CCL5,CCR2,FCGR2B,NFIL3,IGHG3,CCL2,IGF1,GADD45A,HLA-DRA,PGLYRP2,SOCS2,TLR3,FCGR3A/FCGR3B,KLRC4-KLRK1/KLRK1,CD69,AXL,TSLP,STAT4,FOS,CLEC7A,NR4A2,SEMA4D,LDLR,VIPR1,RASGRP1,PRKCB,MBP,POU2AF1,CXCL12,TLR8,PBX1,CD8A,IL18R1,HDAC6,DTX1,RHOB,…	100
Cancer, Cellular Development, Cellular Growth and Proliferation, Organismal Injury and Abnormalities, Tumor Morphology	proliferation	proliferation of cancer cells	9.41e-14		-0.395		0.116	CDKN2A,SOCS3,F2R,NDRG2,HMMR,CXCL12,HES1,MKI67,GPC3,STMN1,MYC,FHL2,PEG10,SAE1,RHOB,EZH2,LUM,CXCL1,CD274,BRCA1,PFKFB3,MIF,SPP1,DCN,LCN2,BAMBI,STAT3,PLD1,MIR17HG,IL18,IGF2,CDH1,DUSP1,IRS1,BTG2,IGFBP3,LAMA3,PIK3CD,TRIM22,SFRP1,SQSTM1,CYR61,ESR1,EPHA2,TNF,UBE2C,LOX,ID2,FHL1,GDF15,PTN,ADORA3,CCL3,BCL2,CHEK1,NRG1,ID1,JUN,IGF1,F2RL1,THBS1,HGF,GFRA1,HPGD,IGF1R,PDGFRA,IGHM,MAP2K1,EGFR,BEX2,CXCR4,EGR1,FOXM1…	85
Cancer, Organismal Injury and Abnormalities	upper aerodigestive tract carcinoma	upper aerodigestive tract carcinoma	9.49e-14					MRC1,CENPF,MAGEA1,FOLH1,ELMSAN1,PCDH7,DAB1,DSE,MYRIP,LCAT,ALDOB,ITGA9,BCHE,CXCL1,SERPINE1,PTPRG,MAGEA12,DPT,MPC1,TDO2,DCN,TUBB2A,ITGA6,THY1,FGFR2,PEG3,CFHR3,THBD,KCNU1,MS4A6A,C9,PTN,HLA-DQA1,CTHRC1,KAZN,TTK,AVPR1A,COL15A1,ENAH,SPON1,LYZ,JUN,PANX2,PDLIM5,IGF1R,PDGFRA,LY6E,FLRT3,FABP5,GPC6,TACSTD2,EGFR,CYP2C18,AGO2,ENG,EPHA3,AXL,PCDH9,MAGEC2,CFHR4,GPAM,F9,EDIL3,SEMA4D,TAGLN,VMP1,PTGS2,TARP,TM4SF1,C…	150
Humoral Immune Response, Inflammatory Response	complement activation	complement activation	1.04e-13		-1.088		-0.716	CFD,RAB27A,MASP2,CD69,MS4A1,MASP1,C1QA,AQP4,FCN3,KLKB1,CR1,MBL2,JCHAIN,CRP,C7,C8B,TXN,CPN1,C6,CFH,CFP,CLU,EGFR	23
Organismal Injury and Abnormalities, Respiratory Disease	damage	damage of lung	1.19e-13		1.595		1.656	SOCS3,F2R,SGK1,SLPI,GPR18,HBA1/HBA2,SCNN1A,RSPO3,MGLL,TXN,SERPINE1,TIMP2,MARCO,MIF,STAT3,TLR2,S1PR3,IL18,IGFBP3,CD14,TNF,TNFSF4,APOH,HLA-DQA1,CCR2,HMOX1,FSTL1,GABRB3,F2RL1,CCL2,GADD45A,LY6E,NAMPT,S100A8,CCR1,ANGPT1,ATP2C1,EGR1,AZGP1,F3,HBB,GABRP,TLR4,LY96,ALB,HABP2,NT5E,JCHAIN,PTGS2,TARP,CLU	51
Cell Morphology, Immunological Disease	abnormal morphology	abnormal morphology of mononuclear leukocytes	1.28e-13					BLNK,ID2,SRPX,KIAA0101,CD36,POU2AF1,IGLL1/IGLL5,HLA-DQA1,CDKN2C,BCL11B,FCGR2B,CD8A,CDKN2B,RHOH,BCL2,PTPRC,IL7R,ID1,NFIL3,SERPINB9,LCK,CD5L,DTX1,SH2D1A,C8orf4,IGHM,CD274,ITK,IL2RB,MCL1,CLEC1B,IGKC,IKZF1,SLA,FGFR2,NFKBIZ,ID3,RCAN1,IL18,EBF1,SEMA4D,CYTIP,RASGRP1,PIK3CD,B3GNT5,IRF8,TNF,A2M,LCP2,FCMR	50
Hematological System Development and Function, Tissue Development	accumulation	accumulation of myeloid cells	1.28e-13	Decreased	-2.46		-1.96	SELL,F2R,CXCL12,SLPI,ITGA9,ETS2,CXCL1,ITGA4,TIMP2,MIF,SPP1,LCN2,ITGA6,FGFR2,STAT3,PTGDS,THBD,TLR2,IL33,NPC1,IL18,ACKR3,TNF,IL6ST,CCL5,CCR2,CCL3,BCL2,HMOX1,CCL2,THBS1,TIMP1,S100A8,TLR3,FCGR3A/FCGR3B,CCR1,EGR1,ITGA2,F3,PLG,TLR4,CR1,LDLR,EDIL3,APOA1,CBS/CBSL,NT5E,C6,CTSC,CXCL2	50
Cancer, Cardiovascular Disease, Organismal Injury and Abnormalities	hemangioma	hemangioma	1.29e-13					PER1,SGK1,CXCL12,CDKN2C,MKI67,SSX1,CYP2C19,MYC,LIFR,IL7R,PTK2,EPHB1,ELF3,EZH2,CXCL14,STAB1,ADGRB3,BRCA1,BRIP1,SLCO1B3,TEK,STIL,ADAMTSL3,TIAM1,ESRP1,THY1,FGFR2,AURKA,STAT3,BUB1B,SPON2,CSF2RB,KNL1,ANGPTL1,IGF2,CDH1,NRCAM,ACKR3,IGFBP3,SYT1,ESR1,IL6ST,ANTXR1,TERT,ROBO1,BCL2,TRIM24,FANCD2,THBS1,HGF,IGF1R,PDGFRA,GNMT,MAP2K1,FCGR3A/FCGR3B,EGFR,EDNRB,MECOM,TMPRSS2,RNF43,EPHA3,SLIT2,PKHD1,NFKBIZ,AXL,BMP5,…	78
Organismal Injury and Abnormalities	angiogenesis	angiogenesis of lesion	1.34e-13		-0.844		-0.386	CDKN2A,CD36,KLF6,SEMA6A,CXCL12,ITGB8,BCL2,MYC,NRG1,ANGPTL4,F2RL1,TIMP1,THBS1,HGF,PDGFRA,SERPINE1,TIMP2,EGFR,COL4A1,SPP1,NRAS,ADAMTS1,FGFR2,ANXA2,STAT3,THBD,FOXM1,F3,CXCL6,PLG,KITLG,MIR17HG,ANGPTL1,IL18,THBS2,WISP1,PTGS2,CYR61,EPHA2,TNF	40
Cancer, Endocrine System Disorders, Organismal Injury and Abnormalities, Reproductive System Disease	benign ovarian tumor	benign ovarian tumor	1.37e-13					CDKN2A,F2R,KRT7,DIRAS3,SLPI,CDKN2C,CP,LIFR,ELF3,PRLR,BRCA1,PDK4,AXIN2,SPP1,LCN2,TFPI2,PAPSS2,CDH1,ABCA8,GINS1,H2AFX,THBS2,ALDH1A2,EPCAM,SPINT2,HIST1H1C,LOX,RECK,FLRT2,ARL4C,COL15A1,MTFR2,DTNA,AEBP1,MUM1L1,AGPAT2,HGF,PDGFRA,CD24,GATA6,FAM153A/FAM153B,NCOR1,CFH,EGFR,NRAS,MECOM,COL6A2,TBX3,RACGAP1,EPHA3,SLIT2,TLR4,ZFPM2,PTGS2,CLU	55
Nutritional Disease	obesity	obesity	1.41e-13		-1.038		-1.111	HTR2B,GCGR,PLIN1,XDH,CA12,MKI67,HBA1/HBA2,SULT1A2,NR4A3,LCAT,BCHE,FABP1,TXN,SERPINE1,MOGAT2,TIMP2,ACACB,MPC1,ANGPTL6,PEG3,STAT3,GPT2,IRS1,B3GNT5,SQSTM1,NEK2,TNF,KIF20A,CA2,LEPR,HLA-DQA1,KAZN,CCL5,CCR2,AVPR1A,C1QTNF3,MBL2,ARRB1,F2RL1,CCL2,SORBS1,PLIN2,TOP2A,FABP5,SLC6A2,ANGPT1,ACOX1,ENG,SRXN1,CDK1,NR4A2,LDLR,CENPA,PTGS2,TARP,ADRA1A,PPARGC1A,PRKCB,SOCS3,EPHX2,MYC,PDE7B,LPIN2,PRLR,IL1RAP,PDK4,MFSD2A…	102
Organismal Injury and Abnormalities, Renal and Urological Disease	urination disorder	urination disorder	1.48e-13	Increased	2.367		1.228	EHD3,F2R,SGK1,FAT1,PTTG1,XDH,AQP4,STAB2,BCKDHB,IL18R1,GSTZ1,SCNN1A,CD1D,SOD2,LCAT,SLC12A1,LPL,SLC2A9,STAB1,SERPINE1,SPP1,ADAMTS1,SLC1A1,MUT,PTGDS,AGXT,THBD,VLDLR,TLR2,ACADL,FERMT1,OIT3,CACNA2D1,SLC7A7,TMEM27,MMAA,ESR1,AGTR1,ID2,LEPR,GDF15,ETFDH,CCL5,FCGR2B,CHRM3,GCDH,AQP3,ANGPTL4,CCL2,GADD45A,KCNMA1,HGF,PODXL,CFH,SLC6A2,CCR1,EDNRB,BMP5,TSLP,ALB,CBS/CBSL,CRP,SPARC,CLDN2,SLC3A1,PTGS2,ASL,KYNU,ADRA1…	71
Protein Synthesis	quantity	quantity of protein in blood	1.49e-13		0.172		-0.071	MRC1,SELL,GCGR,LIPC,PLIN1,HBA1/HBA2,ABCC6,SOD2,LCAT,NLRC3,SLC16A2,SERPINE1,MOGAT2,AMACR,CLEC4G,IL4R,ACACB,ANGPTL6,STAT3,THBD,DBH,IRS1,IL10RA,SQSTM1,TNF,LEPR,PPP1R3C,PTN,HSPB8,CCR2,NFIL3,IGF1,PLIN2,FABP5,LIPG,PEMT,CCR1,AXL,F3,SRXN1,CXCL6,STAT4,GPAM,CLEC7A,LDLR,PTH1R,PTGS2,PPARGC1A,PER1,SOCS3,RIMS2,CD36,PTTG1,TSC22D3,HDAC6,SLC12A1,LPL,CXCL14,PRLR,SLCO1B3,PDK4,MIF,SPP1,SAMSN1,TLR2,IL18,DUSP1,IGFBP3,…	103
Cell-To-Cell Signaling and Interaction, Hematological System Development and Function, Inflammatory Response	binding	binding of phagocytes	1.55e-13	Decreased	-2.818		-1.999	MRC1,SELL,MSR1,APOH,VTN,CXCL12,CCL5,CCL3,CLEC4M,PTPRC,MBL2,JUN,RHOB,CCL2,CXCL1,LIPG,FCGR3A/FCGR3B,ITGA4,MARCO,CCR1,DLL1,CXCR4,DCN,CD69,CD48,ITGA6,THBD,AXL,FPR1,PLG,KITLG,TLR4,APOA1,B4GALT1,ORM1,CD14,CXCL2,A2M,TNF	39
Cell-To-Cell Signaling and Interaction, Cellular Movement, Hematological System Development and Function, Immune Cell Trafficking	recruitment	recruitment of leukocytes	1.59e-13		-1.883		-0.838	SELL,CD36,XDH,SLPI,CXCL12,CCL20,GPC3,CD8A,SOD2,CYP1A2,RHOB,GGT5,CXCL1,CD274,TXN,SERPINE1,ITGA4,MIF,SPP1,HAO1,LCN2,THY1,GSN,SPON2,IL33,TLR2,CSF2RB,IL18,CCL4,THBS2,CD14,PIK3CD,SFRP1,CYR61,TNF,IL1RL1,GDF15,PTN,ADORA3,CCR2,CCL5,FCGR2B,CCL3,TNC,HMOX1,LYZ,CD5L,JUN,CCL2,F2RL1,THBS1,PGLYRP2,FABP5,S100A8,TLR3,CCL19,FCGR3A/FCGR3B,CCR1,ADAMTS13,CXCR4,EGR1,CD69,SLIT2,F3,PLG,KITLG,FOS,RCAN1,TLR4,CLEC7A,LY96,A…	77
Carbohydrate Metabolism	quantity	quantity of carbohydrate	1.6e-13		-1.646		-1.222	GCGR,F2R,C1QA,GBP5,DSE,LIFR,SOD2,LCAT,RAB27A,IL4R,ACACB,CPA3,PCK1,STAT3,DBH,PLD1,CYP4F2,IRS1,TNF,STEAP3,LEPR,PPP1R3C,GDF15,CTHRC1,FCGR2B,AVPR1A,C1QTNF3,FSTL1,IGF1,PLPP3,PLIN2,PDGFRA,LIPG,FABP5,PEMT,EGFR,ABHD5,ATP2B2,STAT4,KITLG,GPAM,LDLR,CTH,PTGS2,ADRA1A,PPARGC1A,PRKCB,RIMS2,PFKFB1,INSIG1,CD36,EPHX2,PTTG1,PBX1,SDC4,SC5D,STAB2,MYC,PTK2,SNRPN,FKBP1B,SLC12A1,EZH2,CXCL14,LPL,SLC22A1,PRLR,TEK,PDK4,MIF…	115
Cancer, Endocrine System Disorders, Gastrointestinal Disease, Organismal Injury and Abnormalities	pancreatic tumor	pancreatic tumor	1.64e-13		-0.861		-0.874	ST6GAL1,COL14A1,KIAA1462,HMMR,IGF2BP3,FOLH1,ELMSAN1,FRMD6,CLSTN2,CCDC88C,DSE,PTPRC,CD1D,EPHB1,ELF3,FRAS1,FABP1,SYT17,ALDH3A1,PRKD1,SLC2A5,FAM189B,ACACB,TSPAN12,SEMA5A,RRM2,FGFR2,MASP1,STAT3,DBH,DCTD,TFPI2,UNKL,UNC93A,CDH1,SULT4A1,CCL4,PIK3CD,TNF,FHL1,MCC,GDF15,HLA-DQA1,ZDHHC11,GALNT2,CTHRC1,ETFDH,ITGB8,NUF2,COL15A1,C1R,MPPED2,SPON1,NCOR1,C9orf152,KIF2C,GPC6,CCR1,MECOM,DISC1,ENG,EPHA3,MAGEC2,CDH19…	372
Cellular Movement, Immune Cell Trafficking	cell movement	cell movement of lymphatic system cells	1.74e-13	Decreased	-3.604		-2.386	RGS1,SOCS3,CHST4,SELL,POU2AF1,CXCL12,CCL20,CD8A,HDAC6,CD1D,LCK,EGR2,ITGA9,STAB1,CXCL1,CCBE1,CD274,SKAP1,ITK,TIMP2,ITGA4,CLEC1B,MIF,TIAM1,COL4A1,SPP1,ITGA6,STAT3,FYB,S1PR3,MIR17HG,TLR2,CSF2RB,IL18,IGF2,CCL4,ACKR3,THBS2,PIK3CD,HRG,ESR1,TNF,LCP2,IL6ST,TNFSF4,CCL14,CCR2,CCL5,BCL11B,CCL3,BCL2,AQP3,HMOX1,NFIL3,SH2D1A,JUN,IGF1,CCL2,F2RL1,TIMP1,THBS1,HGF,PGLYRP2,FABP5,CCL19,GJB2,EGFR,CCR1,KLRC4-KLRK1/KLR…	92
Cardiovascular System Development and Function	vascularization	vascularization	1.84e-13		-1.222		-0.447	SOCS3,F2R,EPHB2,EPHX2,HMMR,CXCL12,SDC4,MYC,PPM1A,SERPINE1,TIMP2,S100A10,ITGA4,HOXA13,SPP1,ADAMTS1,RRM2,FGFR2,ANXA2,STAT3,VLDLR,PLD1,S1PR3,TLR2,IGF2,IL18,IRS1,H2AFX,THBS2,IGFBP3,SFRP1,CYR61,EPHA2,TNF,HTATIP2,CCR2,ITGB8,BCL2,ID1,IGF1,TIMP1,THBS1,HGF,IGF1R,ERRFI1,TLR3,MAP2K1,CXCR4,ENG,SLIT2,AXL,F3,ID3,PLG,B4GALT1,CBS/CBSL,PTH1R,TGFA,C6,PTGS2	60
Cell-To-Cell Signaling and Interaction, Cellular Movement	recruitment	recruitment of blood cells	1.86e-13		-1.938		-0.872	SELL,CD36,XDH,SLPI,CXCL12,CCL20,GPC3,CD8A,SOD2,CYP1A2,RHOB,GGT5,CXCL1,CD274,TXN,SERPINE1,ITGA4,MIF,SPP1,HAO1,LCN2,THY1,GSN,SPON2,IL33,TLR2,CSF2RB,IL18,CCL4,THBS2,CD14,PIK3CD,SFRP1,CYR61,TNF,IL1RL1,GDF15,PTN,ADORA3,CCR2,CCL5,FCGR2B,CCL3,TNC,HMOX1,LYZ,CD5L,JUN,CCL2,F2RL1,THBS1,PGLYRP2,FABP5,S100A8,TLR3,CCL19,FCGR3A/FCGR3B,CCR1,ADAMTS13,ANGPT1,CXCR4,EGR1,CD69,SLIT2,F3,PLG,KITLG,FOS,RCAN1,TLR4,CLEC7A…	78
Cell-To-Cell Signaling and Interaction, Hematological System Development and Function, Immune Cell Trafficking, Inflammatory Response	activation	activation of mononuclear leukocytes	1.98e-13	Decreased	-3.793		-2.779	ST6GAL1,KLRB1,C1QA,PTPRC,NR4A3,CD1D,LCK,EGR2,KLRC2,NLRC3,CD274,HLA-DPA1,ITGA4,IL2RB,CLEC4G,THY1,STAT3,CSF2RB,CCL4,BHLHE40,PIK3CD,TNF,TNFSF4,LAPTM5,IL1RL1,KLRF1,BCL11B,CCL5,CCR2,FCGR2B,NFIL3,IGHG3,CCL2,IGF1,GADD45A,HLA-DRA,PGLYRP2,SOCS2,TLR3,FCGR3A/FCGR3B,KLRC4-KLRK1/KLRK1,CD69,AXL,TSLP,STAT4,FOS,LY96,CLEC7A,NR4A2,SEMA4D,LDLR,VIPR1,RASGRP1,PRKCB,MBP,POU2AF1,CXCL12,TLR8,PBX1,CD8A,CD163,IL18R1,HDAC6…	103
Organismal Injury and Abnormalities, Renal and Urological Disease	renal lesion	renal lesion	2e-13		0.009		-0.455	EHD3,XDH,ARAP2,IGF2BP3,LAMC1,CD1D,LCK,SOD2,AJUBA,CYP2A6 (includes others),SERPINE1,HLA-DPA1,ITGA4,PTGIS,SLC2A5,AMACR,FGFR2,ANXA2,STAT3,ACOT12,CSF2RB,CDH1,GPR65,BTG2,TRIM22,CPN1,NME1,HLA-DQA1,ETFDH,SLC22A7,GGPS1,FAM169A,CCL2,PLIN2,NCOR1,FABP5,CCR1,SULT1C2,MECOM,ENG,EPHA3,HBB,FOS,MSH2,SULT1A1,C6orf62,CDKN2A,DLGAP5,NAV2,CCDC15,PCDH18,KLF6,TLR8,THSD7A,GPC3,STAB2,MYC,HDAC6,CTNNA2,RHOB,CYP3A5,SLC2A9,ST…	212
Cellular Development	differentiation	differentiation of lymphatic system cells	2.01e-13	Decreased	-5.156		-4.064	IL13RA2,PTPRC,CD1D,LCK,ELF3,EGR2,RFTN1,CXCL1,CD274,PRKD1,MCL1,IL2RB,IL4R,STAT3,JUNB,CSF2RB,BHLHE40,THBS2,PIK3CD,SFRP1,CYR61,TNF,LCP2,TNFSF4,GADD45B,IL1RL1,LEPR,IGLL1/IGLL5,HLA-DQA1,HMGB2,BCL11B,ITGB8,CCL5,FCGR2B,AVPR1A,MAFG,ID1,DUSP5,NFIL3,ARRB1,IGF1,IGF1R,PDGFRA,SOCS2,NCOR1,MECOM,IGKC,CD69,EGR1,IKZF1,AXL,TSLP,ID3,LTBP1,STAT4,KITLG,FOS,NR4A2,MSH2,PTGS2,SFN,FZD7,CDKN2A,SOCS3,CD36,POU2AF1,MBP,CD8A,…	118
Neurological Disease, Organismal Injury and Abnormalities	epilepsy	epilepsy	2.02e-13		0.478		0.176	CH25H,RGS1,MCM6,SOCS3,HTR2B,CA12,CYP2C9,HBA1/HBA2,HES1,C1QB,NR4A3,SPATA5,EGR2,PLCB1,MCL1,ATF3,IER2,EGR3,SLC1A1,JUNB,PTP4A1,FOSB,DUSP1,CACNA2D1,CYR61,PRICKLE1,CA2,ID2,GADD45B,ZFP36,GADD45G,SLC13A5,CEBPD,MIR22HG,SLC6A13,DUSP2,SLC2A3,FGF13,C11orf96,DTNA,TRIB1,HMOX1,GABRB3,DUSP5,NFIL3,ANGPTL4,JUN,GBA,GADD45A,KCNMA1,GFRA1,SRGN,SLC22A11,LOC102724428/SIK1,NAMPT,ERRFI1,SLC6A2,CCR1,SLC25A25,RGS2,CXCR4,EGR…	74
Cellular Assembly and Organization, Cellular Function and Maintenance	organization	organization of cytoskeleton	2.09e-13	Decreased	-4.368		-2.732	MYH10,EHD3,HMMR,C1QA,GPSM2,DAB1,LAMC1,LCK,EPHB1,FHL2,AJUBA,ABLIM3,CUX2,CXCL1,SRGAP2,SERPINE1,ITGA4,SEMA5A,ITGA6,FGFR2,STAT3,VLDLR,PLD1,CDH1,BTG2,GPR65,ARHGEF28,PIK3CD,HRG,TNF,ECT2,ANK3,NME1,CAP2,GDF15,SEMA6A,CKAP4,BCL11B,CCR2,ITGB8,CCL5,TTK,ARRB1,CCL2,SORBS1,KIF2C,DISC1,PACSIN2,ENG,EPHA3,FOS,MAD2L1,WIPF1,LDLR,CEP41,CDKN2A,MT2A,KIF23,DLGAP5,LHX2,GDA,CNTN4,EPHX2,MBP,MYC,NNMT,HDAC6,CTNNA2,RHOB,ADGRG…	236
Cell Cycle	interphase	interphase	2.12e-13		1.373		2.049	EME1,SGK1,CDC7,CDKN2C,HES1,BCAT1,SOD2,KDM8,PLCB1,PPM1A,TIMP2,IQGAP3,TRIM71,AMACR,IL4R,CCNE2,CDKN1C,DCN,ITGA6,ANXA2,STAT3,JUNB,CDH1,BHLHE40,IRS1,BTG2,MSH5,CYR61,TNF,AKAP12,GADD45B,PPP2R2A,GDF15,CEBPD,CHEK1,CDKN3,ID1,JUN,ARRB1,IGF1,GADD45A,IGF1R,PDGFRA,PLAC8,EGFR,ANGPT1,GAS1,GSTA4,EGR1,ITGA2,AXL,ID3,CDK1,KITLG,BUB1,MCM3,FOS,MAD2L1,SOX6,MSH2,SPRY2,ZEB2,CELF2,TCF19,FEN1,PTGS2,SFN,ID4,ADRA1A,USH1C,CDK…	131
Cancer, Endocrine System Disorders, Organismal Injury and Abnormalities, Reproductive System Disease	serous ovarian carcinoma	serous ovarian carcinoma	2.15e-13					F2R,KRT7,DIRAS3,SLPI,CDKN2C,CP,LIFR,ELF3,PRLR,BRCA1,PDK4,AXIN2,SPP1,LCN2,TFPI2,PAPSS2,CDH1,ABCA8,GINS1,H2AFX,THBS2,ALDH1A2,EPCAM,SPINT2,HIST1H1C,LOX,RECK,FLRT2,ARL4C,COL15A1,MTFR2,DTNA,AEBP1,MUM1L1,AGPAT2,HGF,PDGFRA,CD24,GATA6,FAM153A/FAM153B,NCOR1,CFH,EGFR,NRAS,MECOM,COL6A2,TBX3,RACGAP1,EPHA3,SLIT2,TLR4,ZFPM2,PTGS2,CLU	54
Cancer, Organismal Injury and Abnormalities	invasion	invasion of tissue	2.24e-13		0.184		0.735	MYH10,SOCS3,XDH,FOLH1,IGF2BP3,CXCL12,MYC,PTK2,LAMC1,EZH2,SERPINE1,TIMP2,MIF,SPP1,RGS4,FGFR2,STAT3,THBD,PTP4A1,TFPI2,IL33,ACKR3,THBS2,PIK3CD,TNF,EPHA2,NME1,CLDN11,GEM,GBP1,ENAH,FGF13,CCL2,IGF1,ALDH1A3,GFRA1,HGF,IGF1R,CD24,EGFR,EDNRB,CXCR4,AXL,TSLP,BIRC5,CXCL6,PLG,FOXO1,PTH1R,ZEB2,MT1F,MAP4K4	52
Cancer, Organismal Injury and Abnormalities	angiogenesis	angiogenesis of tumor	2.28e-13		-0.713		-0.257	CDKN2A,KLF6,SEMA6A,CXCL12,ITGB8,BCL2,MYC,NRG1,ANGPTL4,F2RL1,TIMP1,THBS1,HGF,PDGFRA,SERPINE1,TIMP2,EGFR,COL4A1,SPP1,NRAS,ADAMTS1,FGFR2,ANXA2,STAT3,THBD,FOXM1,F3,CXCL6,PLG,MIR17HG,ANGPTL1,IL18,THBS2,WISP1,PTGS2,CYR61,EPHA2,TNF	38
Cellular Movement, Hematological System Development and Function, Immune Cell Trafficking	cell movement	cell movement of granulocytes	2.29e-13	Decreased	-2.604		-1.644	SOCS3,SELL,F2R,SGK1,CD36,VTN,EPHX2,SLPI,GPR18,CXCL12,RSPO3,ITGA9,PLA2G5,CXCL14,LUM,CXCL1,TXN,ITK,IL2RB,ITGA4,IL4R,RAB27A,SPP1,LCN2,STAT3,THBD,GSN,FPR1,SPON2,IL33,TLR2,IL18,CCL4,DUSP1,SLC37A4,IGFBP3,CD14,PIK3CD,SFRP1,TNF,DOCK5,HSPB1,IL6ST,MSR1,IL1RL1,GDF15,CFTR,CCL14,CCR2,CCL5,CCL3,HMOX1,CCL2,F2RL1,TIMP1,HGF,SERPINA1,S100A8,TLR3,CFH,CCL19,GJB2,EGFR,CCR1,THBS4,ADAMTS13,CD69,CD48,ENG,DEFB1,SLIT2,F3,…	87
Cancer, Organismal Injury and Abnormalities	squamous cell tumor	squamous cell tumor	2.34e-13		-0.845		-0.973	TTC30B,SELL,KIAA1462,ELMSAN1,KCNN2,DSE,ELF3,AJUBA,ARHGEF26,CUX2,CYP2A6 (includes others),SYT17,CNTNAP3B,PTGIS,APOBEC3B,ITGA6,DBH,CSF2RB,ADH1B,ARHGEF28,FOXF1,ECT2,KIF20A,HTATIP2,SH3RF2,IL1RL1,SSX3,COL15A1,SPON1,PANX2,LY6E,NCOR1,GPC6,MECOM,GAS1,ENG,CFHR4,GPAM,EDIL3,MSH2,PTH1R,MXRA5,CDKN2A,NAV2,EPHX2,GNPAT,SCN7A,GPC3,CYFIP2,LSR,TIAM1,TJP2,MAN1C1,ESRP1,LCN2,DCAF4L2,AURKA,TXNRD1,CRHBP,AGBL3,SLC7A2,SLC…	495
Cancer, Gastrointestinal Disease, Organismal Injury and Abnormalities	colorectal adenoma	colorectal adenoma	2.42e-13					SLC4A4,CA2,PHLDA1,EPB41L3,MRPS23,KCND3,UGT1A6,ISX,SCARA5,DNASE1L3,LEPR,CA12,CDKN2B,TIMP1,AJUBA,CFH,C5orf30,PDK4,CCDC68,PBLD,PTGIS,PSAT1,AXIN2,DPT,CRNDE,RNF43,ITGA6,NUP37,VSIG4,PCK1,CFHR3,SLIT2,CDK1,CCNB1,TLR2,SPARCL1,IGF2,RND3,UGP2,FOXO1,MSH2,JCHAIN,ANXA3,LEF1,CLDN2,PTGS2,CEMIP,CLU,PRKCB	49
Cancer, Gastrointestinal Disease, Organismal Injury and Abnormalities	oral tumor	oral tumor	2.6e-13					MRC1,CDKN2A,SERPINI1,KRT7,FOLH1,CXCL12,PCDH7,GPC3,MYC,ITGA9,LSR,CXCL14,CXCL1,MGLL,SERPINE1,MCL1,TIAM1,DPT,COL4A1,ESRP1,MPC1,DCN,TUBB2A,ITGA6,FGFR2,THBD,PLAG1,RND3,TUBE1,MATN2,DUSP1,IGFBP3,TNF,LEPR,RAB27B,TERT,HLA-DQA1,SAT1,CTHRC1,COL15A1,FGF13,BCL2,SPON1,TNC,TIMP1,PDLIM5,SRGN,ASPN,LY6E,FLRT3,GATA6,FABP5,S100A8,GPC6,CCL19,TACSTD2,EGFR,THBS4,ESRP2,BGN,TUBG1,CYP2C18,CD48,BIRC5,EBF1,EDIL3,SEMA4D,IGSF…	74
Gastrointestinal Disease, Hepatic System Disease, Metabolic Disease, Organismal Injury and Abnormalities	hepatic steatosis	hepatic steatosis	2.85e-13	Increased	2.437		1.819	GPD1,INSIG1,CD36,TSC22D3,MYC,GSTZ1,SOD2,PDE7B,LPL,MOGAT2,MFSD2A,CPT1A,SPP1,ANGPTL6,FGFR2,MUT,STAT3,PCK1,PANK1,TLR2,ACADL,IL18,DUSP1,IRS1,BHLHE40,CD14,ESR1,CYP4A11,TNF,AGTR1,STEAP4,IL6ST,LPA,BHMT,HLA-DQA1,KAZN,CTHRC1,CCR2,ACAA2,ID1,HMOX1,CCL2,PLIN2,STEAP2,AGPAT2,ADK,ACSL4,GNMT,FABP5,MRAP2,SERPINA1,PEMT,PTGER4,ABHD5,MAT1A,ACOX1,CD48,CCDC3,TLR4,EBF1,PRKAR2B,GHR,LDLR,CBS/CBSL,FOXO1,G6PC,A2M,TARP,CLU,…	71
Cancer, Organismal Injury and Abnormalities	neoplasia	neoplasia of epithelial cells	2.86e-13		-0.949		-1.025	TTC30B,SELL,KIAA1462,ELMSAN1,KCNN2,DSE,ELF3,AJUBA,ARHGEF26,CUX2,CYP2A6 (includes others),SYT17,CNTNAP3B,PTGIS,APOBEC3B,ITGA6,DBH,CSF2RB,ADH1B,ARHGEF28,FOXF1,ECT2,KIF20A,HTATIP2,SH3RF2,IL1RL1,SSX3,COL15A1,SPON1,PANX2,LY6E,NCOR1,GPC6,MECOM,GAS1,ENG,CFHR4,GPAM,EDIL3,MSH2,PTH1R,MXRA5,CDKN2A,NAV2,EPHX2,GNPAT,SCN7A,GPC3,CYFIP2,LSR,TIAM1,TJP2,MAN1C1,ESRP1,LCN2,DCAF4L2,AURKA,TXNRD1,CRHBP,AGBL3,SLC7A2,SLC…	495
Developmental Disorder	hypertrophy	Hypertrophy	3e-13		-0.366		-0.537	MYH10,HTR2B,EHD3,PLIN1,F2R,SGK1,HES1,NR4A3,SOD2,FHL2,LCAT,PLCB1,FBXO32,TXN,SERPINE1,PTGIS,GUCY1A3,STAT3,PLD1,SLC8A1,ECM1,TNF,CA2,FHL1,LEPR,IL1RL1,GDF15,HSPB8,CCR2,DUSP5,JUN,F2RL1,IGF1,ADK,TLR3,EGFR,RGS2,DPF3,ANGPT1,SLIT2,PTH1R,PTGS2,ADRA1A,PPARGC1A,PRKCB,PFKFB1,PTTG1,CD36,CXCL12,PBX1,STAB2,CETP,MYC,PTK2,RSPO3,CYP1A2,FKBP1B,STAB1,S100A10,TIAM1,GLA,MIF,ATF3,CPT1A,FXYD1,RGS4,GSN,KLF4,TLR2,IL33,IL18,…	100
Cancer, Gastrointestinal Disease, Organismal Injury and Abnormalities	oral cavity carcinoma	oral cavity carcinoma	3.15e-13					MRC1,SERPINI1,FOLH1,CXCL12,PCDH7,GPC3,ITGA9,CXCL14,CXCL1,MGLL,SERPINE1,TIAM1,DPT,ESRP1,MPC1,DCN,TUBB2A,ITGA6,THBD,RND3,MATN2,TUBE1,IGFBP3,RAB27B,CTHRC1,COL15A1,FGF13,BCL2,SPON1,TNC,TIMP1,PDLIM5,SRGN,ASPN,FLRT3,GATA6,LY6E,GPC6,EGFR,TACSTD2,THBS4,ESRP2,BGN,TUBG1,CD48,BIRC5,EBF1,SEMA4D,EDIL3,LAMA4,TAGLN,PTGS2,CTSC,CXCL2,TM4SF1	55
Behavior	behavior	behavior	3.22e-13		-0.555		0.249	MYH10,HTR2B,GCGR,SGK1,PCDH17,C1QA,HBA1/HBA2,AQP4,SCNN1A,NR4A3,SOD2,EGR2,PRSS8,BCHE,SLC16A2,FABP1,PLCB1,CYP2A6 (includes others),MOGAT2,PTPRG,ACACB,GRK3,PEG3,JUNB,STAT3,DBH,VLDLR,S1PR3,NRCAM,BTG2,THBS2,DACH1,SYT1,SQSTM1,TNF,GNAL,MME,SORL1,ANKFN1,MAP2,LEPR,CSMD1,GDF15,PTN,CEBPD,BCL11B,CCR2,FCGR2B,AVPR1A,MAFG,KLF9,JUN,GBA,IGF1,F2RL1,ALDH1A3,PLIN2,APBA1,IGF1R,NPW,TLR3,SLC6A2,CCR1,RGS2,DISC1,EGR1,BHLH…	183
Organismal Development	development	development of genitourinary system	3.43e-13		-1.332		-0.053	CENPF,SRD5A2,MYH10,PLIN1,EHD3,GCGR,F2R,XDH,CDKN2C,ADAMTS2,LIFR,LAMC1,GSTZ1,NR4A3,PEG10,LCAT,SPA17,FRAS1,RDH16,SERPINE1,HOOK1,TIMP2,SLC2A5,CCNE2,TKT,ITGA6,FGFR2,ANXA2,PCK1,STAT3,VLDLR,CDH1,IRS1,H2AFX,MSH5,HRG,SFRP1,SLC8A1,TNF,NME1,CLDN11,COL4A5,SRD5A1,LEPR,GDF15,PTN,CEBPD,HMGB2,FCGR2B,ID1,TRIB1,FSTL1,ARRB1,IGF1,ALDH1A3,PLIN2,TDRD6,IGF1R,PDGFRA,SOCS2,GJB2,EGFR,ANGPT1,TBX3,EGR1,ACOX1,ITGA2,ENG,SLIT2…	174
Cancer, Organismal Injury and Abnormalities	squamous-cell carcinoma	squamous-cell carcinoma	3.46e-13		-0.493		-0.63	TTC30B,SELL,KIAA1462,ELMSAN1,KCNN2,DSE,ELF3,AJUBA,ARHGEF26,CUX2,CYP2A6 (includes others),SYT17,CNTNAP3B,PTGIS,APOBEC3B,ITGA6,DBH,CSF2RB,ADH1B,ARHGEF28,FOXF1,ECT2,KIF20A,HTATIP2,SH3RF2,IL1RL1,SSX3,COL15A1,SPON1,PANX2,LY6E,NCOR1,GPC6,MECOM,GAS1,ENG,CFHR4,GPAM,EDIL3,MSH2,PTH1R,MXRA5,CDKN2A,NAV2,EPHX2,GNPAT,SCN7A,GPC3,CYFIP2,LSR,TIAM1,TJP2,MAN1C1,ESRP1,LCN2,DCAF4L2,AURKA,TXNRD1,CRHBP,AGBL3,SLC7A2,SLC…	494
Cellular Growth and Proliferation	colony formation	colony formation of tumor cell lines	3.46e-13		0.445		0.439	CDKN2A,DIRAS3,KLF6,SLPI,FRMD6,HES1,PBK,MYC,SOD2,ELF3,LUM,KPNA2,BRCA1,S100A10,SPP1,ATF3,MT1X,RRM2,FGFR2,STAT3,KLF4,RASD1,KRT19,IRS1,IGFBP3,PTPRS,TRIM22,SQSTM1,ZKSCAN3,CYR61,ESR1,EPHA2,IL6ST,LOX,GADD45B,EPB41L3,GADD45G,TERT,PTN,BCL2,NRG1,ID1,DUSP5,JUN,CCL2,GADD45A,FXN,HGF,STEAP2,HPGD,IGF1R,SERPINA1,E2F8,EGFR,MECOM,TBX3,EGR1,BIRC5,CADM1,KITLG,FOS,MAD2L1,RCAN1,SPRY2,SATB1,SPARC,PTGS2,SFN,CLU,PRKCB	70
Cancer, Organismal Injury and Abnormalities	neoplasia	neoplasia of tumor cell lines	3.47e-13		-1.31		-0.643	CDKN2A,F2R,PTTG1,KLF6,STAB2,MYC,SOD2,CXCL1,CD274,PRLR,PDK4,ITGA4,ATF3,COL4A1,FBLN5,ESRP1,ADAMTS1,THY1,STAT3,THBD,KLF4,FPR1,TLR2,ANGPTL1,IL18,CDH1,FAM26F,DACH1,EPCAM,PIK3CD,CYR61,EPHA2,ECT2,TNF,NME1,RAB25,HTATIP2,NTN4,TERT,PROM1,DUSP2,HMOX1,ANGPTL4,CCL2,IGF1,THBS1,ALDH1A3,HGF,PLPP3,PRKAA2,IGF1R,PDGFRA,CD24,FABP5,MAP2K1,E2F8,TACSTD2,EGFR,TBX3,CXCR4,EGR1,ITGA2,FOXM1,F3,CXCL6,PLG,FOS,SEMA4D,SOX6,SPRY…	75
Cancer, Organismal Injury and Abnormalities	benign connective or soft tissue neoplasm	benign connective or soft tissue neoplasm	3.54e-13					CDKN2A,MYH10,SOCS3,COL14A1,MRPS23,PTTG1,HMMR,SCN7A,CDC7,MYC,LIFR,NR4A3,SOD2,SDPR,CXCL14,PRLR,SERPINE1,TEK,PDK4,SLC2A5,CCNE2,DPT,COL4A1,H19,TSPAN12,FERMT2,FGFR2,PEG3,MFAP3L,IGF2,ABCA8,DUSP1,MEST,ADH1B,GPM6A,SFRP1,CYR61,ESR1,COL3A1,COL7A1,CLDN11,COL4A5,SCARA5,TERT,HLA-DQA1,ODAM,COL15A1,TNC,IFIT1,JUN,IGF1,RGS5,HGF,TOP2A,ANTXR2,IGF1R,PDGFRA,CD24,CFH,PTGER4,EGFR,COL5A2,COL6A2,EDNRB,ANGPT1,EGR1,GABBR1,…	81
Hereditary Disorder, Organismal Injury and Abnormalities	autosomal dominant disease	autosomal dominant disease	3.68e-13	Increased	2.266	bias	1.284	COL14A1,HTR2B,CCDC88C,RNF125,ADAMTS2,PTPRC,GNB4,EGR2,PLCB1,TPM4,TIMP2,PTGIS,IL4R,FBLN5,CSRP2,TUBB2A,FGFR2,STAT3,VLDLR,CDH1,KRT19,ADH1B,PIK3CD,SQSTM1,FOXF1,EPHA2,TNF,GNAL,STEAP3,COL3A1,CA2,FHL1,PPP1R3C,IGLL1/IGLL5,CTNNA3,HSPB8,FILIP1L,PROM1,XPR1,DTNA,PIEZO2,F2RL1,PDGFRA,RNF135,GJB2,MECOM,ANGPT1,IGKC,MAT1A,FGF14,ITGA2,ENG,SAA4,HBB,KITLG,LDLR,MSH2,PTH1R,ZEB2,TAGLN,CELF2,PTGS2,CDKN2A,FXYD2,SERPINI1,K…	147
Cell-To-Cell Signaling and Interaction	attachment	attachment of cells	3.71e-13		-1.574		-0.699	LOX,FCN2,SELL,CD36,VTN,PTN,ANTXR1,CXCL12,CLEC4M,LAMC1,PTK2,NRG1,EPHB1,MBL2,RHOB,IGF1R,PODXL,TEK,TIMP2,EGFR,SPP1,FBLN5,ANGPT1,DCN,EGR1,FERMT2,ITGA2,ITGA6,THY1,ENG,TFPI2,F3,PLD1,CADM1,PLG,CSF2RB,SPRY2,CRP,THBS2,TGFA,SPARC,TNF	42
Cancer, Organismal Injury and Abnormalities, Skeletal and Muscular Disorders	smooth muscle tumor	smooth muscle tumor	3.89e-13					CDKN2A,MYH10,SOCS3,MRPS23,PTTG1,DIAPH3,SCN7A,CDC7,CD163,MYC,LIFR,NR4A3,SOD2,SDPR,CXCL14,CD274,TEK,PDK4,SLC2A5,DPT,SPP1,H19,TSPAN12,FERMT2,FGFR2,PEG3,MFAP3L,IGF2,CDH1,ABCA8,DUSP1,MEST,ADH1B,GPM6A,SFRP1,CYR61,ESR1,UBE2C,CLDN11,SCARA5,HLA-DQA1,ADH1A,TNC,IFIT1,JUN,RGS5,IGF1,TOP2A,IGF1R,PDGFRA,CD24,CFH,FCGR3A/FCGR3B,PTGER4,EGFR,EDNRB,ANGPT1,PRC1,GABBR1,OLFM1,FOXM1,STXBP6,LTBP1,PLG,FOS,NR4A2,PTGS2,CTSC…	72
Cellular Movement, Hematological System Development and Function, Immune Cell Trafficking	cell movement	cell movement of mononuclear leukocytes	4.17e-13	Decreased	-3.884		-2.637	SELL,CHST4,F2R,CCL20,CD1D,LCK,EGR2,ITGA9,CD274,CXCL1,SKAP1,SERPINE1,ITGA4,TIMP2,ITGA6,ANXA2,STAT3,S1PR3,CCL4,THBS2,PIK3CD,HRG,TNF,LCP2,TNFSF4,CCL14,BCL11B,CCL5,CCR2,AQP3,NFIL3,JUN,F2RL1,CCL2,PGLYRP2,FABP5,GJB2,EGFR,CCR1,KLRC4-KLRK1/KLRK1,ANGPT1,MAT1A,CD69,DEFB1,ENG,TSLP,KITLG,FOS,LDLR,SEMA4D,VIPR1,DOCK8,RASGRP1,PTGS2,PRKCB,SOCS3,RGS1,POU2AF1,CXCL12,CD8A,HDAC6,STAB1,ITK,TIAM1,MIF,SPP1,COL4A1,FYB,F…	99
Cellular Assembly and Organization, Cellular Function and Maintenance	organization	microtubule dynamics	5.01e-13	Decreased	-3.844		-2.267	MYH10,EHD3,HMMR,C1QA,DAB1,LAMC1,EPHB1,AJUBA,ABLIM3,CUX2,SRGAP2,SERPINE1,ITGA4,SEMA5A,ITGA6,FGFR2,STAT3,VLDLR,PLD1,CDH1,BTG2,ARHGEF28,PIK3CD,HRG,TNF,ECT2,ANK3,NME1,GDF15,SEMA6A,CKAP4,BCL11B,CCL5,ITGB8,CCR2,ARRB1,CCL2,KIF2C,DISC1,PACSIN2,ENG,EPHA3,MAD2L1,FOS,WIPF1,LDLR,CEP41,MT2A,KIF23,DLGAP5,LHX2,GDA,EPHX2,CNTN4,MBP,MYC,NNMT,HDAC6,CTNNA2,RHOB,ADGRG6,IL1RAP,MARCO,TIAM1,ATF3,LCN2,LAMA2,KIF4A,DNM3,WA…	206
Developmental Disorder	dysgenesis	dysgenesis	5.28e-13	Increased	3.846	bias	1.455	MYH10,SELL,HTR2B,HES1,PTPRC,LAMC1,LCK,EGR2,FRAS1,IL2RB,CCNE2,CDKN1C,ITGA6,FAM83H,FGFR2,STAT3,VLDLR,PIK3CD,FOXF1,SLC8A1,TNF,LCP2,SPTBN1,ZFP36,IGLL1/IGLL5,CTHRC1,BCL11B,MAFG,ID1,JUN,ARRB1,IGF1,ALDH1A3,IGF1R,PDGFRA,DSTYK,EGFR,MECOM,GAS1,IGKC,ACOX1,IKZF1,ID3,KIF3A,KITLG,WIPF1,ZFPM2,WDR72,LDLR,SPRY2,PTGS2,TCF21,LHX2,POU2AF1,CYP26A1,PTTG1,GNPAT,PBX1,GPC3,SC5D,MYC,PTK2,IL7R,TSEN15,LSR,HOXA13,KIF14,LAMA2…	107
Connective Tissue Development and Function, Tissue Morphology	quantity	quantity of adipose tissue	5.45e-13		-1.378		-0.751	CFD,SOCS3,PLIN1,LIPC,GCGR,INSIG1,XDH,MYC,SOD2,CXCL14,LPL,PRLR,BRCA1,SERPINE1,MOGAT2,MFSD2A,AMACR,DPT,ACACB,ADAMTS1,TKT,ANGPTL6,HELLS,PCK1,ACADL,IL18,DUSP1,IRS1,PTPRS,CD14,SQSTM1,ESR1,TNF,STEAP4,ID2,LEPR,GDF15,SLC13A5,CEBPD,ID1,AEBP1,ANGPTL4,IGF1,AGPAT2,PLIN2,MRAP2,FABP5,GPAT3,SLC25A25,TRIM55,NPY1R,CCDC3,ASPA,EBF1,GHR,LDLR,PRKAR2B,B4GALT1,CIDEB,SPARC,EFEMP1,ID4,PRKCB,PPARGC1A	64
Cellular Movement, Skeletal and Muscular System Development and Function	cell movement	cell movement of smooth muscle cells	5.49e-13	Decreased	-3.445		-2.749	IL6ST,LOX,FHL1,F2R,VTN,CCL5,SDC4,CCL3,MYC,PTK2,HMOX1,TRIB1,FHL2,IGF1,CCL2,TIMP1,THBS1,HGF,PRKAA2,CXCL1,NAMPT,TXN,SERPINE1,TEK,PTGER4,PAPPA,ATF3,SPP1,FBLN5,EGR1,SLIT2,STAT3,TFPI2,F3,PLG,TLR2,TLR4,RCAN1,IL18,LDLR,HABP2,DUSP1,WISP1,PTGS2,CYR61,CXCL2,TNF,CLU	48
Organismal Injury and Abnormalities	bleeding	Bleeding	5.51e-13	Increased	4.351		2.44	SELL,F2R,SGK1,SLPI,CYP2C9,CYP2C19,LAMC1,PTK2,RSPO3,LSR,FRAS1,FGB,SERPINE1,ALDH3A1,TEK,ITGA4,TIMP2,CLEC1B,MIF,IL4R,RAB27A,COL4A1,SPP1,PROZ,FERMT2,ANXA2,MUT,S1PR3,TLR2,KLKB1,IL18,ACKR3,CACNA2D1,THBS2,HRG,FGA,ESR1,TNF,LCP2,LOX,RECK,FLRT2,RAB27B,MS4A1,ADORA3,CCR2,ITGB8,FCGR2B,BCL2,ID1,GABRB3,TIMP1,THBS1,HGF,PLPP3,CTBP2,PRKAA2,PGLYRP2,PDGFRA,GATA6,SERPINA1,FCGR3A/FCGR3B,E2F8,PTGER4,ADAMTS13,MECOM,TRIM…	91
Cell Morphology	morphology	morphology of mononuclear leukocytes	5.63e-13					POU2AF1,CD36,CDKN2C,CD8A,MYC,IL7R,PTPRC,LCK,DTX1,C8orf4,CD274,MCL1,IL2RB,ITK,CLEC1B,FGFR2,IL18,PIK3CD,IRF8,B3GNT5,TNF,LCP2,BLNK,ID2,SRPX,KIAA0101,IGLL1/IGLL5,HLA-DQA1,BCL11B,CCR2,FCGR2B,RHOH,CDKN2B,BCL2,ID1,CD5L,SERPINB9,NFIL3,SH2D1A,HGF,IGHM,SLA,IKZF1,IGKC,NFKBIZ,ID3,RCAN1,EBF1,SEMA4D,CYTIP,RASGRP1,A2M,FCMR	53
Hematological System Development and Function, Inflammatory Response, Tissue Morphology	quantity	quantity of phagocytes	5.65e-13		-0.437		-0.275	ST6GAL1,SOCS3,SELL,CD36,VTN,CCL20,C1QA,CLEC4M,CD300A,IL7R,PTK2,CD1D,NLRC3,CXCL14,LUM,C8orf4,FABP1,STAB1,CCBE1,TEK,IL2RB,MCL1,TIMP2,MIF,IL4R,CLEC4G,ATF3,SPP1,DCN,LCN2,STAT3,THBD,GSN,FPR1,IL33,TLR2,NPC1,IL18,SHCBP1,SLC37A4,IGFBP3,IRF8,TNF,STEAP4,IL6ST,ID2,ZFP36,IL1RL1,LEPR,GDF15,PTN,CCR2,CCL3,FCGR2B,USP2,CDKN2B,BCL2,TRIB1,HMOX1,ID1,MBL2,GBA,CCL2,F2RL1,SORBS1,TIMP1,THBS1,IGHM,GNMT,LIPG,S100A8,CFH,PL…	90
Molecular Transport	secretion	secretion of molecule	5.82e-13	Decreased	-2.039		-1.071	GCGR,LIPC,HTR2B,F2R,SGK1,XDH,CP,PANX1,PTPRC,SOD2,KDM8,SLC16A2,FABP1,FGB,PRKD1,RAB27A,FBLN5,ANXA2,STAT3,DBH,ACADL,BHLHE40,IRS1,SYT1,FGA,SVBP,TNF,LCP2,STEAP3,SORL1,SLC4A4,CA2,TNFSF4,SLC10A1,BCL11B,CCL5,FCGR2B,AVPR1A,C1QTNF3,NFIL3,F2RL1,IGF1,APBA1,PLIN2,GPLD1,ACSL4,LY6E,PEMT,ABHD5,ANGPT1,EGR1,STXBP6,GPAM,LDLR,PTGS2,PPARGC1A,PRKCB,PER1,SOCS3,RIMS2,CD36,CXCL12,CD8A,CD300A,PLA2G5,MGLL,PPID,MIF,ATF3,SLC…	116
Amino Acid Metabolism, Small Molecule Biochemistry	metabolism	metabolism of L-amino acid	5.83e-13					AADAT,KMO,BHMT,LEPR,ASS1,IDO2,GSTZ1,ACMSD,HAL,PHGDH,GNMT,GOT1,GOT2,PSPH,HPD,TDO2,TAT,AGXT,MTHFD1,ASPA,FTCD,CBS/CBSL,GLUL,CTH,GLDC,SDS,KYNU	27
Cell-To-Cell Signaling and Interaction, Hematological System Development and Function, Inflammatory Response	binding	binding of professional phagocytic cells	6.07e-13	Decreased	-2.982		-2.156	MRC1,SELL,MSR1,APOH,CXCL12,CCL5,CCL3,CLEC4M,PTPRC,MBL2,JUN,RHOB,CCL2,CXCL1,LIPG,FCGR3A/FCGR3B,ITGA4,MARCO,CCR1,DLL1,CXCR4,DCN,CD69,CD48,ITGA6,THBD,AXL,FPR1,PLG,KITLG,TLR4,APOA1,B4GALT1,ORM1,CD14,CXCL2,A2M,TNF	38
Cell Morphology	morphology	morphology of leukocytes	6.93e-13					CDKN2A,CD36,POU2AF1,CDKN2C,CP,CD8A,MYC,PTPRC,IL7R,LCK,DTX1,ETS2,C8orf4,CD274,ITK,IL2RB,MCL1,MARCO,CLEC1B,IL4R,CLEC4G,GLA,SPP1,CPA3,FGFR2,PTGDS,IL18,BHLHE40,PIK3CD,IRF8,B3GNT5,ESR1,TNF,LCP2,BLNK,ID2,SRPX,KIAA0101,IGLL1/IGLL5,HLA-DQA1,BCL11B,CCR2,FCGR2B,RHOH,CDKN2B,BCL2,ID1,NFIL3,CD5L,SERPINB9,SH2D1A,GBA,CCL2,HGF,IGHM,CCR1,ABHD5,NRAS,IGKC,IKZF1,EGR1,SLA,NFKBIZ,ID3,KITLG,TLR4,RCAN1,EBF1,SEMA4D,LDLR,…	74
Cancer, Endocrine System Disorders, Organismal Injury and Abnormalities, Reproductive System Disease	ovarian adenocarcinoma	ovarian adenocarcinoma	7.19e-13					TTC30B,MYH10,SNTG1,XDH,CP,DSE,ELF3,SLCO6A1,EGR2,ARHGEF26,CUX2,CYP2A6 (includes others),SRGAP2,SPATA18,PTGIS,UXS1,SEMA5A,FGFR2,STAT3,CFHR3,DBH,TFPI2,CSF2RB,CDH1,THBS2,TAGAP,ARHGEF28,UBE2C,SH3RF2,ARL4C,IGLL1/IGLL5,TCTEX1D1,COL15A1,DTNA,DUSP5,SORBS1,NCOR1,MECOM,EPHA3,WIPF1,ZFPM2,LDLR,TMEM106C,CDKN2A,NAV2,SCN7A,TSC22D3,STAB2,LSR,STAB1,GGT5,PZP,BRIP1,SOHLH2,TJP2,GM2A,LCN2,LAMA2,DNM3,WASF1,DIRAS2,ATAD2…	209
Endocrine System Disorders, Metabolic Disease	insulin resistance	insulin resistance	7.81e-13		-0.374		-0.875	CFD,HCAR3,LIPC,CD36,CA12,C1QA,CETP,NNMT,LCAT,LPL,PRLR,MOGAT2,SERPINE1,KLF11,PFKFB3,MIF,CPT1A,ACACB,ANGPTL6,PCK1,STAT3,DBH,IL33,TLR2,ACADL,IL18,IGF2,BHLHE40,IRS1,ESR1,CYP4A11,TNF,AGTR1,STEAP4,CA2,LEPR,PPP1R3C,CTHRC1,CCL5,GGPS1,TRIB1,CD5L,CCL2,F2RL1,THBS1,STEAP2,PLIN2,DUSP10,AGPAT2,ADK,PRKAA2,IGF1R,ACSL4,GNMT,FABP5,STX4,COG2,ABHD5,COL5A2,EGR1,ACOX1,ARFGEF3,F3,TLR4,APOA1,GHR,LDLR,FOXO1,CRP,PTGS2,CLU…	74
Lipid Metabolism, Small Molecule Biochemistry	metabolism	metabolism of eicosanoid	8.52e-13	Decreased	-3.419		-2.261	HTR2B,AKR1C3,CD36,VTN,EPHX2,CYP2C9,CYP1A2,PLA2G5,HOXA10,GGT5,CXCL1,PRKD1,PTGIS,MIF,PTGDS,STAT3,FPR1,CYP4F2,S1PR3,TLR2,IL33,NPC1,IGF2,IL18,CD14,CYP4A11,TNF,LEPR,TBXA2R,CFTR,CCL5,FCGR2B,AVPR1A,SSPN,NRG1,HMOX1,F2RL1,IGF1,HGF,HPGD,IGHM,ACSL4,TLR3,MAP2K1,EGFR,AKR1C1/AKR1C2,EDNRB,COTL1,ACOX1,CYP2C18,CYP4F3,FDX1,HBB,CADM1,IL18RAP,PLG,KITLG,TLR4,ALB,CLEC7A,LDLR,CYP3A4,TGFA,PTGS2,CLU,CYP2C8	66
Cancer, Endocrine System Disorders, Gastrointestinal Disease, Organismal Injury and Abnormalities	pancreatic cancer	pancreatic cancer	9.34e-13		-1.976		-2	ST6GAL1,COL14A1,KIAA1462,IGF2BP3,FOLH1,ELMSAN1,CLSTN2,CCDC88C,FRMD6,DSE,EPHB1,ELF3,FRAS1,FABP1,SYT17,PRKD1,SLC2A5,FAM189B,ACACB,TSPAN12,SEMA5A,RRM2,FGFR2,MASP1,STAT3,DBH,DCTD,TFPI2,UNKL,UNC93A,CDH1,SULT4A1,CCL4,PIK3CD,TNF,FHL1,MCC,GDF15,ZDHHC11,GALNT2,CTHRC1,ETFDH,ITGB8,NUF2,COL15A1,C1R,MPPED2,SPON1,NCOR1,C9orf152,KIF2C,GPC6,CCR1,MECOM,DISC1,ENG,EPHA3,MAGEC2,CDH19,FOS,F9,WIPF1,ZFPM2,MSH2,CTH,SFN,…	349
Cell Morphology, Immunological Disease, Lymphoid Tissue Structure and Development	abnormal morphology	abnormal morphology of lymphocytes	9.52e-13					BLNK,ID2,SRPX,KIAA0101,CD36,POU2AF1,IGLL1/IGLL5,HLA-DQA1,CDKN2C,BCL11B,CD8A,FCGR2B,CDKN2B,RHOH,BCL2,PTPRC,IL7R,ID1,NFIL3,SERPINB9,LCK,CD5L,SH2D1A,DTX1,IGHM,CD274,ITK,IL2RB,MCL1,IGKC,IKZF1,SLA,FGFR2,NFKBIZ,ID3,RCAN1,IL18,EBF1,SEMA4D,CYTIP,RASGRP1,PIK3CD,B3GNT5,IRF8,TNF,A2M,LCP2,FCMR	48
Cancer, Gastrointestinal Disease, Organismal Injury and Abnormalities	oral squamous cell carcinoma	oral squamous cell carcinoma	9.99e-13					MRC1,SERPINI1,CXCL12,PCDH7,GPC3,ITGA9,CXCL14,MGLL,CXCL1,SERPINE1,TIAM1,DPT,ESRP1,MPC1,DCN,TUBB2A,ITGA6,THBD,RND3,MATN2,TUBE1,IGFBP3,RAB27B,CTHRC1,COL15A1,BCL2,FGF13,SPON1,PDLIM5,SRGN,ASPN,FLRT3,GATA6,LY6E,GPC6,EGFR,TACSTD2,THBS4,ESRP2,BGN,TUBG1,CD48,BIRC5,EBF1,SEMA4D,EDIL3,TAGLN,PTGS2,CTSC,CXCL2,TM4SF1	51
Cellular Movement, Immune Cell Trafficking	cell movement	cell movement of lymphoid cells	1.01e-12	Decreased	-3.528		-2.375	RGS1,SOCS3,CHST4,SELL,POU2AF1,CXCL12,CCL20,CD8A,HDAC6,CD1D,LCK,EGR2,ITGA9,STAB1,CXCL1,CD274,SKAP1,ITK,ITGA4,TIMP2,MIF,TIAM1,COL4A1,SPP1,ITGA6,STAT3,FYB,S1PR3,TLR2,MIR17HG,CSF2RB,IL18,CCL4,ACKR3,THBS2,PIK3CD,HRG,ESR1,TNF,LCP2,IL6ST,TNFSF4,CCL14,BCL11B,CCR2,CCL5,CCL3,BCL2,AQP3,HMOX1,NFIL3,SH2D1A,JUN,CCL2,F2RL1,TIMP1,THBS1,HGF,PGLYRP2,FABP5,CCL19,GJB2,EGFR,CCR1,KLRC4-KLRK1/KLRK1,CXCR4,BGN,CD69,CD48,…	87
Dermatological Diseases and Conditions, Inflammatory Disease, Inflammatory Response, Organismal Injury and Abnormalities	dermatitis	Dermatitis	1.04e-12		1.032		0.705	SRD5A2,SOCS3,PER1,SELL,PLIN1,GPD1,HTR2B,SLPI,CCL20,MKI67,HMGCS2,PBK,PTPRC,HDAC6,CD1D,LPL,PDK4,IL2RB,MCL1,RIPK4,IL4R,TUBB2A,ITGA6,RRM2,CPVL,JUNB,THBD,GSN,IL33,TLR2,CSF2RB,IL18,CDH1,AKR1D1,TUBE1,DUSP1,THBS2,PIK3CD,TNF,LCP2,MME,ZFP36,LEPR,SCARA5,IGLJ3,HLA-DQA1,KAZN,BCL11B,CCR2,CCL5,FCGR2B,PROM1,CHRM3,DUSP2,BCL2,CCNA2,JUN,GADD45A,F2RL1,TIMP1,THBS1,DUSP10,HLA-DRA,TOP2A,PGLYRP2,PHGDH,SOCS2,IGHM,FABP5,S…	90
Lipid Metabolism, Small Molecule Biochemistry	metabolism	metabolism of acylglycerol	1.06e-12		0.181		1.017	PLIN1,LIPC,APOH,INSIG1,BHMT,APOF,CD36,CHRM3,CETP,SCD5,IGF1,PLIN2,AGPAT2,GPLD1,LPL,FABP1,ACSL4,PLCB1,MGLL,GPAT3,MOGAT2,PEMT,RGS2,ABHD5,CPT1A,SLC22A4,ACSL6,APOA5,PLD1,THRSP,KITLG,TLR4,GPAM,IGF2,LDLR,GHR,GK,FOXO1,SLC37A4,G6PC,TNF,ACSL1,PPARGC1A	43
Cancer, Gastrointestinal Disease, Organismal Injury and Abnormalities	intestinal adenoma	intestinal adenoma	1.12e-12					SLC4A4,CA2,PHLDA1,MRPS23,KCND3,UGT1A6,EPB41L3,ISX,SCARA5,DNASE1L3,LEPR,CA12,CDKN2B,TIMP1,AJUBA,CFH,C5orf30,PDK4,CCDC68,PBLD,PTGIS,PSAT1,AXIN2,DPT,CRNDE,RNF43,ITGA6,NUP37,VSIG4,PCK1,CFHR3,SLIT2,BUB1B,CDK1,CCNB1,TLR2,SPARCL1,IGF2,RND3,UGP2,FOXO1,MSH2,JCHAIN,ANXA3,LEF1,CLDN2,PTGS2,CEMIP,CLU,PRKCB	50
Cancer, Organismal Injury and Abnormalities, Tumor Morphology	invasion	invasion of tumor	1.14e-12		-1.782		-1.018	CDKN2A,F2R,PTTG1,SLPI,CXCL12,PTK2,RHOB,CD274,SERPINE1,TIMP2,CDKN1C,SPP1,FERMT2,PCSK6,ITGA6,ANXA2,STAT3,KLF4,PLD1,CDH1,CD14,SFRP1,EPHA2,COL7A1,NME1,RECK,TERT,GDF15,HMOX1,ID1,CCL2,IGF1,THBS1,HGF,CTBP2,IGF1R,PDGFRA,CD24,S100A8,EGFR,CD53,UHRF1,CXCR4,TDGF1,ITGA2,SLIT2,FOXM1,F3,BIRC5,PLG,TLR4,SEMA4D,RASGRP1,ESM1,TGFA,PTGS2,CLU,WNT5A	58
Cell Death and Survival	cell viability	cell viability of breast cancer cell lines	1.14e-12	Decreased	-2.254		-1.42	CDKN2A,CA2,ID2,INSIG1,IGF2BP3,GDF15,PBX1,CEBPD,CCR2,PBK,CHEK1,BCL2,MYC,NRG1,ARRB1,JUN,SOD2,ELF3,CCL2,IGF1,HGF,IGF1R,CXCL1,BRCA1,MCL1,EGFR,BEX2,ADAMTS1,FGFR2,STAT3,BUB1B,FOXM1,BIRC5,THRSP,MAD2L1,ACKR3,DUSP1,KRT19,BHLHE40,BTG2,IGFBP3,PTGS2,SFN,CXCL2,TNF,ID4,CLU,KIF11	48
Cellular Movement	cell movement	cell movement of muscle cells	1.18e-12	Decreased	-3.508		-2.796	F2R,VTN,SDC4,MYC,PTK2,FHL2,CXCL1,TXN,SERPINE1,TEK,PAPPA,SPP1,ATF3,FBLN5,STAT3,TFPI2,TLR2,IL18,DUSP1,CYR61,TNF,IL6ST,LOX,FHL1,CCL5,CCL3,TRIB1,HMOX1,CCL2,IGF1,THBS1,TIMP1,HGF,PRKAA2,SERPINA1,NAMPT,PTGER4,THBS4,EGR1,SLIT2,F3,PLG,RCAN1,TLR4,LDLR,HABP2,FOXO1,WISP1,PTGS2,CXCL2,CLU	51
Lymphoid Tissue Structure and Development, Tissue Morphology	quantity	quantity of lymphoid tissue	1.21e-12	Decreased	-4.336		-3.654	CDKN2A,RGS1,ST6GAL1,POU2AF1,CCNB2,CDKN2C,CD8A,MYC,PTPRC,IL7R,CD1D,LCK,DTX1,ETS2,RFTN1,CCBE1,CD274,STK17B,ITK,IL2RB,MCL1,ITGA4,DLL1,EGR3,LAMA2,LCN2,HELLS,STAT3,FYB,KLF4,TPX2,S1PR3,FOSB,ACKR3,BHLHE40,LAMA3,PNP,PIK3CD,IRF8,B3GNT5,ESR1,TNF,STEAP3,LCP2,ARG1,AKAP12,BLNK,IL6ST,SLC4A4,ID2,HOXA3,BCL11B,FCGR2B,RHOH,BCL2,ID1,CD5L,SH2D1A,MBL2,GBA,GADD45A,IGF1,DKK3,GFRA1,IGHM,CRIP3,NPY1R,CXCR4,IKZF1,KLHL6,KIT…	80
Cell-mediated Immune Response, Cellular Development, Cellular Function and Maintenance, Cellular Growth and Proliferation, Embryonic Development, Hematological System Development and Function, Hematopoiesis, Lymphoid Tissue Structure and Development, Organ Development, Organismal Development, Tissue Development	differentiation	differentiation of T lymphocytes	1.33e-12	Decreased	-4.776		-3.599	CDKN2A,SOCS3,MBP,IL13RA2,CD8A,IL18R1,PTPRC,IL7R,CD1D,LCK,DTX1,EGR2,ELF3,EZH2,CISH,RFTN1,CXCL1,CD274,PRKD1,ITK,IL2RB,IL4R,DLL1,EGR3,JUNB,STAT3,KLF4,MIR17HG,IL18,IGF2,BHLHE40,PNP,PIK3CD,LEF1,IRF8,SFRP1,CYR61,TNF,LCP2,ID2,TNFSF4,GADD45B,IL1RL1,LEPR,GADD45G,HLA-DQA1,ITGB8,CCL5,BCL11B,CCL3,FCGR2B,RHOH,BCL2,ID1,ARRB1,SH2D1A,IGF1,IGF1R,SOCS2,NCOR1,MAP2K1,PTGER4,HPX,CXCR4,IKZF1,EGR1,CD69,SLA,HSPD1,AXL,TS…	83
Organismal Survival	perinatal death	perinatal death	1.51e-12	Increased	4.64	bias	1.816	MYH10,ASS1,HES1,SCNN1A,LAMC1,SOD2,EGR2,DCN,OAT,ITGA6,FGFR2,STAT3,DBH,S1PR3,ZBTB18,DACH1,B3GNT5,TNF,LCP2,MAP2,HS2ST1,CEBPD,BCL11B,ID1,FSTL1,HHAT,ARRB1,GBA,F2RL1,IGF1,ALDH1A3,APBA1,IGF1R,EGFR,ABHD5,EPHA3,SLIT2,F3,LTBP1,BUB1,KITLG,FOS,NR4A2,SOX6,SPRY2,PTH1R,BMPER,PTGS2,PPARGC1A,TCF21,RIMS2,CYP26A1,PBX1,CXCL12,SYNE1,GPC3,SC5D,CTNNA2,ZNRF3,CYP1A2,LPL,CXCL14,BRCA1,RIPK4,CLEC1B,H19,ADAMTS1,ESRP1,DNM3,HE…	112
Cancer, Organismal Injury and Abnormalities	solid tumor of head and neck	solid tumor of head and neck	1.58e-12		-1.189		-1.368	HCAR3,COL14A1,SVEP1,PAPLN,FOLH1,ELMSAN1,KCNN2,SULT1A2,PTPRC,EPHB1,LCK,ELF3,AJUBA,LUM,CUX2,CXCL1,SRGAP2,CYP2A6 (includes others),SYT17,SERPINE1,SLCO2B1,CNTNAP3B,HLA-DPA1,MSTO1,GLT1D1,APOBEC3B,IL4R,FAM189B,DPT,ITGA6,RRM2,FGFR2,TAT,ANXA2,STAT3,TFPI2,UNC93A,CSF2RB,CTSA,CDH1,BTG2,PIK3CD,CYP2B6,FOXF1,ECM1,TNF,SH3RF2,RAB25,NME1,SEMA6A,GDF15,HLA-DQA1,ZDHHC11,GALNT2,CTHRC1,CKAP4,BCL11B,CCR2,FCGR2B,COL15A1…	375
Cellular Movement, Immune Cell Trafficking	migration	migration of lymphatic system cells	1.67e-12	Decreased	-3.754		-2.485	RGS1,SOCS3,SELL,CXCL12,CCL20,CD8A,HDAC6,CD1D,LCK,EGR2,ITGA9,STAB1,CXCL1,CCBE1,CD274,SKAP1,ITK,ITGA4,TIMP2,CLEC1B,MIF,COL4A1,SPP1,ITGA6,STAT3,FYB,S1PR3,TLR2,IL18,IGF2,CCL4,ACKR3,THBS2,PIK3CD,HRG,TNF,LCP2,IL6ST,TNFSF4,CCL14,BCL11B,CCR2,CCL5,CCL3,BCL2,AQP3,NFIL3,SH2D1A,JUN,CCL2,IGF1,F2RL1,TIMP1,THBS1,HGF,PGLYRP2,FABP5,CCL19,EGFR,CCR1,CXCR4,CD69,CD48,ENG,DEFB1,HSPD1,HCLS1,FOS,TLR4,APOA1,SEMA4D,LDLR,C…	81
Immunological Disease, Lymphoid Tissue Structure and Development, Organ Morphology, Organismal Injury and Abnormalities, Tissue Morphology	abnormal morphology	abnormal morphology of lymphoid organ	1.68e-12					TCF21,CDKN2A,SELL,F2R,PTTG1,PBX1,CCNB2,CDKN2C,CD8A,GPC3,TSC22D3,MYC,PTPRC,FLVCR1,IL7R,LCK,BRCA1,ITK,IL2RB,MCL1,MARCO,SPINK1,DCN,HELLS,S1PR3,PANK1,CTSA,SLC37A4,PIK3CD,IRF8,B3GNT5,ESR1,TNF,STEAP3,LCP2,IL6ST,SLC4A4,BLNK,HIST1H1C,ID2,ZFP36,MSR1,SRPX,HOXA3,TBXA2R,HLA-DQA1,BCL11B,CCR2,FCGR2B,RHOH,CDKN2B,BCL2,HMOX1,TRIB1,CD5L,ANGPTL4,IGHM,NCOR1,ERRFI1,TK1,NPY1R,IKZF1,SLA,AZGP1,NFKBIZ,AXL,ID3,KLHL6,PLG,F…	79
Cell-To-Cell Signaling and Interaction	binding	binding of tumor cell lines	1.72e-12		-0.592		0.046	ST6GAL1,SELL,F2R,VTN,CD36,CXCL12,GPC3,DSE,LCK,ITGA9,LPL,SERPINE1,ITGA4,S100A10,CLEC4G,SPP1,DCN,FERMT2,ITGA6,THY1,ANXA2,PLD1,IGF2,IGFBP3,LAMA3,CD14,ESR1,TNF,LPA,RHOH,NRG1,GPR171,TNC,SH2D1A,IGF1,THBS1,HGF,IGF1R,EGFR,KLRC4-KLRK1/KLRK1,CXCR4,ITGA2,F3,TLR4,F9,CLEC7A,CR1,VIPR1,DOCK8,SERPINA5,ESM1,CLDN2	52
Cancer, Endocrine System Disorders, Organismal Injury and Abnormalities	neuroendocrine tumor	neuroendocrine tumor	1.75e-12		-1.728		-2.008	CDKN2A,KRT7,VTN,PTTG1,ASS1,HMMR,ENO3,CCNB2,CDKN2C,MKI67,GNB4,MGLL,PRLR,SERPINE1,PXMP2,PDK4,DLL1,DCN,TUBB2A,RRM2,THY1,FGFR2,ANXA2,IGF2,CDH1,TUBE1,ALDH1A2,EPCAM,ESR1,AGTR1,MME,HTATIP2,ZFP36,TERT,CEBPD,NTS,HLA-DQA1,HMGB2,CHRM3,TMEM200C,CDKN2B,BCL2,ID1,HMOX1,AEBP1,IGF1,GADD45A,THBS1,KCNMA1,TOP2A,IGF1R,PDGFRA,S100A8,EGFR,DUT,NUSAP1,NRAS,EGR1,TUBG1,CD48,ENG,HSPD1,SLIT2,MAGEA3/MAGEA6,SEMA4D,CYP3A4,MSH2,…	73
Cancer, Organismal Injury and Abnormalities	endometrioid carcinoma	endometrioid carcinoma	1.79e-12					TTC30B,COL14A1,CP,GAREM1,FRMD6,DSE,LAMC1,EPHB1,ELF3,ALDOB,ARHGEF26,CUX2,CYP2A6 (includes others),PTGIS,ACACB,FERMT2,ITGA6,ACOT12,DBH,ARHGEF28,ECT2,KIF20A,SH3RF2,COL4A5,GBP1,C9,FILIP1L,TTK,COL15A1,DTNA,NCOR1,MECOM,ENG,BUB1,F9,CTH,CDKN2A,KIF23,NAV2,PCDH18,SCN7A,SACS,LSR,VNN2,TEK,TJP2,ESRP1,ADAMTS1,SAMSN1,FYB,C1orf168,TXNRD1,CRHBP,SLC7A2,ANGPTL3,DACT1,GPHN,ALAS1,FILIP1,COL6A6,LONRF3,AMOTL1,NRG1,KCNS…	438
Cell Morphology, Immunological Disease	abnormal morphology	abnormal morphology of leukocytes	1.8e-12					CD36,POU2AF1,CDKN2C,CD8A,IL7R,PTPRC,LCK,DTX1,C8orf4,CD274,IL2RB,ITK,MCL1,CLEC1B,CLEC4G,FGFR2,IL18,BHLHE40,PIK3CD,IRF8,B3GNT5,TNF,LCP2,BLNK,ID2,SRPX,KIAA0101,IGLL1/IGLL5,HLA-DQA1,BCL11B,FCGR2B,RHOH,CDKN2B,BCL2,ID1,CD5L,SERPINB9,NFIL3,SH2D1A,IGHM,ABHD5,IGKC,SLA,EGR1,IKZF1,NFKBIZ,ID3,RCAN1,EBF1,SEMA4D,CYTIP,RASGRP1,A2M,FCMR	54
Cancer, Organismal Injury and Abnormalities, Renal and Urological Disease	neoplasia	Renal Cancer and Tumors	1.81e-12	Decreased	-2.449		-2.51	EHD3,ARAP2,IGF2BP3,LAMC1,LCK,SOD2,AJUBA,CYP2A6 (includes others),SERPINE1,HLA-DPA1,ITGA4,PTGIS,SLC2A5,AMACR,FGFR2,ANXA2,STAT3,ACOT12,CSF2RB,CDH1,GPR65,BTG2,TRIM22,CPN1,NME1,HLA-DQA1,ETFDH,SLC22A7,GGPS1,FAM169A,CCL2,PLIN2,NCOR1,FABP5,CCR1,MECOM,SULT1C2,ENG,EPHA3,HBB,FOS,MSH2,SULT1A1,C6orf62,CDKN2A,DLGAP5,NAV2,CCDC15,PCDH18,KLF6,TLR8,THSD7A,GPC3,MYC,HDAC6,CTNNA2,RHOB,CYP3A5,SLC2A9,IL1RAP,TEK,MARCO,…	201
Cardiovascular System Development and Function	morphology	morphology of vasculature	1.86e-12					MYH10,SELL,EHD3,F2R,VTN,EPHX2,CXCL12,SDC4,GPC3,MYC,ABCC6,PTK2,LPL,LUM,SERPINE1,TEK,TIMP2,ITGA4,PTGIS,CLEC1B,PAPPA,SPP1,SMAD9,FBLN5,GUCY1A3,SEMA5A,FGFR2,IL18,ACKR3,THBS2,LEF1,SLC8A1,ESR1,AGTR1,COL3A1,IL6ST,LOX,NTN4,RECK,HOXA3,ITGB8,PROM1,COL15A1,BCL2,ID1,HMOX1,JUN,IGF1,CCL2,F2RL1,THBS1,HGF,HPGD,ANTXR2,PDGFRA,GATA6,ERRFI1,CFH,GJB2,E2F8,PTGER4,RGS2,EDNRB,ANGPT1,CXCR4,ENG,TCF7L1,AXL,FOXM1,F3,ID3,LTBP…	81
Cancer, Organismal Injury and Abnormalities, Tumor Morphology	invasion	invasion of malignant tumor	2e-12		-0.86		-0.075	CDKN2A,NME1,F2R,RECK,PTTG1,GDF15,CXCL12,PTK2,ID1,HMOX1,RHOB,IGF1,CCL2,HGF,IGF1R,SERPINE1,TIMP2,EGFR,CD53,CDKN1C,SPP1,UHRF1,CXCR4,TDGF1,PCSK6,ITGA2,FERMT2,ITGA6,FOXM1,KLF4,F3,PLD1,PLG,CDH1,SEMA4D,RASGRP1,ESM1,TGFA,PTGS2,SFRP1,CLU,WNT5A	42
Hematological System Development and Function, Humoral Immune Response, Lymphoid Tissue Structure and Development, Tissue Morphology	quantity	quantity of B lymphocytes	2.07e-12	Decreased	-2.52		-1.69	RGS1,ST6GAL1,SOCS3,CD36,POU2AF1,PBX1,CXCL12,CDKN2C,CLEC4M,TNFRSF17,IL7R,PTPRC,MYC,DTX1,TRIB2,CD274,ITK,IL2RB,DLL1,SPP1,SAMSN1,LCN2,HELLS,KLF4,S1PR3,IL33,IGF2,IL18,SHCBP1,ACKR3,H2AFX,PNP,PIK3CD,IRF8,B3GNT5,ESR1,TNF,IL6ST,BLNK,ID2,GADD45B,IL1RL1,GADD45G,MS4A1,IGLL1/IGLL5,HLA-DQA1,CCR2,FCGR2B,AVPR1A,CDKN2B,BCL2,SH2D1A,MBL2,DKK3,HGF,IGHM,NPY1R,CXCR4,IGKC,IKZF1,SLA,CD69,EGR1,HCLS1,F3,KLHL6,FOS,EBF1,SE…	76
Cellular Movement, Hematological System Development and Function, Immune Cell Trafficking	cellular infiltration	cellular infiltration by granulocytes	2.09e-12		-0.616		-0.318	SOCS3,SELL,F2R,SGK1,CD36,EPHX2,GPR18,RSPO3,PLA2G5,ITK,IL2RB,RAB27A,IL4R,SPP1,LCN2,STAT3,THBD,FPR1,TLR2,IL33,IL18,CCL4,DUSP1,CD14,PIK3CD,SFRP1,TNF,HSPB1,MSR1,IL1RL1,CFTR,CCR2,CCL5,CCL3,HMOX1,F2RL1,TIMP1,HGF,SERPINA1,TLR3,CFH,GJB2,CCL19,EGFR,CCR1,ADAMTS13,CD48,SLIT2,PLG,TLR4,EDIL3,APOA1,B4GALT1,NT5E,PTGS2,CXCL2,CYP2C8	57
Organismal Injury and Abnormalities, Tissue Morphology	abnormal morphology	abnormal morphology of epithelial tissue	2.35e-12					EHD3,EPHB2,XDH,GNPAT,CDKN2C,CP,TSC22D3,LAMC1,GSTZ1,SOD2,CYP1A2,CISH,HOXA10,ARHGEF26,PRLR,BRCA1,TEK,IL4R,DCN,OAT,LAMA2,ITGA6,FGFR2,MUT,ANO1,VLDLR,KLF4,S1PR3,TLR2,LAMA3,ESR1,TNF,ARG1,LOX,CLDN11,RAB25,RECK,SLC13A5,CEBPD,CTHRC1,CFTR,BCL11B,CCR2,FCGR2B,PROM1,COL15A1,BCL2,AQP3,FSTL1,ARRB1,JUN,GADD45A,IGF1,ASPM,THBS1,HGF,IGF1R,PGLYRP2,GATA6,FLRT3,IGHM,NCOR1,ERRFI1,CFH,PEMT,EGFR,NRAS,EDNRB,GAS1,NFKBIZ,AX…	86
Metabolic Disease	disorder of lipid metabolism	disorder of lipid metabolism	2.47e-12		-0.005		-0.495	HCAR3,LIPC,GPD1,PLIN1,INSIG1,CD36,CETP,NNMT,NR4A3,SLC25A20,CD1D,SOD2,LCAT,LSR,LPL,SERPINE1,MOGAT2,GLA,CPT1A,SLC22A4,GM2A,APOA5,PCK1,VLDLR,NPC1,ABCA8,IRS1,CACNA2D1,SLC37A4,CD14,TNF,AGTR1,ANGPTL3,LPA,LEPR,HLA-DQA1,ETFDH,GCDH,TRIB1,ANGPTL4,GBA,AGPAT2,STEAP2,GNMT,COG2,ACOX1,GPAM,GHR,LDLR,APOA1,FOXO1,CRP,PTGS2,ADRA1A,PPARGC1A	55
DNA Replication, Recombination, and Repair	synthesis	synthesis of DNA	2.58e-12		-1.275		-0.503	CDKN2A,COL14A1,F2R,SGK1,VTN,CDC7,CXCL12,CDKN2C,SDC4,MYC,PTK2,NR4A3,BRCA1,BRIP1,ALDH3A1,PRKD1,TIMP2,MCL1,MIF,CCNE2,CDKN1C,ATF3,SPP1,FBLN5,GUCY1A3,RGS4,PTGDS,STAT3,TFPI2,IGF2,RFC4,INHBE,DUSP1,IRS1,THBS2,DACH1,IGFBP3,ARHGEF28,PIK3CD,CYR61,ESR1,TNF,AGTR1,IL6ST,KIAA0101,TBXA2R,TERT,PTN,NTS,CCL5,CCL3,CHRM3,CDKN2B,CHEK1,BCL2,NRG1,TNC,ID1,CCNA2,ARRB1,SH2D1A,JUN,IGF1,FANCD2,HGF,ADK,IGF1R,PDGFRA,ERRFI1,SER…	92
Cell Death and Survival	apoptosis	apoptosis of mononuclear leukocytes	2.59e-12		0.924		0.696	CDKN2A,POU2AF1,FGL2,CXCL12,TSC22D3,TNFRSF17,MYC,PTPRC,IL7R,NR4A3,LCK,DTX1,ETS2,CD274,BRCA1,STK17B,ITK,GZMA,DLL1,SPP1,EGR3,LECT2,LCN2,STAT3,KLF4,CCNB1,MIR17HG,TLR2,IL18,CCL4,THBS2,PNP,PIK3CD,IRF8,TNF,IL6ST,BLNK,HIST1H1C,GADD45B,HOXA3,TBXA2R,TPR,TERT,ADORA3,BCL11B,CCL5,CCL3,FCGR2B,RHOH,CHEK1,BCL2,SERPINB9,ARRB1,JUN,IGF1,TIMP1,THBS1,DKK3,TOP2A,IGHM,S100A8,PDK1,MAP2K1,CCL19,FCGR3A/FCGR3B,CXCR4,EGR1,T…	80
Lipid Metabolism, Small Molecule Biochemistry	synthesis	synthesis of fatty acid	2.61e-12	Decreased	-2.944		-1.95	SOCS3,LIPC,HTR2B,INSIG1,CD36,VTN,EPHX2,CXCL12,DAB1,MYC,SCD5,PLA2G5,LPL,HOXA10,GGT5,CXCL1,TXN,BRCA1,PRKD1,PDK4,ERLIN1,PTGIS,MIF,ACACB,APOA5,SLC1A1,PTGDS,STAT3,FPR1,CYP4F2,S1PR3,TLR2,IL33,NPC1,ACADL,IL18,IGF2,CD14,CYP4A11,TNF,LEPR,TBXA2R,CFTR,CCL5,FCGR2B,AVPR1A,GCDH,SSPN,NRG1,C1QTNF3,HMOX1,F2RL1,IGF1,HGF,HPGD,IGHM,ACSL4,TLR3,MAP2K1,EGFR,EDNRB,COTL1,EGR1,HBB,ACSM3,IL18RAP,CADM1,PLG,KITLG,TLR4,CLEC7A…	79
Cancer, Gastrointestinal Disease, Organismal Injury and Abnormalities	gastric carcinoma	gastric carcinoma	2.66e-12					COL14A1,SNTG1,EHD3,KIAA1462,IGF2BP3,FOLH1,CDC7,PCDH17,CLSTN2,MKI67,CLEC4M,LAMC1,PTPRC,NR4A3,EGR2,SLCO6A1,PRG4,PLCB1,TENM1,CYP2A6 (includes others),EML1,FBXO32,ALDH3A1,TRIM71,ITGA4,PTGIS,MTMR11,CD109,IPCEF1,FGFR2,FAM83H,PEG3,ACOT12,PCK1,VLDLR,THBD,TFPI2,CYP4F2,PLAG1,FTCD,UNC93A,CDH1,NRCAM,ST6GAL2,PIK3CD,KCNU1,TRIM22,FOXF1,CYR61,PRICKLE1,LCP2,UBE2C,ANK3,SPTBN1,MAP2,NEB,CDHR2,HEATR1,CSMD1,TTK,SERPIN…	188
Amino Acid Metabolism, Small Molecule Biochemistry	metabolism	metabolism of alpha-amino acid	2.7e-12		-1.091		-0.824	AADAT,KMO,BHMT,LEPR,ASS1,IDO2,GSTZ1,ACMSD,HAL,PHGDH,GNMT,GOT1,GOT2,PSPH,HPD,TDO2,DMGDH,TAT,AGXT,MTHFD1,ASPA,FTCD,CBS/CBSL,GLUL,CTH,GLDC,SDS,KYNU	28
Carbohydrate Metabolism	metabolism	metabolism of carbohydrate	2.82e-12	Decreased	-3.446		-2.234	ST6GAL1,CHST4,PLIN1,LIPC,GCGR,GPD1,F2R,CP,DSE,PTPRC,NR4A3,GNPNAT1,SCD5,LCAT,ALDOB,PLCB1,UAP1,LYVE1,SLC2A5,RAB27A,DCN,TKT,GRK3,PCK1,STAT3,THBD,PLD1,S1PR3,ST6GAL2,IRS1,PIK3CD,SFRP1,TNF,LEPR,PPP1R3C,HS2ST1,CCL5,FCGR2B,AVPR1A,PTGFRN,CCL2,IGF1,SORBS1,CTBP2,GPLD1,IGF1R,FABP5,PEMT,RGS2,ABHD5,ANGPT1,DSEL,GPAM,ZFPM2,NR4A2,PTH1R,FBP1,SFN,ADRA1A,PRKCB,PPARGC1A,SOCS3,UGT1A6,PFKFB1,CD36,CYP2C9,STAB2,CETP,MYC,…	124
Hematological System Development and Function, Hematopoiesis, Tissue Morphology	quantity	quantity of hematopoietic progenitor cells	3.07e-12	Decreased	-2.193		-1.647	CDKN2A,ST6GAL1,SOCS3,LHX2,CD36,DIAPH3,IL13RA2,PBX1,CXCL12,CCNB2,HBA1/HBA2,CD8A,GPC3,TSC22D3,MYC,PTPRC,FLVCR1,IL7R,LCK,LCAT,ETS2,C8orf4,STK17B,ITK,IL2RB,MCL1,SPP1,EGR3,DCN,LAMA2,LCN2,HELLS,STAT3,FYB,KLF4,FOSB,BHLHE40,THBS2,LAMA3,PNP,PIK3CD,IRF8,SAC3D1,ESR1,TNF,STEAP3,LCP2,IL6ST,BLNK,IL1RL1,KIAA0101,HOXA3,MS4A1,IGLL1/IGLL5,BCL11B,CCR2,FCGR2B,RHOH,BCL2,ID1,CD5L,SH2D1A,GADD45A,IGF1,FANCD2,THBS1,DKK3,…	90
Cellular Movement, Skeletal and Muscular System Development and Function	migration	migration of smooth muscle cells	3.27e-12	Decreased	-3.658		-2.961	IL6ST,FHL1,F2R,VTN,CCL5,SDC4,MYC,PTK2,HMOX1,FHL2,IGF1,CCL2,TIMP1,THBS1,HGF,PRKAA2,CXCL1,NAMPT,TXN,SERPINE1,TEK,PTGER4,PAPPA,SPP1,ATF3,FBLN5,EGR1,STAT3,TFPI2,F3,PLG,TLR2,RCAN1,TLR4,IL18,LDLR,HABP2,DUSP1,WISP1,PTGS2,CYR61,CXCL2,TNF,CLU	44
Hematological Disease, Immunological Disease	eosinophilia	eosinophilia	3.36e-12		-1.873		-1.197	CA2,EPB41L3,IL1RL1,IGLJ3,IL13RA2,SLPI,CCR2,CCL3,CDA,F2RL1,KCNMA1,HGF,TMEM71,CFI,PDGFRA,SOCS2,CXCL1,IL1RAP,ITK,ITGA4,IL4R,SPP1,CXCR4,IGKC,TKT,CPA3,STAT3,ANO1,BIRC5,TSLP,CXCL6,GYS2,IL33,TLR4,IL18,ALB,CLEC7A,JCHAIN,LRRC31,ANXA3,PIK3CD,IRF8,CXCL2,TNF,ARG1,PPARGC1A	46
Lipid Metabolism, Molecular Transport, Small Molecule Biochemistry	concentration	concentration of fatty acid	3.38e-12		-0.355		-0.033	PLIN1,PFKFB1,CD36,XDH,EPHX2,CXCL12,MYC,CYP1A2,PLA2G5,LPL,FABP1,MGLL,PDK4,PTGIS,AMACR,CPT1A,ACACB,ANGPTL6,RGS4,SLC1A1,PTGDS,PCK1,VLDLR,CYP4F2,TLR2,PANK1,KLKB1,ACADL,IL18,IGF2,DUSP1,IRS1,SLCO1B1,TNF,ANGPTL3,LPA,LEPR,PPP1R3C,TBXA2R,NTS,SAT1,CFTR,HMOX1,ANGPTL4,IGF1,PLIN2,AGPAT2,HPGD,PRKAA2,ACSL4,PON3,PTGER4,EGFR,NAA40,ABHD5,NPY1R,GNAI1,FOS,P2RY13,GPAM,GHR,LDLR,CBS/CBSL,ACOT2,FOXO1,CIDEB,TGFA,G6PC,PTG…	71
Cellular Movement, Skeletal and Muscular System Development and Function	migration	migration of muscle cells	3.65e-12	Decreased	-3.759		-3.037	IL6ST,FHL1,F2R,VTN,CCL5,SDC4,MYC,PTK2,HMOX1,FHL2,IGF1,CCL2,TIMP1,THBS1,HGF,PRKAA2,CXCL1,NAMPT,SERPINA1,TXN,SERPINE1,TEK,PTGER4,THBS4,PAPPA,ATF3,SPP1,FBLN5,EGR1,STAT3,TFPI2,F3,PLG,TLR2,RCAN1,TLR4,IL18,LDLR,FOXO1,HABP2,DUSP1,WISP1,PTGS2,CYR61,CXCL2,TNF,CLU	47
Lipid Metabolism, Molecular Transport, Small Molecule Biochemistry	concentration	concentration of cholesterol	3.8e-12		-0.275		-0.525	LIPC,INSIG1,CD36,EPHX2,GBP5,SC5D,CETP,SCNN1A,LCAT,CYP3A5,SLC51A,LSR,CXCL14,LPL,SLC16A2,FABP1,MGLL,SERPINE1,MOGAT2,SLCO1B3,AMACR,GLA,SPP1,ACACB,ANGPTL6,APOA5,VLDLR,TLR2,IL33,NPC1,DUSP1,IRS1,SLC37A4,SLCO1B1,ESR1,TNF,STEAP4,ANGPTL3,MSR1,BHMT,LEPR,KLB,BCL2,TRIB1,AEBP1,ANGPTL4,JUN,HGF,PRKAA2,GNMT,LIPG,FABP5,NAMPT,GPAT3,PEMT,PON3,PDZK1,EGR1,P2RY13,GPAM,APOA1,GHR,LDLR,PRKAR2B,CYP3A4,CBS/CBSL,FOXO1,CRP,G…	71
Cell Death and Survival	apoptosis	apoptosis of lymphatic system cells	3.86e-12		1.145		0.914	CDKN2A,POU2AF1,FGL2,CXCL12,TSC22D3,TNFRSF17,MYC,PTPRC,IL7R,NR4A3,LCK,DTX1,ETS2,CD274,TXN,BRCA1,STK17B,ITK,GZMA,SPP1,EGR3,LECT2,DCN,LCN2,STAT3,CCNB1,MIR17HG,TLR2,IL18,CCL4,THBS2,PNP,PIK3CD,TNF,STEAP3,IL6ST,BLNK,HIST1H1C,GADD45B,HOXA3,TPR,TERT,TBXA2R,BCL11B,CCL5,CCL3,FCGR2B,RHOH,CHEK1,BCL2,SERPINB9,ARRB1,JUN,GADD45A,IGF1,TIMP1,THBS1,DKK3,TOP2A,IGHM,PDK1,MAP2K1,CCL19,FCGR3A/FCGR3B,CXCR4,EGR1,BGN,TSL…	82
Organismal Development	morphology	morphology of head	3.98e-12					MYH10,GCGR,CDKN2C,C1QA,CP,HES1,DAB1,ADAMTS2,LAMC1,ABCC6,LCK,EPHB1,SOD2,EGR2,IRX3,LUM,CUX2,ITGA4,DPT,GUCY1A3,TDO2,SEMA5A,TKT,OAT,ZIC2,DCN,ITGA6,FGFR2,PEG3,VLDLR,S1PR3,ZBTB18,CTSA,NRCAM,IRS1,BTG2,SFRP1,SGCE,TNF,SLC4A4,AKAP12,SPTBN1,ANK3,CLDN11,MAP2,OSR2,LEPR,BCL11B,CCR2,ITGB8,PROM1,AQP3,ID1,HHAT,JUN,IGF1,ALDH1A3,IGF1R,PDGFRA,NCOR1,TLR3,ASPH,RNF135,EGFR,RGS2,MECOM,GAS1,IKZF1,EGR1,BHLHE22,AXL,KIF3A,I…	171
Cancer, Organismal Injury and Abnormalities, Renal and Urological Disease	renal cancer	renal cancer	4.15e-12	Decreased	-2.449		-2.503	EHD3,ARAP2,IGF2BP3,LAMC1,LCK,SOD2,AJUBA,CYP2A6 (includes others),SERPINE1,HLA-DPA1,ITGA4,PTGIS,SLC2A5,AMACR,FGFR2,ANXA2,STAT3,ACOT12,CSF2RB,CDH1,BTG2,TRIM22,CPN1,NME1,HLA-DQA1,ETFDH,SLC22A7,GGPS1,FAM169A,CCL2,PLIN2,NCOR1,FABP5,CCR1,MECOM,SULT1C2,ENG,EPHA3,HBB,FOS,MSH2,SULT1A1,C6orf62,CDKN2A,DLGAP5,NAV2,CCDC15,PCDH18,KLF6,TLR8,THSD7A,GPC3,MYC,HDAC6,CTNNA2,RHOB,CYP3A5,SLC2A9,IL1RAP,TEK,MARCO,ITK,TS…	198
Nervous System Development and Function	morphology	morphology of nervous system	4.23e-12					MYH10,CDKN2C,C1QA,CP,HES1,AQP4,DAB1,LIFR,LAMC1,PTPRC,EPHB1,SOD2,EGR2,IRX3,CUX2,IL4R,GUCY1A3,TDO2,TKT,SEMA5A,OAT,ITGA6,FGFR2,PEG3,VLDLR,ZBTB18,TBCE,NRCAM,IRS1,BTG2,SGCE,TNF,SORL1,AKAP12,ANK3,MAP2,LEPR,CCR2,ITGB8,PROM1,DTNA,ID1,HHAT,JUN,IGF1,APBA1,IGF1R,NCOR1,TLR3,EGFR,DOCK10,RGS2,MECOM,GAS1,DISC1,IKZF1,EGR1,BHLHE22,AXL,ID3,ASPA,ATP2B2,KIF15,NR4A2,LDLR,CBS/CBSL,SPRY2,ADCY1,USH1C,PPARGC1A,KIF23,CDKN…	161
Energy Production, Lipid Metabolism, Small Molecule Biochemistry	oxidation	oxidation of lipid	4.47e-12	Decreased	-3.069		-2.38	PLIN1,SLC27A2,AKR1C3,CD36,CYP2C9,HMGCS2,CYP2C19,MYC,NR4A3,CYP1A2,LCAT,CYP3A5,RDH16,LPL,FABP1,PDK4,BDH2,MIF,CPT1A,ACACB,ACAA1,HAO1,ACSL6,LONP2,ACADL,IRS1,HSD17B6,ALDH1A2,CYP2B6,CYP4A11,TNF,HSD17B2,CROT,HAO2,ADH1C,SAT1,ACAA2,GCDH,BCL2,ALDH1A3,HPGD,PRKAA2,IGF1R,ACSL4,GOT2,ABHD5,AKR1C1/AKR1C2,ACOX1,ACADSB,GPAM,NR4A2,APOA1,FOXO1,CYP3A4,PRKAG2,PTGS2,ACSL1,CYP2C8,ADH4,PPARGC1A	60
Lipid Metabolism, Molecular Transport, Small Molecule Biochemistry	concentration	concentration of sterol	4.49e-12		0.223		-0.022	LIPC,INSIG1,CD36,EPHX2,GBP5,SC5D,CETP,SCNN1A,LCAT,CYP3A5,SLC51A,LSR,CXCL14,LPL,SLC16A2,FABP1,MGLL,SERPINE1,MOGAT2,SLCO1B3,AMACR,GLA,ACACB,SPP1,ANGPTL6,APOA5,VLDLR,IL33,TLR2,NPC1,DUSP1,IRS1,SLC37A4,SLCO1B1,ESR1,TNF,ANGPTL3,STEAP4,MSR1,BHMT,LEPR,KLB,BCL2,TRIB1,AEBP1,ANGPTL4,JUN,IGF1,HGF,PRKAA2,GNMT,LIPG,FABP5,NAMPT,GPAT3,PEMT,PON3,PDZK1,EGR1,P2RY13,GPAM,APOA1,GHR,LDLR,PRKAR2B,CYP3A4,CBS/CBSL,FOXO1,…	74
Cellular Movement, Hematological System Development and Function, Immune Cell Trafficking	migration	Lymphocyte migration	4.53e-12	Decreased	-3.58		-2.363	RGS1,SOCS3,SELL,CXCL12,CCL20,CD8A,HDAC6,CD1D,LCK,EGR2,ITGA9,STAB1,CXCL1,CD274,SKAP1,ITK,ITGA4,TIMP2,MIF,SPP1,COL4A1,ITGA6,STAT3,FYB,S1PR3,TLR2,IL18,CCL4,ACKR3,THBS2,PIK3CD,HRG,TNF,LCP2,IL6ST,TNFSF4,CCL14,BCL11B,CCR2,CCL5,CCL3,BCL2,AQP3,NFIL3,JUN,SH2D1A,F2RL1,CCL2,TIMP1,THBS1,HGF,PGLYRP2,FABP5,CCL19,EGFR,CCR1,CXCR4,CD69,CD48,ENG,DEFB1,HSPD1,HCLS1,FOS,TLR4,APOA1,SEMA4D,LDLR,CYTIP,FOXO1,DOCK8,NT5E,R…	77
Cell-To-Cell Signaling and Interaction, Hematological System Development and Function, Immune Cell Trafficking, Inflammatory Response	activation	activation of phagocytes	4.65e-12	Decreased	-3.561		-2.605	SELL,CD36,VTN,TLR8,SLPI,CD163,CLEC4M,CD300A,CD1D,PLA2G5,CXCL1,TIMD4,GZMA,MIF,IL4R,RAB27A,SPP1,ATF3,LECT2,LCN2,THY1,ANXA2,STAT3,KLF4,FPR1,SPON2,IL33,TLR2,KLKB1,NPC1,IL18,CCL4,MAPT,SLC7A2,CD14,SFRP1,TNF,LCP2,MSR1,APOH,IL1RL1,TBXA2R,HSPB8,CCR2,CCL5,CCL3,RHOH,NRG1,HMOX1,NFIL3,IGF1,CCL2,F2RL1,THBS1,HGF,DUSP10,S100A8,TLR3,CFH,MAP2K1,PTGER4,PLSCR1,REG3A,ANGPT1,CD48,HSPD1,AXL,TSLP,CXCL6,IL18RAP,LTBP1,PLG…	83
Cellular Movement, Hematological System Development and Function, Immune Cell Trafficking	cell movement	cell movement of lymphocytes	4.88e-12	Decreased	-3.604		-2.45	RGS1,SOCS3,SELL,CHST4,POU2AF1,CXCL12,CCL20,CD8A,HDAC6,CD1D,LCK,EGR2,ITGA9,STAB1,CXCL1,CD274,SKAP1,ITK,ITGA4,TIMP2,MIF,TIAM1,COL4A1,SPP1,ITGA6,STAT3,FYB,S1PR3,TLR2,IL18,CCL4,ACKR3,THBS2,PIK3CD,HRG,ESR1,TNF,LCP2,IL6ST,TNFSF4,CCL14,BCL11B,CCR2,CCL5,CCL3,BCL2,AQP3,HMOX1,NFIL3,SH2D1A,JUN,F2RL1,CCL2,TIMP1,THBS1,HGF,PGLYRP2,FABP5,CCL19,GJB2,EGFR,CCR1,KLRC4-KLRK1/KLRK1,CXCR4,BGN,CD69,CD48,ENG,DEFB1,HSPD1…	85
Developmental Disorder	hypoplasia	hypoplasia of organ	5.69e-12	Increased	4.153	bias	1.873	TCF21,MYH10,SELL,HTR2B,LHX2,POU2AF1,PTTG1,CYP26A1,PBX1,HES1,GPC3,SC5D,MYC,LAMC1,PTPRC,IL7R,PTK2,LCK,TSEN15,EGR2,LSR,FRAS1,IL2RB,HOXA13,CCNE2,CDKN1C,LAMA2,ITGA6,FGFR2,HELLS,STAT3,VLDLR,MIR17HG,IGF2,ALDH1A2,PTPRS,PIK3CD,INTU,FOXF1,SLC8A1,ESR1,TNF,LCP2,IL6ST,SPTBN1,BLNK,LOX,ZFP36,KIAA0101,HOXA3,IGLL1/IGLL5,CTHRC1,BCL11B,RHOH,MAFG,BCL2,ID1,GABRB3,ARRB1,IGF1,THBS1,ALDH1A3,HGF,GFRA1,PHGDH,PDGFRA,GATA6,…	89
Cell Death and Survival	cell death	cell death of mononuclear leukocytes	5.77e-12		1.389		1.166	CDKN2A,POU2AF1,FGL2,CXCL12,TSC22D3,TNFRSF17,MYC,PTPRC,IL7R,NR4A3,LCK,DTX1,ETS2,CD274,BRCA1,STK17B,ITK,MCL1,GZMA,DLL1,SPP1,EGR3,LECT2,LCN2,STAT3,KLF4,CCNB1,MIR17HG,TLR2,IL18,CCL4,THBS2,PNP,PIK3CD,IRF8,TNF,IL6ST,BLNK,HIST1H1C,ID2,GADD45B,HOXA3,MS4A1,TBXA2R,TPR,TERT,ADORA3,BCL11B,CCL5,CCL3,FCGR2B,RHOH,BCL2,CHEK1,SERPINB9,ARRB1,SH2D1A,JUN,IGF1,TIMP1,THBS1,DKK3,TOP2A,IGHM,S100A8,PDK1,MAP2K1,CCL19,FCGR…	86
Inflammatory Disease	inflammatory disorder	severe inflammatory disorder	5.83e-12					ST6GAL1,HIST1H1C,PTTG1,ARL4C,CEBPD,HLA-DQA1,SLPI,SLC2A3,RRAGD,NFIL3,LCK,TIMP1,CD24,SERPINA1,HIST1H2AC,FCGR3A/FCGR3B,ITK,TIMP2,ITGA4,TKT,EGR1,TALDO1,LCN2,RRM2,FGFR2,MNDA,FPR1,STAT4,MIR17HG,TLR2,CSF2RB,IL10RA,SPARC,GLUL,LEF1,PTGS2,IRF8,TNF,CLU,ACSL1	40
Lipid Metabolism, Small Molecule Biochemistry	metabolism	metabolism of triacylglycerol	6.02e-12		0.537		1.059	PLIN1,LIPC,APOH,BHMT,APOF,INSIG1,CD36,CETP,SCD5,PLIN2,AGPAT2,LPL,GPLD1,FABP1,ACSL4,GPAT3,MOGAT2,PEMT,ABHD5,CPT1A,SLC22A4,ACSL6,APOA5,THRSP,GPAM,GHR,LDLR,GK,FOXO1,SLC37A4,G6PC,TNF,ACSL1,PPARGC1A	34
Cancer, Organismal Injury and Abnormalities, Skeletal and Muscular Disorders	myosarcoma	myosarcoma	6.11e-12		-0.849		-1.147	EME1,F2R,SLC15A1,ASS1,HMMR,FOLH1,MKI67,DSE,SULT1A2,PTPRC,ABCC6,GSTZ1,LARP1B,ART4,ALDH3A1,CNDP1,AMACR,IL4R,ACACB,SEMA5A,TUBB2A,FGFR2,PCK1,DBH,PLD1,CYP4F2,CDH1,PTPRB,HRG,CYP2B6,SFRP1,FOXF1,UBE2C,MME,SORL1,ANK3,CYP39A1,FCN2,NEB,IL1RL1,LEPR,CTNNA3,GDF15,TTK,CHEK1,ADH1A,TRIB1,SORBS1,ALDH1A3,CTBP2,TOP2A,TRIM16,PDGFRA,ADAMTS17,SERPINA1,TLR3,SLC6A2,RNF135,FCGR3A/FCGR3B,RHBG,DISC1,EFCAB2,KIF3A,FOS,CLEC7A,…	161
Lymphoid Tissue Structure and Development, Organ Morphology, Tissue Morphology	morphology	morphology of secondary lymphoid organ	6.15e-12					TCF21,CDKN2A,SOCS3,SELL,PTTG1,PBX1,CDKN2C,CD8A,GPC3,GSTZ1,FLVCR1,MYC,PTPRC,CYP1A2,STK17B,IL2RB,MARCO,SPINK1,MIF,HELLS,MIR17HG,IL33,PANK1,CSF2RB,IGF2,CTSA,IRS1,SLC37A4,PNP,PIK3CD,IRF8,B3GNT5,ESR1,TNF,STEAP3,LCP2,IL6ST,SLC4A4,BLNK,ID2,ZFP36,MSR1,SRPX,IL1RL1,TBXA2R,CCR2,FCGR2B,RHOH,CDKN2B,MAFG,BCL2,HMOX1,TRIB1,GBA,IGF1,AGPAT2,IGHM,TK1,HPX,NRAS,EDNRB,NPY1R,IKZF1,EGR1,ITGA2,AZGP1,NFKBIZ,AXL,KLHL6,FOS,…	79
Cancer, Gastrointestinal Disease, Organismal Injury and Abnormalities	gastric adenocarcinoma	gastric adenocarcinoma	6.2e-12					COL14A1,SNTG1,EHD3,KIAA1462,IGF2BP3,FOLH1,PCDH17,CDC7,CLSTN2,CLEC4M,LAMC1,PTPRC,NR4A3,EGR2,SLCO6A1,PRG4,PLCB1,TENM1,CYP2A6 (includes others),EML1,FBXO32,ALDH3A1,TRIM71,ITGA4,PTGIS,MTMR11,CD109,IPCEF1,FGFR2,FAM83H,PEG3,ACOT12,PCK1,THBD,TFPI2,CYP4F2,PLAG1,FTCD,UNC93A,CDH1,NRCAM,ST6GAL2,PIK3CD,KCNU1,TRIM22,FOXF1,CYR61,PRICKLE1,LCP2,UBE2C,ANK3,SPTBN1,MAP2,NEB,CDHR2,HEATR1,CSMD1,TTK,SERPINA7,C1QTNF3,A…	180
Cell Morphology	morphology	morphology of blood cells	6.26e-12					CDKN2A,F2R,CD36,POU2AF1,PBX1,CDKN2C,CP,HBA1/HBA2,CD8A,MYC,PTPRC,IL7R,LCK,DTX1,ETS2,C8orf4,CD274,ITK,IL2RB,MARCO,MCL1,CLEC1B,IL4R,CLEC4G,GLA,SPP1,FGFR2,CPA3,PTGDS,IL18,BHLHE40,PIK3CD,IRF8,B3GNT5,SAC3D1,ESR1,TNF,STEAP3,LCP2,SLC4A4,BLNK,ID2,SRPX,KIAA0101,IGLL1/IGLL5,TBXA2R,HLA-DQA1,BCL11B,CCR2,FCGR2B,RHOH,CDKN2B,BCL2,TRIB1,ID1,NFIL3,SERPINB9,CD5L,SH2D1A,GBA,CCL2,THBS1,HGF,PRKAA2,IGHM,CCR1,ABHD5,ADAM…	89
Nervous System Development and Function	development	development of central nervous system	7.26e-12		-0.36		0.458	MYH10,VTN,HES1,DAB1,FOXP2,LAMC1,NR4A3,EPHB1,EGR2,IRX3,PLCB1,EML1,TDO2,ZIC2,SEMA5A,ITGA6,FGFR2,VLDLR,ZBTB18,NRCAM,BTG2,THBS2,B3GNT5,TULP3,EPHA2,TNF,COL3A1,SPTBN1,ANK3,MAP2,HSPB8,BCL11B,ENAH,IGF1,ALDH1A3,IGF1R,PDGFRA,NCOR1,TLR3,EGFR,MECOM,SEC24B,DISC1,GAS1,EGR1,IKZF1,BHLHE22,AGO2,SLIT2,AXL,F3,KIF3A,ASPA,ATP2B2,NR4A2,CBS/CBSL,SOX6,SPRY2,ZEB2,ID4,TNIK,ABCB6,CDKN2A,NAV2,SERPINI1,LHX2,EPHB2,CYP26A1,MBP…	120
Cardiovascular Disease	infarction	Infarction	7.59e-12		0.705		0.398	HCAR3,HTR2B,F2R,CD36,CXCL12,CYP2C9,C1QA,PANX1,CD163,CYP2C19,NNMT,LCK,CYP1A2,PLA2G5,BCHE,FGB,TXN,SERPINE1,PPID,MIF,GUCY1A3,TUBB2A,PTGDS,THBD,GSN,TLR2,IL18,TUBE1,MAPT,CD14,ESR1,EPHA2,TNF,AGTR1,COL3A1,HSPB1,IL6ST,TNFSF4,MASP2,LPA,PPP1R1A,GDF15,ADORA3,CCR2,FCGR2B,BCL2,HMOX1,FSTL1,GABRB3,IGF1,TIMP1,PANX2,HGF,NAMPT,TLR3,SLC6A2,FCGR3A/FCGR3B,ADAMTS13,ATP2C1,CXCR4,EGR1,TUBG1,OLFM1,F3,GABRP,PLG,KITLG,RCAN…	79
Cell Morphology, Lymphoid Tissue Structure and Development	morphology	morphology of lymphocytes	7.97e-12					BLNK,ID2,SRPX,KIAA0101,CD36,POU2AF1,IGLL1/IGLL5,HLA-DQA1,CDKN2C,BCL11B,CD8A,FCGR2B,CDKN2B,RHOH,BCL2,MYC,PTPRC,IL7R,ID1,NFIL3,SERPINB9,LCK,CD5L,SH2D1A,DTX1,IGHM,CD274,ITK,IL2RB,MCL1,IGKC,IKZF1,SLA,FGFR2,NFKBIZ,ID3,RCAN1,IL18,EBF1,SEMA4D,CYTIP,RASGRP1,PIK3CD,B3GNT5,IRF8,TNF,A2M,LCP2,FCMR	49
Cellular Assembly and Organization, Cellular Function and Maintenance	organization	organization of cytoplasm	8.59e-12	Decreased	-4.368		-2.728	MYH10,EHD3,HMMR,C1QA,GPSM2,DAB1,LAMC1,LCK,EPHB1,SOD2,FHL2,AJUBA,ABLIM3,CUX2,CXCL1,SRGAP2,SERPINE1,HOOK1,PRKD1,MSTO1,ITGA4,SEMA5A,ITGA6,FGFR2,STAT3,VLDLR,PLD1,CDH1,BTG2,GPR65,ARHGEF28,PIK3CD,HRG,TNF,ECT2,ANK3,NME1,CAP2,GDF15,SEMA6A,CKAP4,BCL11B,CCR2,ITGB8,CCL5,TTK,ARRB1,CCL2,SORBS1,KIF2C,DISC1,PACSIN2,ENG,EPHA3,FOS,MAD2L1,WIPF1,LDLR,CEP41,PPARGC1A,CDKN2A,MT2A,KIF23,DLGAP5,GDA,LHX2,CNTN4,EPHX2,MBP,…	247
Cancer, Endocrine System Disorders, Organismal Injury and Abnormalities	malignant neoplasm of endocrine gland	malignant neoplasm of endocrine gland	9.05e-12		-1.133		-1.153	CDKN2A,HGFAC,SOCS3,KRT7,PTTG1,DIRAS3,SLPI,CDKN2C,MKI67,MYC,LIFR,PTPRC,LCK,MGLL,PRLR,SKAP1,SERPINE1,TEK,TENM2,PDK4,ITK,IL4R,SPP1,MPC1,ADAMTS1,TUBB2A,RRM2,FGFR2,STAT3,TBCE,IGF2,CDH1,TUBE1,KRT19,ECM1,AGTR1,MME,SPTBN1,HTATIP2,ZFP36,FAT4,GDF15,TERT,GRAMD4,NTS,HLA-DQA1,KAZN,TMEM200C,CHRM3,CHEK1,BCL2,NRG1,IYD,IGF1,TIMP1,THBS1,KCNMA1,HGF,TOP2A,IGF1R,PDGFRA,LY6E,GATA6,SERPINA1,TLR3,CNTLN,EGFR,NRAS,CXCR4,T…	87
Immunological Disease	immunodeficiency	immunodeficiency	9.56e-12					CFD,TLR8,C1QA,C1QB,IL7R,PTPRC,LCK,CFI,MGLL,FGB,IL2RB,RAB27A,IL4R,C1S,HELLS,STAT3,FCN3,TLR2,ORM1,PNP,TRAC,PIK3CD,IRF8,CPN1,FGA,BLNK,MASP2,IGLL1/IGLL5,C9,MS4A1,HLA-DQA1,FCGR2B,C1R,IFIT1,SH2D1A,IGF1,C7,IGHM,LY6E,TLR3,CFH,CFP,FCGR3A/FCGR3B,NRAS,CXCR4,IKZF1,IGKC,AXL,TLR4,WIPF1,DOCK8,RASGRP1,C8B,C6	54
Cellular Development, Cellular Growth and Proliferation, Hematological System Development and Function	cell proliferation	cell proliferation of leukocyte cell lines	1.13e-11	Decreased	-2.88		-1.959	SOCS3,F2R,MBP,IL13RA2,CXCL12,CD8A,TSC22D3,MYC,PTK2,IL7R,PTPRC,LIFR,CD1D,LCK,EZH2,PRLR,MCL1,IL2RB,SPP1,FGFR2,STAT3,CSF2RB,IGF2,MS4A4A,IL10RA,TNF,IL6ST,GADD45B,GADD45G,LEPR,RHOH,BCL2,NRG1,JUN,F2RL1,IGF1,IGF1R,PDGFRA,SOCS2,MAP2K1,PTGER4,EGFR,NRAS,IKZF1,TSLP,BIRC5,KITLG,FOS,CLEC7A,GHR,WNT5A	51
Cancer, Organismal Injury and Abnormalities	metastasis	metastasis of cells	1.14e-11		-0.746		-0.276	F2R,NDRG2,PTTG1,STAB2,PTK2,RHOB,CXCL1,CD274,SERPINE1,TEK,ITGA4,ATF3,COL4A1,ESRP1,ADAMTS1,SHBG,THY1,STAT3,TLR2,ANGPTL1,CDH1,IL18,FAM26F,EPCAM,PIK3CD,TNF,LOX,NME1,RAB25,HTATIP2,NTN4,CTHRC1,HMOX1,ANGPTL4,CCL2,IGF1,TIMP1,THBS1,HGF,IGF1R,PDGFRA,CD24,SERPINA1,FABP5,MAP2K1,TACSTD2,EGFR,CXCR4,ITGA2,FOXM1,F3,CXCL6,PLG,SEMA4D,TGFA,WISP1,PTGS2,CXCL2,TM4SF1,WNT5A	60
Hematological System Development and Function, Immune Cell Trafficking, Inflammatory Response, Tissue Development	accumulation	accumulation of leukocytes	1.15e-11	Decreased	-2.522		-2.01	SELL,F2R,SLPI,CXCL12,TSC22D3,CD1D,ETS2,ITGA9,EZH2,CXCL1,CD274,ITGA4,TIMP2,MIF,SPP1,LCN2,ITGA6,FGFR2,PTGDS,STAT3,THBD,TLR2,IL33,NPC1,IL18,ACKR3,DUSP1,IL10RA,TNF,IL6ST,TNFSF4,CCR2,CCL5,CCL3,BCL2,HMOX1,MBL2,CCL2,TIMP1,THBS1,S100A8,TLR3,FCGR3A/FCGR3B,CCR1,CXCR4,BGN,EGR1,ITGA2,F3,PLG,TLR4,CR1,LDLR,EDIL3,APOA1,CBS/CBSL,DOCK8,NT5E,RASGRP1,C6,CTSC,CXCL2	62
Cancer, Hematological Disease, Immunological Disease, Organismal Injury and Abnormalities	multiple myeloma	multiple myeloma	1.21e-11					CDKN2A,HCAR3,GPD1,CXCL12,CDKN2C,MKI67,TNFRSF17,HDAC6,PTPRC,SOD2,CD274,MGLL,CXCL1,TIMP2,FGFR2,AURKA,IGF2,CCL4,NDC80,ZKSCAN3,TNF,LCP2,CA2,CSMD1,GDF15,MS4A1,HLA-DQA1,KAZN,CCL5,CCL3,GGPS1,CCL2,IGF1,TIMP1,HGF,TOP2A,PDGFRA,LY6E,KIF2C,SLC6A2,KLRC4-KLRK1/KLRK1,NRAS,CXCR4,CD48,GABBR1,BIRC5,FOS,UGGT1,GHR,SLAMF7,CRP,DKK1,PTGS2,CEP41,TARP,ADRA1A	56
Embryonic Development, Organismal Development	development	development of abdomen	1.22e-11		-1.727		-0.889	CENPF,EHD3,XDH,HES1,GSTZ1,LAMC1,SOD2,LCAT,FRAS1,RDH16,SERPINE1,TIMP2,TKT,FGFR2,ANXA2,IRS1,SFRP1,FOXF1,TNF,SPTBN1,COL4A5,LEPR,GDF15,FCGR2B,NFIL3,JUN,IGF1,ALDH1A3,IGF1R,PDGFRA,LY6E,ANGPT1,EGR1,ITGA2,SLIT2,HBB,TSLP,KIF3A,KITLG,FOS,ILDR2,SPRY2,FEN1,PTGS2,ID4,TCF21,CDKN2A,SOCS3,MCM8,CYP26A1,KLF6,PBX1,GPC3,MYC,FLVCR1,HDAC6,CYP1A2,GCNT3,SLC12A1,LSR,HOXA10,CXCL14,HOXA13,CLEC1B,ATF3,ADAMTS1,LCN2,PCSK6,TLR…	111
Lipid Metabolism, Small Molecule Biochemistry, Vitamin and Mineral Metabolism	metabolism	steroid metabolism	1.23e-11	Decreased	-2.867		-2.363	SRD5A2,CH25H,CYP3A7,LIPC,CLN8,AKR1C3,INSIG1,CYP2C9,CETP,CYP2C19,CYP1A2,LCAT,CYP3A5,RDH16,CYP2A6 (includes others),PRLR,PTGIS,AMACR,ATF3,ACAA1,ITGA6,VLDLR,AKR1B10,NPC1,IGF2,AKR1D1,SLC37A4,CYP2B6,SLCO1B1,ESR1,TNF,HSD17B2,ANGPTL3,SQLE,CYP39A1,SERPINA6,TNFSF4,APOF,LEPR,SRD5A1,CFTR,IGF1,GREM2,DKK3,KCNMA1,HGF,PDGFRA,SERPINA1,EGFR,AKR1C1/AKR1C2,FDX1,BMP5,STS,ASPA,PLG,P2RY13,LDLR,APOA1,CYP3A4,SULT1A1,G6PC	61
Embryonic Development, Organ Development, Organismal Development, Tissue Development	development	development of sensory organ	1.31e-11		-0.921		-0.365	NKD1,MYH10,GCGR,CP,HES1,C1QB,ABCC6,LAMC1,NR4A3,LCK,EPHB1,SOD2,IRX3,LUM,LYVE1,SERPINE1,ITGA4,TIMP2,DPT,GUCY1A3,TKT,SEMA5A,OAT,ITGA6,FGFR2,THY1,STAT3,THBD,VLDLR,NRCAM,THBS2,HRG,EPHA2,TNF,MAP2,HS2ST1,SEMA6A,CEBPD,CTHRC1,CCR2,PROM1,ID1,CCL2,IGF1,ALDH1A3,IGF1R,EGFR,GAS1,EGR1,SLIT2,ID3,ASPA,ATP2B2,FOS,IGSF3,LDLR,CBS/CBSL,STAU2,SPRY2,ADCY1,BMPER,CHRDL1,TM4SF1,USH1C,PRKCB,CDKN2A,LHX2,EPHB2,INSIG1,EPHX2,G…	107
Cell Death and Survival	cell death	cell death of lymphatic system cells	1.39e-11		1.494		1.265	CDKN2A,POU2AF1,FGL2,CXCL12,TSC22D3,TNFRSF17,MYC,PTPRC,IL7R,NR4A3,LCK,DTX1,ETS2,CD274,TXN,BRCA1,STK17B,ITK,MCL1,GZMA,SPP1,EGR3,LECT2,DCN,LCN2,STAT3,CCNB1,MIR17HG,TLR2,IL18,CCL4,THBS2,PNP,PIK3CD,TNF,STEAP3,IL6ST,BLNK,HIST1H1C,ID2,GADD45B,HOXA3,MS4A1,TBXA2R,TPR,TERT,BCL11B,CCL5,CCL3,FCGR2B,RHOH,CHEK1,BCL2,SERPINB9,ARRB1,SH2D1A,JUN,GADD45A,IGF1,TIMP1,THBS1,DKK3,TOP2A,IGHM,PDK1,MAP2K1,CCL19,FCGR3A/FCG…	88
Cell-To-Cell Signaling and Interaction, Cellular Movement	recruitment	recruitment of myeloid cells	1.44e-11	Decreased	-2.208		-1.184	SELL,CD36,XDH,SLPI,CXCL12,CCL20,GPC3,CD8A,SOD2,CYP1A2,RHOB,GGT5,CXCL1,CD274,SERPINE1,MIF,SPP1,HAO1,LCN2,GSN,SPON2,IL33,TLR2,CSF2RB,IL18,CCL4,THBS2,CD14,PIK3CD,SFRP1,CYR61,TNF,IL1RL1,GDF15,PTN,ADORA3,CCR2,CCL5,FCGR2B,CCL3,LYZ,CD5L,CCL2,F2RL1,THBS1,S100A8,FCGR3A/FCGR3B,CCL19,CCR1,ADAMTS13,CXCR4,CD69,SLIT2,F3,PLG,KITLG,RCAN1,TLR4,LY96,APOA1,EDIL3,B4GALT1,CTSC,CXCL2	64
Lymphoid Tissue Structure and Development, Organ Morphology, Organismal Development, Tissue Morphology	morphology	morphology of spleen	1.44e-11					TCF21,CDKN2A,SOCS3,SELL,PTTG1,PBX1,CDKN2C,CD8A,GPC3,GSTZ1,FLVCR1,MYC,PTPRC,CYP1A2,STK17B,IL2RB,MARCO,SPINK1,MIF,HELLS,MIR17HG,IL33,PANK1,CSF2RB,IGF2,CTSA,IRS1,SLC37A4,PNP,PIK3CD,IRF8,B3GNT5,ESR1,TNF,STEAP3,LCP2,IL6ST,SLC4A4,BLNK,ZFP36,MSR1,SRPX,IL1RL1,TBXA2R,CCR2,FCGR2B,RHOH,CDKN2B,MAFG,BCL2,HMOX1,TRIB1,GBA,IGF1,AGPAT2,IGHM,TK1,HPX,NRAS,EDNRB,NPY1R,IKZF1,EGR1,ITGA2,AZGP1,NFKBIZ,AXL,KLHL6,FOS,F9,G…	78
Developmental Disorder	hypoplasia	Hypoplasia	1.47e-11	Increased	4.189	bias	1.816	TCF21,MYH10,SELL,HTR2B,LHX2,POU2AF1,PTTG1,CYP26A1,GNPAT,PBX1,HES1,GPC3,SC5D,LAMC1,PTPRC,PTK2,IL7R,MYC,LCK,EGR2,TSEN15,FRAS1,LSR,IL2RB,HOXA13,KIF14,CCNE2,CDKN1C,LAMA2,ITGA6,FGFR2,FAM83H,HELLS,STAT3,VLDLR,MIR17HG,IGF2,ALDH1A2,PTPRS,INTU,PIK3CD,FOXF1,SLC8A1,ESR1,TNF,LCP2,SPTBN1,IL6ST,BLNK,LOX,ZFP36,KIAA0101,HOXA3,IGLL1/IGLL5,DACT1,CTHRC1,BCL11B,RHOH,MAFG,BCL2,ID1,GABRB3,ARRB1,JUN,IGF1,ALDH1A3,THBS1,…	97
Lipid Metabolism, Molecular Transport, Small Molecule Biochemistry	transport	transport of lipid	1.49e-11		-1.036		-0.225	LIPC,SLC27A2,CD36,CETP,ABCC6,SLC13A3,SLCO6A1,ATP11C,LCAT,SLC51A,LPL,FABP1,SLCO1B3,MFSD2A,PAPPA,CPT1A,TJP2,SHBG,GM2A,ACSL6,APOA5,GSN,VLDLR,SLC38A2,PLD1,IL33,NPC1,CD14,SLCO1B1,TNF,CROT,SERPINA6,SLC10A1,MSR1,APOH,APOF,MS4A1,SLC13A5,GDF15,TERT,CFTR,SLC6A13,AEBP1,IGF1,CCL2,PLIN2,ACSL4,LIPG,S100A8,FABP5,GOT2,PLSCR1,AKR1C1/AKR1C2,ALB,GHR,LDLR,APOA1,CYP3A4,ACSL1,CLU	60
Organismal Injury and Abnormalities, Respiratory Disease	injury	injury of lung	1.55e-11		1.869		1.88	SOCS3,F2R,APOH,HLA-DQA1,GPR18,HBA1/HBA2,SCNN1A,HMOX1,GABRB3,GADD45A,CCL2,F2RL1,LY6E,MGLL,S100A8,NAMPT,SERPINE1,MARCO,TIMP2,MIF,ANGPT1,ATP2C1,EGR1,STAT3,AZGP1,HBB,F3,GABRP,S1PR3,TLR2,TLR4,IL18,LY96,ALB,HABP2,NT5E,JCHAIN,IGFBP3,CD14,PTGS2,TNF,TARP,CLU	43
Cardiovascular System Development and Function	neovascularization	neovascularization	1.69e-11		-0.654		-0.115	SOCS3,F2R,HMMR,CXCL12,CCR2,SDC4,BCL2,MYC,IGF1,TIMP1,THBS1,HGF,IGF1R,PPM1A,ERRFI1,TLR3,TIMP2,S100A10,ITGA4,SPP1,CXCR4,FGFR2,ANXA2,VLDLR,AXL,F3,PLD1,S1PR3,PLG,IL18,IGF2,B4GALT1,CBS/CBSL,IRS1,H2AFX,THBS2,TGFA,IGFBP3,PTGS2,C6,SFRP1,CYR61,EPHA2,TNF	44
Cardiovascular Disease, Developmental Disorder, Organismal Injury and Abnormalities	hypertrophy	hypertrophy of heart	1.89e-11		-0.354		-0.503	MYH10,HTR2B,PFKFB1,F2R,CD36,PBX1,CXCL12,PTK2,NR4A3,FKBP1B,FHL2,SOD2,LCAT,PLCB1,TXN,FBXO32,SERPINE1,S100A10,MIF,GLA,TIAM1,CPT1A,ATF3,GUCY1A3,FXYD1,RGS4,STAT3,GSN,KLF4,IL33,IL18,DUSP1,SLC8A1,TNF,AGTR1,IL6ST,CA2,IL1RL1,LEPR,TERT,GDF15,DACT1,HSPB8,ADORA3,BCL2,HMOX1,DUSP5,JUN,RGS5,IGF1,F2RL1,TIMP1,HGF,ADK,PRKAA2,GATA6,MAP2K1,EGFR,MBNL2,RGS2,DPF3,TRIM55,ANGPT1,BIRC5,RCAN1,TLR4,LAMA4,NT5E,PTGS2,CTSC,ADR…	73
Endocrine System Disorders, Gastrointestinal Disease, Metabolic Disease, Organismal Injury and Abnormalities, Renal and Urological Disease	diabetic nephropathy	diabetic nephropathy	2.02e-11					MME,TCF21,CDKN2A,MT2A,FXYD2,SLC7A11,MSR1,F2R,AKR1C3,CD36,XDH,CCL3,FRMD3,MYC,IFIT1,DKK3,GPLD1,LPL,HPGD,FABP1,CD24,TEK,PTGER4,PLSCR1,PTGIS,MT1G,SPP1,GAS1,PTGDS,HBB,F3,CYP4F2,CR1,CRHBP,LDLR,CACNA2D1,FBP1,LEF1,DKK1,SQSTM1,CLU,AGTR1	42
Cellular Development, Connective Tissue Development and Function, Tissue Development	differentiation	differentiation of connective tissue cells	2.03e-11		-1.631		-1.138	HTR2B,F2R,LRG1,HES1,CLEC4M,LAMC1,NR4A3,PEG10,SOD2,EGR2,FHL2,LUM,PLCB1,TPM4,PRKD1,ALDH6A1,SLC2A5,ITGA6,THY1,FGFR2,STAT3,JUNB,IRS1,SFRP1,SQSTM1,CYR61,EPHA2,TMEM64,TNF,IFITM1,CA2,OSR2,GADD45B,ZFP36,IL1RL1,PTN,CEBPD,CTHRC1,ASF1A,CCR2,CCL5,FCGR2B,MAFG,ID1,JUN,CCL2,IGF1,F2RL1,ADK,CTBP2,PDGFRA,LY6E,TLR3,PLAC8,EGFR,CCR1,RGS2,MECOM,SLIT2,ID3,KITLG,FOS,ZFPM2,SEMA4D,NR4A2,SOX6,PTH1R,BMPER,PTGS2,ID4,PPARGC1A…	124
Digestive System Development and Function, Hepatic System Development and Function, Organ Morphology, Organismal Development	mass	mass of liver	2.12e-11					SOCS3,BHMT,KLF6,PTN,SAT1,SC5D,BCL2,GSTZ1,SOD2,CYP1A2,IGF1,HGF,AGPAT2,RDH16,CXCL14,GNMT,FABP5,GPAT3,TKT,ACOX1,MAT1A,PCK1,CCDC3,PANK1,IGF2,APOA1,GHR,LDLR,DUSP1,IRS1,TGFA,CD14,G6PC,EFEMP1,TNF,ANGPTL3,STEAP4	37
Cardiovascular Disease, Hematological Disease	thrombosis	Thrombosis	2.25e-11		1.164		0.741	HCAR3,F2R,APOH,CD36,TBXA2R,GDF15,ANTXR1,C1QA,CYP2C19,NNMT,HMOX1,SLC12A1,THBS1,LPL,CFI,PDGFRA,CFH,SERPINE1,PTGER4,ADAMTS13,COL4A1,EDNRB,TRIM55,ANGPT1,PROZ,ANXA2,CFHR3,THBD,AXL,HCLS1,P3H2,F3,SERPINE2,PLG,TLR2,KLKB1,ALB,LDLR,HABP2,NT5E,SERPINA5,CRP,HRG,PTGS2,FGA,TNF	46
Cellular Movement, Hematological System Development and Function, Immune Cell Trafficking	migration	migration of mononuclear leukocytes	2.28e-11	Decreased	-3.304		-2.068	RGS1,SOCS3,SELL,CXCL12,CCL20,CD8A,HDAC6,CD1D,LCK,EGR2,ITGA9,STAB1,CXCL1,CD274,SKAP1,ITK,ITGA4,TIMP2,MIF,SPP1,COL4A1,ITGA6,ANXA2,STAT3,FYB,S1PR3,TLR2,IL18,CCL4,ACKR3,THBS2,PIK3CD,HRG,TNF,LCP2,IL6ST,TNFSF4,CCL14,BCL11B,CCR2,CCL5,CCL3,BCL2,AQP3,NFIL3,JUN,SH2D1A,F2RL1,CCL2,TIMP1,THBS1,HGF,PGLYRP2,FABP5,CCL19,EGFR,CCR1,CXCR4,CD69,CD48,ENG,DEFB1,HSPD1,HCLS1,PLG,KITLG,FOS,TLR4,APOA1,SEMA4D,LDLR,CYTIP,FO…	80
Tissue Development	formation	formation of gland	2.3e-11		-0.863		-0.185	CDKN2A,XDH,DIRAS3,PTTG1,KLF6,PBX1,CDKN2C,PTK2,EZH2,CISH,PRLR,BRCA1,SPP1,ADAMTS1,FGFR2,STAT3,GSN,TLR2,IGF2,CDH1,IRS1,LEF1,HRG,ESR1,TNF,NME1,ID2,LEPR,HOXA3,PTN,TERT,CEBPD,CDKN2B,NRG1,ID1,IGF1,TIMP1,HGF,IGF1R,PDGFRA,SOCS2,LY6E,EGFR,TBX3,TDGF1,SLIT2,THRSP,ATP2B2,PLG,APOA1,B4GALT1,PTH1R,TGFA,PTGS2,ID4,ASCL1,WNT5A	57
Organismal Development, Tissue Development	development	development of exocrine gland	2.34e-11		-0.555		0.136	CDKN2A,XDH,DIRAS3,PTTG1,CDKN2C,PTK2,EZH2,CISH,PRLR,BRCA1,SPP1,ITGA6,FGFR2,STAT3,GSN,IGF2,CDH1,IRS1,LEF1,HRG,ESR1,TNF,NME1,ID2,LEPR,PTN,TERT,HS2ST1,CEBPD,CDKN2B,NRG1,ID1,IGF1,TIMP1,HGF,IGF1R,SOCS2,EGFR,TBX3,TDGF1,SLIT2,THRSP,ATP2B2,PLG,IGSF3,B4GALT1,PTH1R,TGFA,MT1F,DKK1,PTGS2,ID4,WNT5A	53
Infectious Diseases	infection	Bacterial Infections	2.41e-11		0.98		0.277	CDKN2A,CFD,ST6GAL1,F2R,CD36,IL13RA2,TLR8,SLPI,SYNE1,C1QA,C1QB,GPC3,TNFRSF17,CD1D,CISH,LUM,MGLL,CD274,SERPINE1,IL2RB,MARCO,GZMA,MIF,SPP1,DCN,LCN2,FGFR2,STAT3,CFHR3,FPR1,S1PR3,TLR2,IL18,CCL4,DUSP1,MAPT,CD14,IRF8,TNF,IL6ST,BLNK,ZFP36,MSR1,C9,IGLL1/IGLL5,GDF15,CFTR,CCR2,CCL3,FCGR2B,CLEC2B,NRG1,GABRB3,LYZ,CD5L,IGHG3,MBL2,CCL2,F2RL1,TIMP1,TOP2A,ANTXR2,IGHM,PLAC8,FCGR3A/FCGR3B,CCR1,ADAMTS13,BEX1,VSIG4,F…	84
Cellular Movement	cell movement	cell movement of connective tissue cells	2.62e-11	Decreased	-3.567		-2.642	CDKN2A,MYH10,F2R,HMMR,VTN,CXCL12,FRMD6,SDC4,STMN1,MYC,PTK2,EPHB1,RHOB,TIMP2,TIAM1,MIF,SPP1,DPT,STAT3,GSN,IL33,S1PR3,CCL4,RND3,THBS2,ARHGEF28,PIK3CD,SLC8A1,CYR61,TNF,COL7A1,RECK,PTN,CCL5,CCL3,ENAH,CCNA2,JUN,CCL2,IGF1,KCNMA1,THBS1,HGF,C5orf30,MAP2K1,ANGPT1,CXCR4,PACSIN2,ENG,FOS,FOXO1,RASGRP1,TGFA,WNT5A	54
Cellular Growth and Proliferation	cell proliferation	cell proliferation of hematopoietic cell lines	2.62e-11	Decreased	-2.855		-1.988	SOCS3,F2R,MBP,IL13RA2,CXCL12,CD8A,TSC22D3,MYC,LIFR,PTK2,IL7R,PTPRC,CD1D,LCK,ETS2,EZH2,PRLR,MCL1,IL2RB,SPP1,FGFR2,STAT3,CSF2RB,IGF2,MS4A4A,IL10RA,TNF,IL6ST,GADD45B,GADD45G,LEPR,RHOH,BCL2,NRG1,CCNA2,JUN,F2RL1,IGF1,IGF1R,PDGFRA,SOCS2,MAP2K1,PTGER4,EGFR,NRAS,MECOM,IKZF1,TSLP,BIRC5,KITLG,FOS,CLEC7A,GHR,WNT5A	54
